# Supplementary material for: Cooking Alters the Metabolites of Onions and Their Ability to Protect Nerve Cells from Lead Damage
Source: Foods. 2024 Nov 20;13(22):3707. doi: 10.3390/foods13223707 (PMC11593875; doi:10.3390/foods13223707)
Supplement: Supplementary file 1 [file foods-13-03707-s001.zip]

Archive with 2 entries (2 files):
- Supplementary Material-A.pdf
- Supplementary Material-B.xlsx
