# Supplementary material for: Cooking Alters the Metabolites of Onions and Their Ability to Protect Nerve Cells from Lead Damage
Source: Foods. 2024 Nov 20;13(22):3707. doi: 10.3390/foods13223707 (PMC11593875; doi:10.3390/foods13223707)
Supplement: Supplementary file 1 [file foods-13-03707-s001.zip › Supplementary Material-B.xlsx]

## Sheet: Table S2 
Structure	Name	Formula	Annot. DeltaMass [ppm]	Calc. MW	m/z	RT [min]	Area (Max.)	mzCloud Best Match	Reference Ion	Area: H-1.raw (F3)	Area: H-2.raw (F4)	Area: H-3.raw (F5)	Area: H-4.raw (F6)	Area: H-5.raw (F7)	Area: H-6.raw (F8)	Area: H-7.raw (F9)	Area: H-8.raw (F10)	Area: H-9.raw (F11)	Area: H-10.raw (F12)	Area: R-1.raw (F13)	Area: R-2.raw (F14)	Area: R-3.raw (F15)	Area: R-4.raw (F16)	Area: R-5.raw (F17)	Area: R-6.raw (F18)	Area: R-7.raw (F19)	Area: R-8.raw (F20)	Area: R-9.raw (F21)	Area: R-10.raw (F22)	Group Area: H	Group Area: R	Group CV [%]: H	Group CV [%]: R	Ratio: (H) / (R)	Log2 Fold Change: (H) / (R)	P-value: (H) / (R)	Adj. P-value: (H) / (R)
#mol format ACLJDraw08121518142D 20 19 0 0 0 0 0 0 0 0999 V2000 0.0000 0.0000 0.0000 C 0 0 0 0 0 0 0 0 0 0 0 0 1.0000 0.0000 0.0000 C 0 0 0 0 0 0 0 0 0 0 0 0 1.5000 0.8660 0.0000 C 0 0 0 0 0 0 0 0 0 0 0 0 2.5000 0.8660 0.0000 S 0 0 3 0 0 0 0 0 0 0 0 0 3.0000 0.0000 0.0000 O 0 0 0 0 0 0 0 0 0 0 0 0 3.0000 1.7321 0.0000 C 0 0 0 0 0 0 0 0 0 0 0 0 4.0000 1.7321 0.0000 C 0 0 3 0 0 0 0 0 0 0 0 0 4.5000…	gamma-Glutamyl-3-[(1E)-1-propen-1-ylsulfinyl]alanine	C11 H18 N2 O6 S	-2.87	306.088	307.095	3.159	3.99844e+10		[M+H]+1	2.9289e+10	2.91571e+10	2.91784e+10	2.90712e+10	2.9255e+10	3.00708e+10	2.93263e+10	2.97986e+10	3.03564e+10	3.00827e+10	3.94254e+10	3.91107e+10	3.95996e+10	3.8923e+10	3.99844e+10	3.99519e+10	3.88726e+10	3.86073e+10	3.97359e+10	3.94125e+10	2.93077e+10	3.9419e+10	1.59206	1.19855	0.743	-0.43	5.18543e-19	4.57245e-18
#mol format -OEChem-02070712262D 37 36 0 1 0 0 0 0 0999 V2000 3.4030 -0.4050 0.0000 S 0 0 0 0 0 0 0 0 0 0 0 0 6.0010 0.0950 0.0000 O 0 0 0 0 0 0 0 0 0 0 0 0 2.5369 1.0950 0.0000 O 0 0 0 0 0 0 0 0 0 0 0 0 10.3312 1.5950 0.0000 O 0 0 0 0 0 0 0 0 0 0 0 0 3.4030 2.5950 0.0000 O 0 0 0 0 0 0 0 0 0 0 0 0 9.4651 0.0950 0.0000 O 0 0 0 0 0 0 0 0 0 0 0 0 5.1350 1.5950 0.0000 N 0 0 0 0 0 0 0 0 0 0 0 0 8.5991…	gamma-Glutamyl-S-allylcysteine	C11 H18 N2 O5 S	-3.15	290.093	291.1	13.551	2.10172e+10		[M+H]+1	1.30505e+10	1.35942e+10	1.30394e+10	1.29582e+10	1.30963e+10	1.3477e+10	1.36562e+10	1.32121e+10	1.35735e+10	1.35428e+10	2.01414e+10	1.7283e+10	1.83684e+10	1.75142e+10	2.0683e+10	2.01328e+10	2.01524e+10	1.81652e+10	2.10172e+10	2.06491e+10	1.33445e+10	2.01371e+10	2.04943	7.30595	0.663	-0.59	1.83893e-08	4.60397e-08
#mol format Mass Frontier 09/20/2023 22:12:41 2D 11 10 0 0 0 0 0 0 0 0 1 V2000 71.8966 -27.8966 0.0000 C 0 0 0 0 0 0 0 0 0 0 0 0 71.8966 -28.6552 0.0000 C 0 0 0 0 0 0 0 0 0 0 0 0 71.2414 -29.0345 0.0000 C 0 0 0 0 0 0 0 0 0 0 0 0 71.2414 -29.7931 0.0000 S 0 0 0 0 0 0 0 0 0 0 0 0 70.5862 -30.1724 0.0000 C 0 0 0 0 0 0 0 0 0 0 0 0 70.5862 -30.9310 0.0000 C 0 0 0 0 0 0 0 0 0 0 0 0 71.2414 -31.3103 0.0…	Alliin	C6 H11 N O3 S	-2.5	177.046	178.053	1.932	1.1416e+10		[M+H]+1	1.1416e+10	1.07126e+10	1.12403e+10	1.10121e+10	6.0971e+09	1.09547e+10	1.0683e+10	1.10578e+10	9.62668e+09	1.09844e+10	9.32251e+09	9.30834e+09	9.18267e+09	9.14088e+09	9.28797e+09	9.42478e+09	9.03376e+09	9.30759e+09	9.22716e+09	9.20496e+09	1.09695e+10	9.25756e+09	15.2284	1.19252	1.185	0.24	0.120459	0.146262
#mol format OpenBabel09092015162D 25 25 0 0 1 0 0 0 0 0999 V2000 1.5307 1.5272 0.0000 C 0 0 0 0 0 0 0 0 0 0 0 0 0.7967 0.9328 0.0000 S 0 0 2 0 0 0 0 0 0 0 0 0 -0.9667 1.6097 0.0000 O 0 0 0 0 0 0 0 0 0 0 0 0 0.9444 -0.0000 0.0000 C 0 0 2 0 0 0 0 0 0 0 0 0 1.8880 -0.0408 0.0000 H 0 0 0 0 0 0 0 0 0 0 0 0 1.2363 -0.8982 0.0000 C 0 0 2 0 0 0 0 0 0 0 0 0 1.8683 -1.6001 0.0000 H 0 0 0 0 0 0 0 0 0 0 0 0 …	Mannostatin B	C6 H13 N O4 S	-2.51	195.056	178.053	1.924	1.1416e+10		[M+H-H2O]+1	1.1416e+10	1.07126e+10	1.12403e+10	1.10121e+10	6.0971e+09	1.09547e+10	1.0683e+10	1.10578e+10	2.61909e+09	1.09844e+10	9.32251e+09	9.30834e+09	9.18267e+09	9.14088e+09	9.28797e+09	9.42478e+09	4.67507e+09	9.30759e+09	4.5596e+09	4.54339e+09	1.09695e+10	9.23532e+09	30.2658	28.7833	1.188	0.25	0.345005	0.389006
#mol format OpenBabel09092016462D 36 35 0 0 1 0 0 0 0 0999 V2000 -0.2321 3.8660 0.0000 C 0 0 0 0 0 0 0 0 0 0 0 0 -0.2321 2.8660 0.0000 S 0 0 0 0 0 0 0 0 0 0 0 0 0.6340 2.3660 0.0000 C 0 0 0 0 0 0 0 0 0 0 0 0 0.6340 1.3660 0.0000 C 0 0 0 0 0 0 0 0 0 0 0 0 1.5000 0.8660 0.0000 C 0 0 2 0 0 0 0 0 0 0 0 0 2.0000 1.7321 0.0000 H 0 0 0 0 0 0 0 0 0 0 0 0 2.3660 0.3660 0.0000 N 0 0 0 0 0 0 0 0 0 0 0 0 3.2…	Gaburedin F	C10 H18 N2 O5 S	-2.64	278.093	279.1	8.705	8.35975e+09		[M+H]+1	6.16171e+09	6.21011e+09	6.11358e+09	6.1589e+09	6.19094e+09	6.35804e+09	6.15656e+09	6.43587e+09	6.35959e+09	6.39713e+09	8.14508e+09	8.35975e+09	8.04317e+09	8.25528e+09	8.21521e+09	8.12018e+09	8.26489e+09	8.23465e+09	8.31817e+09	8.22394e+09	6.20053e+09	8.2293e+09	1.9084	1.14357	0.753	-0.41	2.69577e-16	1.62001e-15
#mol format ELEMENTL02092219112D Dotmatics Elemental 9 9 0 0 0 0 999 V2000 -6.7242 -0.4013 0.0000 C 0 0 0 0 0 -5.3942 -0.4013 0.0000 C 0 0 0 0 0 -7.1352 -1.6662 0.0000 C 0 0 0 0 0 -6.0592 -2.4479 0.0000 S 0 0 0 0 0 -4.9832 -1.6662 0.0000 C 0 0 0 0 0 -8.2870 -2.3312 0.0000 C 0 0 0 0 0 -3.8314 -2.3312 0.0000 C 0 0 0 0 0 -2.6795 -1.6662 0.0000 C 0 0 0 0 0 -3.8314 -3.6612 0.0000 O 0 0 0 0 0 1 2 1 0 0…	1-(5-Methyl-2-thienyl)ethanone	C7 H8 O S	2.59	140.03	303.049	27.282	2.78181e+09		[2M+Na]+1	1.44473e+09	1.44162e+09	1.44096e+09	1.43561e+09	1.44787e+09	1.45815e+09	1.43685e+09	1.45719e+09	1.44214e+09	1.44172e+09	2.64565e+09	2.70984e+09	2.7319e+09	2.71476e+09	2.69802e+09	2.70356e+09	2.72026e+09	2.70852e+09	2.78157e+09	2.78181e+09	1.44193e+09	2.7123e+09	0.531263	1.46544	0.532	-0.91	2.88978e-19	2.65506e-18
#mol format ACD/Labs06251410122D 8 8 0 0 0 0 0 0 0 0 1 V2000 0.7842 -4.4056 0.0000 O 0 0 0 0 0 0 0 0 0 0 0 0 1.6741 -3.4187 0.0000 C 0 0 0 0 0 0 0 0 0 0 0 0 1.2644 -2.1543 0.0000 C 0 0 0 0 0 0 0 0 0 0 0 0 2.0442 -1.0750 0.0000 C 0 0 0 0 0 0 0 0 0 0 0 0 1.2644 0.0000 0.0000 C 0 0 0 0 0 0 0 0 0 0 0 0 0.0000 -0.4097 0.0000 C 0 0 0 0 0 0 0 0 0 0 0 0 0.0000 -1.7402 0.0000 S 0 0 0 0 0 0 0 0 0 0 0 0 2.9…	THTC	C5 H8 O2 S	-2.14	132.024	150.058	2.801	3.25518e+09		[M+NH4]+1	3.07549e+09	3.18885e+09	3.06269e+09	3.02107e+09	3.08509e+09	3.07594e+09	3.07643e+09	3.2328e+09	3.15158e+09	3.25518e+09	2.27666e+09	2.28745e+09	2.2809e+09	2.25059e+09	2.32841e+09	2.2732e+09	2.28044e+09	2.33349e+09	2.25772e+09	2.27735e+09	3.08076e+09	2.2789e+09	2.54376	1.17391	1.352	0.43	4.58294e-14	2.16695e-13
#mol format -OEChem-02070708262D 18 18 0 1 0 0 0 0 0999 V2000 3.9680 0.8242 0.0000 S 0 0 0 0 0 0 0 0 0 0 0 0 2.8802 -1.5236 0.0000 O 0 0 0 0 0 0 0 0 0 0 0 0 3.1590 0.2365 0.0000 C 0 0 3 0 0 0 0 0 0 0 0 0 4.4680 -0.7146 0.0000 C 0 0 0 0 0 0 0 0 0 0 0 0 2.2079 0.5455 0.0000 C 0 0 0 0 0 0 0 0 0 0 0 0 3.4680 -0.7146 0.0000 C 0 0 0 0 0 0 0 0 0 0 0 0 4.7770 0.2365 0.0000 C 0 0 0 0 0 0 0 0 0 0 0 0 2.000…	2-Ethyldihydro-3(2H)-thiophenone	C6 H10 O S	0.88	130.045	131.053	19.805	2.13047e+09		[M+H]+1	3.31507e+08	7.49618e+08	8.89328e+08	1.04449e+09	1.14606e+09	1.23541e+09	1.28591e+09	1.37107e+09	1.41521e+09	1.50328e+09	2.0921e+09	2.11118e+09	2.10882e+09	2.11202e+09	2.10387e+09	2.0988e+09	2.11744e+09	2.13047e+09	2.12794e+09	2.12822e+09	1.19074e+09	2.1116e+09	32.597	0.615657	0.564	-0.83	0.000637359	0.000998608
#mol format SciTegic04031415222D 14 14 0 0 0 0 0 0 0 0999 V2000 4.7851 -3.9876 0.0000 C 0 0 0 0 0 0 0 0 0 0 0 0 3.6364 -4.6534 0.0000 C 0 0 0 0 0 0 0 0 0 0 0 0 2.4804 -3.9876 0.0000 C 0 0 0 0 0 0 0 0 0 0 0 0 2.4804 -2.6633 0.0000 C 0 0 0 0 0 0 0 0 0 0 0 0 3.6364 -1.9975 0.0000 C 0 0 0 0 0 0 0 0 0 0 0 0 4.7851 -2.6633 0.0000 C 0 0 0 0 0 0 0 0 0 0 0 0 1.3316 -4.6534 0.0000 O 0 0 0 0 0 0 0 0 0 0 0 0…	4-(2-Hydroxyethyl)phenyl hydrogen sulfate	C8 H10 O5 S	4.18	218.026	110.02	53.058	1.91774e+09		[M+2H]+2	1.33995e+09	1.29131e+09	1.22745e+09	1.21986e+09	1.20187e+09	1.19485e+09	1.17714e+09	1.13766e+09	1.13849e+09	1.11217e+09	1.5168e+09	1.51179e+09	1.45697e+09	1.45052e+09	1.49226e+09	1.43122e+09	1.41118e+09	1.42057e+09	1.41003e+09	1.3858e+09	1.19836e+09	1.44087e+09	5.86236	3.13325	0.832	-0.27	3.94699e-07	8.51787e-07
#mol format Mass Frontier 9/12/2024 7:05:16 PM 2D 24 25 0 0 0 0 0 0 0 0 1 V2000 -3.6897 -3.1724 0.0000 C 0 0 0 0 0 0 0 0 0 0 0 0 -3.0345 -2.7931 0.0000 C 0 0 0 0 0 0 0 0 0 0 0 0 -2.3793 -3.1724 0.0000 C 0 0 0 0 0 0 0 0 0 0 0 0 -1.7241 -2.7931 0.0000 C 0 0 0 0 0 0 0 0 0 0 0 0 -1.0690 -3.1724 0.0000 C 0 0 0 0 0 0 0 0 0 0 0 0 -0.4138 -2.7931 0.0000 N 0 0 0 0 0 0 0 0 0 0 0 0 -0.3448 -2.0345 0.0000 C …	5-({[3-chloro-5-(trifluoromethyl)-2-pyridyl]methyl}thio)-4-pentyl-4H-1,2,4-triazol-3-ol	C14 H16 Cl F3 N4 O S	6.49	380.071	381.078	2.284	2.33609e+09	95.9	[M+H]+1	8.87871e+08	2.12107e+09	2.1307e+09	2.24098e+09	2.23482e+09	2.17137e+09	2.24874e+09	2.23847e+09	2.33609e+09	2.19031e+09	1.35854e+09	1.30059e+09	1.26885e+09	1.2921e+09	1.25307e+09	1.32473e+09	1.28105e+09	1.24986e+09	1.29972e+09	1.22748e+09	2.21256e+09	1.28658e+09	20.3654	2.99384	1.72	0.78	0.000798672	0.00124104
#mol format -OEChem-02070708202D 11 10 0 1 0 0 0 0 0999 V2000 2.8660 0.2500 0.0000 S 0 0 3 0 0 0 0 0 0 0 0 0 3.7321 0.7500 0.0000 S 0 0 0 0 0 0 0 0 0 0 0 0 2.8660 -0.7500 0.0000 O 0 0 0 0 0 0 0 0 0 0 0 0 2.0000 0.7500 0.0000 C 0 0 0 0 0 0 0 0 0 0 0 0 4.5981 0.2500 0.0000 C 0 0 0 0 0 0 0 0 0 0 0 0 2.3100 1.2869 0.0000 H 0 0 0 0 0 0 0 0 0 0 0 0 1.4631 1.0600 0.0000 H 0 0 0 0 0 0 0 0 0 0 0 0 1.6900 …	methyl methanethiosulfinate	C2 H6 O S2	0.83	109.986	110.993	6.628	1.16823e+09		[M+H]+1	1.25138e+06	1.37235e+06	1.29281e+06	1.26266e+06	1.28885e+06	1.35812e+06	1.25083e+06	1.38162e+06	1.22984e+06	1.219e+06	1.15029e+09	1.15353e+09	1.16107e+09	1.16823e+09	1.15103e+09	1.1549e+09	1.13398e+09	1.14948e+09	1.14766e+09	1.13366e+09	1.27576e+06	1.15066e+09	4.63786	0.925658	0.001	-9.82	2.0439e-22	3.29027e-21
#mol format OpenBabel09092015522D 38 38 0 0 1 0 0 0 0 0999 V2000 0.8098 0.9482 0.0000 C 0 0 0 0 0 0 0 0 0 0 0 0 0.9600 -0.0000 0.0000 C 0 0 2 0 0 0 0 0 0 0 0 0 1.9191 -0.0415 0.0000 H 0 0 0 0 0 0 0 0 0 0 0 0 1.2567 -0.9130 0.0000 C 0 0 0 0 0 0 0 0 0 0 0 0 0.4800 -1.4773 0.0000 C 0 0 0 0 0 0 0 0 0 0 0 0 0.4800 -2.4373 0.0000 O 0 0 0 0 0 0 0 0 0 0 0 0 -0.2967 -0.9130 0.0000 N 0 0 0 0 0 0 0 0 0 0 0 …	Violaceimide A	C12 H17 N O7 S	-2.58	319.072	337.106	10.504	1.16083e+09		[M+NH4]+1	7.6455e+08	7.79975e+08	7.91459e+08	7.85804e+08	7.6425e+08	7.84305e+08	7.86924e+08	7.983e+08	7.59074e+08	7.61109e+08	9.5206e+08	9.72188e+08	1.16083e+09	1.13166e+09	1.11308e+09	1.14922e+09	1.12368e+09	1.14593e+09	1.12176e+09	1.07706e+09	7.8214e+08	1.12272e+09	1.81321	6.73403	0.697	-0.52	3.11393e-08	7.59038e-08
#mol format Mass Frontier 09/20/2023 22:12:41 2D 22 21 0 0 0 0 0 0 0 0 1 V2000 26.9310 -25.2414 0.0000 O 0 0 0 0 0 0 0 0 0 0 0 0 26.9310 -26.0000 0.0000 C 0 0 0 0 0 0 0 0 0 0 0 0 26.2759 -26.3793 0.0000 C 0 0 0 0 0 0 0 0 0 0 0 0 25.6207 -26.0000 0.0000 C 0 0 0 0 0 0 0 0 0 0 0 0 25.6207 -25.2414 0.0000 S 0 0 0 0 0 0 0 0 0 0 0 0 24.9655 -24.8621 0.0000 C 0 0 0 0 0 0 0 0 0 0 0 0 24.9655 -24.1034 0.0…	γ-L-Glutamyl-(S)-2-carboxypropyl-L-cysteine	C12 H20 N2 O7 S	-2.72	336.098	337.105	10.505	1.16083e+09		[M+H]+1	7.6455e+08	7.79975e+08	7.91459e+08	7.85804e+08	7.6425e+08	7.84305e+08	7.86924e+08	7.983e+08	7.59074e+08	7.61109e+08	9.5206e+08	9.72188e+08	1.16083e+09	1.13166e+09	1.11308e+09	1.14922e+09	1.12368e+09	1.14593e+09	1.12176e+09	1.07706e+09	7.8214e+08	1.12272e+09	1.81321	6.73403	0.697	-0.52	3.11393e-08	7.59038e-08
#mol format ACD/Labs04281712242D 7 7 0 0 0 0 0 0 0 0 1 V2000 1.4469 0.0000 0.0000 C 0 0 0 0 0 0 0 0 0 0 0 0 1.4469 -1.3311 0.0000 C 0 0 0 0 0 0 0 0 0 0 0 0 2.5243 -2.1102 0.0000 C 0 0 0 0 0 0 0 0 0 0 0 0 2.1102 -3.3746 0.0000 C 0 0 0 0 0 0 0 0 0 0 0 0 0.7835 -3.3746 0.0000 C 0 0 0 0 0 0 0 0 0 0 0 0 0.0000 -4.4520 0.0000 C 0 0 0 0 0 0 0 0 0 0 0 0 0.3695 -2.1102 0.0000 S 0 0 0 0 0 0 0 0 0 0 0 0 1 2…	NSC 60689	C6 H8 S	0.14	112.035	113.042	33.462	1.2214e+09		[M+H]+1	1.94211e+07	2.00858e+07	1.7247e+07	1.82846e+07	1.80758e+07	1.72021e+07	2.00621e+07	1.83133e+07	1.92183e+07	1.86336e+07	1.11567e+09	9.47398e+08	1.10921e+09	1.10577e+09	1.17348e+09	1.1272e+09	1.06824e+09	9.92131e+08	2.47027e+08	1.2214e+09	1.84735e+07	1.10749e+09	5.54066	27.692	0.017	-5.91	6.07422e-10	1.81251e-09
#mol format OpenBabel09092012392D 13 12 0 0 0 0 0 0 0 0999 V2000 2.5981 2.5000 0.0000 C 0 0 0 0 0 0 0 0 0 0 0 0 1.7321 3.0000 0.0000 S 0 0 0 0 0 0 0 0 0 0 0 0 0.8660 2.5000 0.0000 C 0 0 0 0 0 0 0 0 0 0 0 0 0.8660 1.5000 0.0000 C 0 0 0 0 0 0 0 0 0 0 0 0 0.0000 1.0000 0.0000 C 0 0 0 0 0 0 0 0 0 0 0 0 -0.8660 1.5000 0.0000 O 0 0 0 0 0 0 0 0 0 0 0 0 -0.0000 -0.0000 0.0000 O 0 0 0 0 0 0 0 0 0 0 0 0 2.…	Trans-3-Methylthioacrylic acid	C4 H6 O2 S	-0.71	118.009	119.016	2.005	1.40643e+09		[M+H]+1	1.36855e+09	1.39591e+09	1.36076e+09	1.33441e+09	1.37151e+09	1.38971e+09	1.38892e+09	1.39796e+09	1.40643e+09	1.39632e+09	8.90585e+08	9.04798e+08	9.06822e+08	8.87511e+08	9.0101e+08	8.9146e+08	9.16736e+08	8.92311e+08	8.99255e+08	8.91274e+08	1.38931e+09	8.95783e+08	1.59287	1.03035	1.551	0.63	9.51081e-21	1.12296e-19
#mol format ACD/Labs04281712162D 8 7 0 0 0 0 0 0 0 0 1 V2000 2.2945 -1.3270 0.0000 C 0 0 0 0 0 0 0 0 0 0 0 0 2.2945 0.0000 0.0000 O 0 0 0 0 0 0 0 0 0 0 0 0 5.7571 -2.0043 0.0000 C 0 0 0 0 0 0 0 0 0 0 0 0 6.9113 -1.3477 0.0000 C 0 0 0 0 0 0 0 0 0 0 0 0 3.4556 -1.9974 0.0000 S 0 0 0 0 0 0 0 0 0 0 0 0 4.6029 -1.3270 0.0000 C 0 0 0 0 0 0 0 0 0 0 0 0 1.1542 -2.0043 0.0000 C 0 0 0 0 0 0 0 0 0 0 0 0 0.0…	S-Allyl propanethioate	C6 H10 O S	0.2	130.045	113.042	32.116	9.81413e+08		[M+H-H2O]+1	1.8921e+07	1.80133e+07	1.6423e+07	1.01418e+07	1.65145e+07	1.62163e+07	1.86415e+07	1.69619e+07	6.64951e+06	1.87587e+07	7.93863e+08	7.72951e+08	9.0967e+08	8.61604e+08	8.32436e+08	8.87343e+08	8.96614e+08	8.91299e+08	9.81413e+08	9.14416e+08	1.67382e+07	8.89321e+08	25.9266	7.02555	0.019	-5.73	7.6859e-12	2.86025e-11
#mol format ACD/Labs04281712252D 7 7 0 0 0 0 0 0 0 0 1 V2000 0.0000 0.0000 0.0000 C 0 0 0 0 0 0 0 0 0 0 0 0 1.1519 -0.6669 0.0000 C 0 0 0 0 0 0 0 0 0 0 0 0 1.1519 -1.9967 0.0000 C 0 0 0 0 0 0 0 0 0 0 0 0 2.2271 -2.7768 0.0000 C 0 0 0 0 0 0 0 0 0 0 0 0 1.8188 -4.0419 0.0000 C 0 0 0 0 0 0 0 0 0 0 0 0 0.4850 -4.0419 0.0000 C 0 0 0 0 0 0 0 0 0 0 0 0 0.0768 -2.7768 0.0000 S 0 0 0 0 0 0 0 0 0 0 0 0 1 2…	2-Ethylthiophene	C6 H8 S	0.33	112.035	113.042	33.111	7.61341e+08		[M+H]+1	1.46152e+07	1.38262e+07	1.37712e+07	9.71443e+06	1.37863e+07	1.39751e+07	1.30663e+07	1.39789e+07	1.03222e+07	1.14187e+07	6.92201e+08	7.08941e+08	7.59285e+08	7.3547e+08	7.4941e+08	7.35047e+08	7.29697e+08	7.44918e+08	7.61341e+08	7.02864e+08	1.37788e+07	7.35258e+08	13.3943	3.24168	0.019	-5.74	1.20674e-15	6.71128e-15
#mol format ACD/Labs04281711372D 7 6 0 0 0 0 0 0 0 0 1 V2000 1.1518 0.0000 0.0000 S 0 0 0 0 0 0 0 0 0 0 0 0 0.0000 -1.9950 0.0000 S 0 0 0 0 0 0 0 0 0 0 0 0 2.3037 -1.9950 0.0000 O 0 0 0 0 0 0 0 0 0 0 0 0 1.1518 -1.3315 0.0000 C 0 0 0 0 0 0 0 0 0 0 0 0 3.4555 -1.3315 0.0000 C 0 0 0 0 0 0 0 0 0 0 0 0 4.6073 -1.9950 0.0000 C 0 0 0 0 0 0 0 0 0 0 0 0 3.4555 0.0000 0.0000 C 0 0 0 0 0 0 0 0 0 0 0 0 1 4 …	proxan	C4 H8 O S2	-1.79	136.001	137.009	17.527	8.38197e+08		[M+H]+1	209811	184372	192488	196170	217156	206064	214841	217047	220202	216968	6.20771e+08	7.23544e+08	8.38197e+08	7.23419e+08	7.06842e+08	7.08945e+08	7.50915e+08	7.22673e+08	7.00824e+08	8.31688e+08	212326	7.23046e+08	5.97867	8.66766	0	-11.73	2.29517e-30	6.35188e-28
#mol format ACD/Labs04280700352D 9 8 0 0 0 0 0 0 0 0 1 V2000 0.0000 -5.7553 0.0000 C 0 0 0 0 0 0 0 0 0 0 0 0 1.3295 -5.7553 0.0000 C 0 0 0 0 0 0 0 0 0 0 0 0 1.9913 -4.6042 0.0000 C 0 0 0 0 0 0 0 0 0 0 0 0 3.3208 -4.6042 0.0000 S 0 0 0 0 0 0 0 0 0 0 0 0 3.9884 -5.7553 0.0000 O 0 0 0 0 0 0 0 0 0 0 0 0 3.9884 -3.4532 0.0000 S 0 0 0 0 0 0 0 0 0 0 0 0 3.3208 -2.3021 0.0000 C 0 0 0 0 0 0 0 0 0 0 0 0 3.…	S-Allyl 1-propanesulfinothioate	C6 H12 O S2	-1.69	164.033	165.04	28.457	6.43174e+08		[M+H]+1	181862	196477	201637	209644	211958	215172	207381	221959	229957	220938	5.92833e+08	5.92888e+08	6.12669e+08	6.11083e+08	6.14949e+08	6.15374e+08	6.37172e+08	6.41014e+08	6.43174e+08	6.10951e+08	210801	6.13809e+08	6.63486	2.92375	0	-11.51	1.0425e-25	3.74058e-24
#mol format ACD/Labs04221415492D 21 22 0 0 0 0 0 0 0 0 1 V2000 8.0241 -3.3374 0.0000 S 0 0 0 0 0 0 0 0 0 0 0 0 9.1675 -5.3460 0.0000 O 0 0 0 0 0 0 0 0 0 0 0 0 10.3005 -3.3374 0.0000 O 0 0 0 0 0 0 0 0 0 0 0 0 8.0241 -1.9983 0.0000 O 0 0 0 0 0 0 0 0 0 0 0 0 5.7477 -1.9983 0.0000 N 0 0 0 0 0 0 0 0 0 0 0 0 1.1331 -1.9983 0.0000 N 0 0 0 0 0 0 0 0 0 0 0 0 2.2764 -4.0069 0.0000 N 0 0 0 0 0 0 0 0 0 0 0 0…	cis-Cycothiamine	C13 H16 N4 O3 S	-4.64	308.093	309.1	2.976	5.64005e+08		[M+H]+1	4.82691e+06	3.35241e+07	3.93996e+08	4.08257e+07	3.63651e+07	4.08282e+08	3.94618e+08	4.22513e+08	4.34206e+08	4.1947e+08	5.5578e+08	5.6309e+08	5.51606e+08	5.41239e+08	5.64005e+08	5.04333e+07	5.36388e+08	3.95363e+07	5.20357e+07	4.39029e+07	3.94307e+08	5.38814e+08	76.6897	74.6761	0.732	-0.45	0.482005	0.527325
#mol format ACD/Labs04111411492D 10 9 0 0 1 0 0 0 0 0 1 V2000 8.0713 -1.9936 0.0000 O 0 0 0 0 0 0 0 0 0 0 0 0 4.6087 -1.3318 0.0000 C 0 0 0 0 0 0 0 0 0 0 0 0 3.4626 -1.9936 0.0000 S 0 0 0 0 0 0 0 0 0 0 0 0 2.3084 -1.3318 0.0000 C 0 0 0 0 0 0 0 0 0 0 0 0 1.1542 -1.9936 0.0000 C 0 0 0 0 0 0 0 0 0 0 0 0 0.0000 -1.3318 0.0000 N 0 0 0 0 0 0 0 0 0 0 0 0 6.9171 -1.3318 0.0000 C 0 0 0 0 0 0 0 0 0 0 0 0 6…	S-Aminoethyl-L-cysteine	C5 H12 N2 O2 S	-4.52	164.061	83.0379	1.623	5.92984e+08		[M+2H]+2	5.92023e+08	5.87497e+08	5.80852e+08	5.90888e+08	5.92984e+08	5.89678e+08	5.84597e+08	5.85166e+08	5.91453e+08	5.88162e+08	5.47974e+08	5.30566e+08	5.40756e+08	5.35771e+08	5.23868e+08	5.32981e+08	5.4833e+08	5.44608e+08	5.36306e+08	5.42133e+08	5.8892e+08	5.38531e+08	0.655876	1.4672	1.094	0.13	3.97954e-10	1.21137e-09
#mol format ACD/Labs04281713042D 11 10 0 0 0 0 0 0 0 0 1 V2000 3.9117 -1.9246 0.0000 S 0 0 0 0 0 0 0 0 0 0 0 0 5.4060 -1.0640 0.0000 C 0 0 0 0 0 0 0 0 0 0 0 0 2.4174 -1.0640 0.0000 C 0 0 0 0 0 0 0 0 0 0 0 0 6.9002 -1.9246 0.0000 C 0 0 0 0 0 0 0 0 0 0 0 0 0.9232 -1.9246 0.0000 C 0 0 0 0 0 0 0 0 0 0 0 0 5.4060 0.0000 0.0000 H 0 0 0 0 0 0 0 0 0 0 0 0 2.4174 0.0000 0.0000 H 0 0 0 0 0 0 0 0 0 0 0 0 6.…	vinyl sulfide	C4 H6 S	-3.36	86.0187	165.04	33.735	4.89941e+08		[M+DMSO+H]+1	124527	133641	139107	141228	145263	150897	147887	151184	154808	149285	4.55541e+08	4.65399e+08	4.7568e+08	4.77195e+08	4.66653e+08	4.6142e+08	4.76387e+08	4.89941e+08	4.77141e+08	4.81703e+08	146575	4.76033e+08	6.46752	2.17603	0	-11.67	1.24365e-23	2.65273e-22
#mol format SciTegic04031415222D 8 7 0 0 0 0 0 0 0 0999 V2000 4.6562 0.0000 0.0000 C 0 0 0 0 0 0 0 0 0 0 0 0 0.0000 -3.4549 0.0000 C 0 0 0 0 0 0 0 0 0 0 0 0 3.9903 -1.1501 0.0000 C 0 0 0 0 0 0 0 0 0 0 0 0 1.9975 0.0000 0.0000 C 0 0 0 0 0 0 0 0 0 0 0 0 1.9975 -2.3048 0.0000 C 0 0 0 0 0 0 0 0 0 0 0 0 2.6587 -1.1501 0.0000 C 0 0 0 0 0 0 0 0 0 0 0 0 0.6658 0.0000 0.0000 O 0 0 0 0 0 0 0 0 0 0 0 0 0.66…	(2E)-2-[(Methylsulfanyl)methyl]-2-butenal	C6 H10 O S	-0.64	130.045	131.052	9.127	8.09801e+08		[M+H]+1	4.05291e+07	4.88579e+07	5.80972e+07	6.4602e+07	5.25607e+07	6.38854e+07	6.80662e+06	6.96128e+07	7.12982e+07	4.35809e+06	4.1968e+08	4.47673e+08	4.61128e+08	7.19046e+08	4.56504e+08	4.63616e+08	8.09801e+08	4.60115e+08	4.60344e+08	4.65934e+08	5.53289e+07	4.60736e+08	50.5812	25.7813	0.12	-3.06	1.24894e-05	2.30319e-05
#mol format ACD/Labs05040716502D 19 18 0 0 0 0 0 0 0 0 1 V2000 0.0000 -5.7556 0.0000 C 0 0 0 0 0 0 0 0 0 0 0 0 1.3310 -5.7556 0.0000 C 0 0 0 0 0 0 0 0 0 0 0 0 1.9965 -4.6074 0.0000 C 0 0 0 0 0 0 0 0 0 0 0 0 3.3276 -4.6074 0.0000 S 0 0 0 0 0 0 0 0 0 0 0 0 3.9858 -3.4519 0.0000 C 0 0 0 0 0 0 0 0 0 0 0 0 5.3168 -3.4519 0.0000 C 0 0 0 0 0 0 0 0 0 0 0 0 5.9823 -4.6074 0.0000 C 0 0 0 0 0 0 0 0 0 0 0 0 …	gamma-Glutamyl-S-propylcysteine	C11 H20 N2 O5 S	-2.5	292.109	293.116	14.085	4.80826e+08		[M+H]+1	4.14471e+08	4.2026e+08	4.16037e+08	4.22699e+08	4.20583e+08	4.1464e+08	4.25395e+08	4.32855e+08	4.3142e+08	4.26265e+08	4.41027e+08	4.80826e+08	4.66173e+08	4.63334e+08	4.5188e+08	4.50533e+08	4.47253e+08	4.69324e+08	4.43846e+08	4.61847e+08	4.21641e+08	4.56864e+08	1.55033	2.77844	0.923	-0.12	1.39416e-06	2.83774e-06
#mol format ACD/Labs08121512272D 18 17 0 0 0 0 0 0 0 0 1 V2000 0.0000 -2.6590 0.0000 O 0 0 0 0 0 0 0 0 0 0 0 0 1.1511 -1.9914 0.0000 C 0 0 0 0 0 0 0 0 0 0 0 0 1.1511 -0.6561 0.0000 O 0 0 0 0 0 0 0 0 0 0 0 0 6.9065 -2.6590 0.0000 N 0 0 0 0 0 0 0 0 0 0 0 0 8.0576 -1.9914 0.0000 C 0 0 0 0 0 0 0 0 0 0 0 0 9.2087 -2.6590 0.0000 C 0 0 0 0 0 0 0 0 0 0 0 0 10.3598 -1.9914 0.0000 S 0 0 0 0 0 0 0 0 0 0 0 0…	gamma-Glutamyl-3-(methylsulfinyl)alanine	C9 H16 N2 O6 S	-2.94	280.072	281.079	1.919	4.67146e+08		[M+H]+1	2.6036e+08	2.54567e+08	2.65324e+08	2.68457e+08	2.34571e+08	2.55903e+08	2.53052e+08	2.45402e+08	2.72914e+08	2.47389e+08	4.61357e+08	4.34969e+08	4.53448e+08	4.33935e+08	4.5456e+08	4.56284e+08	4.09956e+08	4.67146e+08	4.12807e+08	4.32859e+08	2.55235e+08	4.44208e+08	4.52017	4.51263	0.575	-0.8	5.77423e-16	3.32926e-15
#mol format ELEMENTL07032016302D Dotmatics Elemental 8 8 0 0 0 0 999 V2000 -1.1309 -1.6270 0.0000 C 0 0 0 0 0 0.1547 -1.2825 0.0000 C 0 0 0 0 0 0.6282 -0.0404 0.0000 C 0 0 0 0 0 1.9564 -0.1131 0.0000 C 0 0 0 0 0 3.0418 0.6995 0.0000 S 0 0 0 0 0 2.2997 -1.3944 0.0000 C 0 0 0 0 0 3.5430 -1.8723 0.0000 C 0 0 0 0 0 1.1858 -2.1214 0.0000 O 0 0 0 0 0 1 2 1 0 0 0 2 3 2 0 0 0 2 8 1 0 0 0 3 4 1 0 0 0 4 5 …	2,5-Dimethylfuran-3-thiol	C6 H8 O S	-0.82	128.029	129.037	31.64	5.87436e+08		[M+H]+1	4.08428e+06	3.69888e+06	3.84151e+06	3.63807e+06	3.54949e+06	3.67831e+06	3.47066e+06	3.38445e+06	3.60519e+06	3.62178e+06	4.60359e+08	4.08788e+08	4.04244e+08	4.46047e+08	4.99567e+08	5.85726e+08	3.99761e+08	5.87436e+08	3.7075e+08	3.58967e+08	3.62992e+06	4.27417e+08	5.34306	18.1665	0.008	-6.88	2.75197e-16	1.65238e-15
#mol format ELEMENTL07191710202D Dotmatics Elemental 17 16 0 0 0 0 999 V2000 0.0000 0.0000 0.0000 S 0 0 0 0 0 1.0000 0.0000 0.0000 O 0 0 0 0 0 0.0000 -1.0000 0.0000 O 0 0 0 0 0 0.0000 1.0000 0.0000 O 0 0 0 0 0 -0.8000 -2.7713 0.0000 O 0 0 0 0 0 -2.3000 -1.9053 0.0000 N 0 0 0 0 0 -1.8000 -1.0392 0.0000 C 0 0 0 0 0 -1.2000 0.0000 0.0000 C 0 0 0 0 0 -2.6660 -0.5392 0.0000 C 0 0 0 0 0 -0.9340 -1.5392…	2-Acrylamido-2-methyl-1-propane sulfonic acid	C7 H13 N O4 S	-2.37	207.056	208.063	3.898	8.80513e+08		[M+H]+1	7.99154e+08	8.20561e+08	7.95942e+08	8.37075e+08	7.8162e+08	8.37049e+08	8.5052e+08	8.80513e+08	8.37768e+08	8.42369e+08	4.01672e+08	4.0141e+08	4.15161e+08	3.98736e+08	4.09232e+08	4.04748e+08	4.06649e+08	4.05307e+08	4.07666e+08	4.04288e+08	8.37062e+08	4.05028e+08	3.55356	1.14051	2.067	1.05	4.92069e-15	2.56095e-14
#mol format ACD/Labs04221415492D 13 12 0 0 0 0 0 0 0 0 1 V2000 3.3878 -1.3273 0.0000 S 0 0 0 0 0 0 0 0 0 0 0 0 8.0396 -1.3273 0.0000 S 0 0 0 0 0 0 0 0 0 0 0 0 9.1900 -1.9973 0.0000 S 0 0 0 0 0 0 0 0 0 0 0 0 3.3878 0.0000 0.0000 O 0 0 0 0 0 0 0 0 0 0 0 0 4.5887 -1.9973 0.0000 C 0 0 0 0 0 0 0 0 0 0 0 0 5.7390 -1.3273 0.0000 C 0 0 0 0 0 0 0 0 0 0 0 0 2.2627 -1.9973 0.0000 C 0 0 0 0 0 0 0 0 0 0 0 0 6…	(E)-ajoene	C9 H14 O S3	-2.35	234.02	235.027	31.83	4.14961e+08		[M+H]+1	1.97919e+06	3.91852e+06	1.88959e+06	1.97436e+06	2.59457e+06	2.72044e+06	3.18401e+06	2.00763e+06	2.68463e+06	2.20161e+06	3.7176e+08	3.91767e+08	3.78921e+08	4.14961e+08	3.76433e+08	3.50152e+08	4.02769e+08	3.92103e+08	3.56923e+08	3.77029e+08	2.39809e+06	3.77975e+08	25.9027	5.18924	0.006	-7.3	2.87942e-14	1.38753e-13
#mol format ACD/Labs04281711452D 8 7 0 0 0 0 0 0 0 0 1 V2000 3.4639 -0.6621 0.0000 S 0 0 0 0 0 0 0 0 0 0 0 0 4.6105 0.0000 0.0000 S 0 0 0 0 0 0 0 0 0 0 0 0 2.3093 0.0000 0.0000 C 0 0 0 0 0 0 0 0 0 0 0 0 5.7651 -0.6621 0.0000 C 0 0 0 0 0 0 0 0 0 0 0 0 1.1546 -0.6621 0.0000 C 0 0 0 0 0 0 0 0 0 0 0 0 6.9197 0.0000 0.0000 C 0 0 0 0 0 0 0 0 0 0 0 0 0.0000 0.0000 0.0000 C 0 0 0 0 0 0 0 0 0 0 0 0 8.0744…	Diallyl disulfide	C6 H10 S2	-2.26	146.022	147.029	33.472	3.83678e+08		[M+H]+1	238670	200789	681110	228797	210009	460583	225917	269060	327381	202717	3.40512e+08	3.3989e+08	3.14204e+08	3.37692e+08	3.5454e+08	3.41549e+08	3.44465e+08	3.45482e+08	3.29382e+08	3.83678e+08	233734	3.41031e+08	50.6708	5.19216	0.001	-10.51	5.28712e-13	2.23799e-12
#mol format -OEChem-02070708202D 17 16 0 1 0 0 0 0 0999 V2000 3.7321 0.2500 0.0000 S 0 0 3 0 0 0 0 0 0 0 0 0 4.5981 0.7500 0.0000 S 0 0 0 0 0 0 0 0 0 0 0 0 3.7321 -0.7500 0.0000 O 0 0 0 0 0 0 0 0 0 0 0 0 2.8660 0.7500 0.0000 C 0 0 0 0 0 0 0 0 0 0 0 0 5.4641 0.2500 0.0000 C 0 0 0 0 0 0 0 0 0 0 0 0 2.0000 0.2500 0.0000 C 0 0 0 0 0 0 0 0 0 0 0 0 6.3301 0.7500 0.0000 C 0 0 0 0 0 0 0 0 0 0 0 0 3.2646 …	S-Ethyl ethanesulfinothioate	C4 H10 O S2	-1.54	138.017	139.024	18.411	3.13599e+08		[M+H]+1	227068	250229	251855	253003	272472	276130	270482	270473	278240	283634	3.03269e+08	3.07167e+08	3.05663e+08	3.13599e+08	3.03901e+08	3.079e+08	3.09635e+08	3.08046e+08	3.04583e+08	3.0855e+08	270477	3.07534e+08	6.58775	1.0029	0.001	-10.15	2.38972e-20	2.62949e-19
#mol format Mass Frontier 9/12/2024 7:06:10 PM 2D 16 18 0 0 0 0 0 0 0 0 1 V2000 16.6552 -8.3793 0.0000 C 0 0 0 0 0 0 0 0 0 0 0 0 16.1034 -7.8621 0.0000 C 0 0 0 0 0 0 0 0 0 0 0 0 15.3448 -8.1034 0.0000 C 0 0 0 0 0 0 0 0 0 0 0 0 15.1379 -8.8276 0.0000 N 0 0 0 0 0 0 0 0 0 0 0 0 14.3793 -8.8276 0.0000 N 0 0 0 0 0 0 0 0 0 0 0 0 14.1379 -8.1034 0.0000 C 0 0 0 0 0 0 0 0 0 0 0 0 13.4138 -7.8966 0.0000 C …	2-Isopropyl-5-thieno[3,2-b]thiophen-2-yl-1,3,4-oxadiazole	C11 H10 N2 O S2	-2.82	250.023	251.03	1.782	3.12702e+08	72.2	[M+H]+1	2.92388e+08	3.01862e+08	2.82431e+08	2.85413e+08	2.93516e+08	2.85382e+08	2.87281e+08	2.83125e+08	2.90096e+08	2.86323e+08	3.03192e+08	3.12702e+08	2.9447e+08	2.94618e+08	2.9013e+08	2.94116e+08	2.81811e+08	2.90266e+08	3.00149e+08	2.81168e+08	2.86802e+08	2.94293e+08	2.03808	3.23216	0.975	-0.04	0.143626	0.17256
#mol format -OEChem-02070708192D 16 16 0 1 0 0 0 0 0999 V2000 4.5981 -1.0000 0.0000 S 0 0 0 0 0 0 0 0 0 0 0 0 5.4641 -0.5000 0.0000 S 0 0 0 0 0 0 0 0 0 0 0 0 3.7321 -0.5000 0.0000 C 0 0 3 0 0 0 0 0 0 0 0 0 3.7321 0.5000 0.0000 C 0 0 0 0 0 0 0 0 0 0 0 0 4.5981 1.0000 0.0000 C 0 0 0 0 0 0 0 0 0 0 0 0 2.8660 -1.0000 0.0000 C 0 0 0 0 0 0 0 0 0 0 0 0 5.4641 0.5000 0.0000 C 0 0 0 0 0 0 0 0 0 0 0 0 2.00…	3-Vinyl-1,2-dithiacyclohex-5-ene	C6 H8 S2	-1.27	144.007	145.014	21.967	3.24535e+08		[M+H]+1	1.69742e+06	961559	1.41216e+06	433667	547288	1.02252e+06	469531	570249	1.5678e+06	441908	2.97816e+08	2.74037e+08	2.71622e+08	2.82714e+08	2.85854e+08	3.24535e+08	3.12413e+08	3.0984e+08	3.17737e+08	2.84656e+08	765904	2.91835e+08	54.2756	6.40308	0.003	-8.57	5.16078e-11	1.74669e-10
#mol format ACD/Labs04221415492D 9 8 0 0 0 0 0 0 0 0 1 V2000 3.4566 -0.6607 0.0000 S 0 0 0 0 0 0 0 0 0 0 0 0 4.6007 0.0000 0.0000 S 0 0 0 0 0 0 0 0 0 0 0 0 3.4485 -1.9982 0.0000 O 0 0 0 0 0 0 0 0 0 0 0 0 2.3044 0.0000 0.0000 C 0 0 0 0 0 0 0 0 0 0 0 0 5.7529 -0.6607 0.0000 C 0 0 0 0 0 0 0 0 0 0 0 0 1.1522 -0.6768 0.0000 C 0 0 0 0 0 0 0 0 0 0 0 0 6.9132 0.0000 0.0000 C 0 0 0 0 0 0 0 0 0 0 0 0 0.000…	Allicin	C6 H10 O S2	-1.39	162.017	145.014	21.959	3.24535e+08		[M+H-H2O]+1	1.58446e+06	961559	1.41216e+06	433667	547288	1.02252e+06	469531	570249	1.5678e+06	441908	2.97816e+08	2.74037e+08	2.71622e+08	2.82714e+08	2.85854e+08	3.24535e+08	3.12413e+08	3.0984e+08	3.17737e+08	2.84656e+08	765904	2.91835e+08	52.8507	6.40308	0.003	-8.57	4.22769e-11	1.44438e-10
#mol format OpenBabel09092015182D 19 19 0 0 1 0 0 0 0 0999 V2000 0.4077 -2.8182 0.0000 C 0 0 0 0 0 0 0 0 0 0 0 0 1.0370 -2.0411 0.0000 C 0 0 0 0 0 0 0 0 0 0 0 0 2.0247 -2.1975 0.0000 O 0 0 0 0 0 0 0 0 0 0 0 0 0.6787 -1.1075 0.0000 N 0 0 0 0 0 0 0 0 0 0 0 0 -0.3090 -0.9511 0.0000 C 0 0 1 0 0 0 0 0 0 0 0 0 -0.6588 -1.8879 0.0000 H 0 0 0 0 0 0 0 0 0 0 0 0 -1.3090 -0.9511 0.0000 C 0 0 0 0 0 0 0 0 0 0…	Thiolactone B2	C6 H9 N O2 S	-2.09	159.035	160.042	1.926	3.19372e+08		[M+H]+1	3.04872e+08	3.1171e+08	3.09432e+08	3.16235e+08	2.9858e+08	2.914e+08	3.04631e+08	3.13231e+08	3.19372e+08	3.19222e+08	2.42681e+08	2.45854e+08	2.52431e+08	2.67508e+08	2.12807e+08	2.55553e+08	2.45623e+08	2.5369e+08	2.46107e+08	2.47591e+08	3.10571e+08	2.46849e+08	2.94394	5.66222	1.258	0.33	6.13022e-08	1.44659e-07
#mol format ACD/Labs04221415492D 25 24 0 0 1 0 0 0 0 0 1 V2000 6.5919 -4.1712 0.0000 S 0 0 0 0 0 0 0 0 0 0 0 0 8.9168 0.0000 0.0000 O 0 0 0 0 0 0 0 0 0 0 0 0 5.5799 -3.2276 0.0000 O 0 0 0 0 0 0 0 0 0 0 0 0 5.4705 -6.1132 0.0000 O 0 0 0 0 0 0 0 0 0 0 0 0 7.6997 -7.3988 0.0000 O 0 0 0 0 0 0 0 0 0 0 0 0 1.1078 -3.2276 0.0000 O 0 0 0 0 0 0 0 0 0 0 0 0 0.0000 -1.2856 0.0000 O 0 0 0 0 0 0 0 0 0 0 0 0 1…	S-Lactoylglutathione	C13 H21 N3 O8 S	-2.76	379.104	380.111	5.27	2.53038e+08		[M+H]+1	2.04315e+08	2.01565e+08	1.98563e+08	2.06052e+08	2.07823e+08	2.06782e+08	2.17474e+08	2.14791e+08	2.12951e+08	2.14107e+08	2.46042e+08	2.48314e+08	2.51764e+08	2.53038e+08	2.46204e+08	2.4174e+08	2.38957e+08	2.51399e+08	2.42996e+08	2.46082e+08	2.07303e+08	2.46143e+08	2.97073	1.86198	0.842	-0.25	1.44885e-10	4.63611e-10
#mol format ACD/Labs03221914022D 6 6 0 0 0 0 0 0 0 0 1 V2000 0.0000 -0.3683 0.0000 C 0 0 0 0 0 0 0 0 0 0 0 0 1.2653 -0.7810 0.0000 C 0 0 0 0 0 0 0 0 0 0 0 0 1.6712 -2.0498 0.0000 C 0 0 0 0 0 0 0 0 0 0 0 0 3.0013 -2.0498 0.0000 C 0 0 0 0 0 0 0 0 0 0 0 0 3.4106 -0.7810 0.0000 C 0 0 0 0 0 0 0 0 0 0 0 0 2.3363 0.0000 0.0000 S 0 0 0 0 0 0 0 0 0 0 0 0 1 2 1 0 0 0 0 2 3 2 0 0 0 0 2 6 1 0 0 0 0 3 4 1 0 0…	methylthiol	C5 H6 S	-1.21	98.0189	131.052	32.454	2.78102e+08		[M+H+MeOH]+1	5.03296e+06	1.62018e+06	2.23575e+07	3.66596e+07	2.89845e+06	4.49051e+06	3.16371e+06	302384	2.34615e+06	3.98234e+06	1.14406e+08	2.0202e+08	2.78102e+08	8.22021e+07	1.10773e+08	2.43508e+08	2.42318e+08	1.90292e+08	8.77218e+07	2.60953e+08	3.57303e+06	1.96156e+08	141.972	41.8795	0.018	-5.78	3.44852e-06	6.7376e-06
#mol format CDK 04291007072D 8 8 0 0 0 0 999 V2000 1.4652 -0.8227 0.0000 C 0 0 0 0 0 0 0 0 0 0 0 0 0.9803 -0.1553 0.0000 C 0 0 0 0 0 0 0 0 0 0 0 0 0.1553 -0.1553 0.0000 C 0 0 0 0 0 0 0 0 0 0 0 0 -0.0997 0.6294 0.0000 C 0 0 0 0 0 0 0 0 0 0 0 0 0.5678 1.1143 0.0000 S 0 0 0 0 0 0 0 0 0 0 0 0 0.0157 1.7274 0.0000 O 0 0 0 0 0 0 0 0 0 0 0 0 1.1198 1.7274 0.0000 O 0 0 0 0 0 0 0 0 0 0 0 0 1.2352 0.6294 0…	3-Methylsulfolene	C5 H8 O2 S	-2.11	132.024	150.058	8.712	1.98984e+08		[M+NH4]+1	1.43902e+08	1.38746e+08	1.44407e+08	1.44205e+08	1.53199e+08	1.53391e+08	1.47263e+08	1.50405e+08	1.50152e+08	1.46974e+08	1.91208e+08	1.97257e+08	1.90796e+08	1.94671e+08	1.89728e+08	1.89108e+08	1.98984e+08	1.93107e+08	1.93657e+08	1.92972e+08	1.47119e+08	1.93039e+08	3.14001	1.64511	0.762	-0.39	1.61115e-12	6.45631e-12
#mol format -OEChem-02070708212D 22 22 0 1 0 0 0 0 0999 V2000 4.1760 1.0000 0.0000 S 0 0 0 0 0 0 0 0 0 0 0 0 4.1760 -1.0000 0.0000 S 0 0 0 0 0 0 0 0 0 0 0 0 6.0421 0.5000 0.0000 O 0 0 0 0 0 0 0 0 0 0 0 0 2.3100 -0.5000 0.0000 O 0 0 0 0 0 0 0 0 0 0 0 0 5.0421 0.5000 0.0000 C 0 0 3 0 0 0 0 0 0 0 0 0 3.3100 -0.5000 0.0000 C 0 0 3 0 0 0 0 0 0 0 0 0 3.3100 0.5000 0.0000 C 0 0 0 0 0 0 0 0 0 0 0 0 5.042…	Dimeric mercapto propanone	C6 H12 O2 S2	-2.07	180.028	181.035	9.423	2.10236e+08		[M+H]+1	1.92788e+08	2.01263e+08	2.03233e+08	2.04697e+08	2.04947e+08	2.03132e+08	2.04691e+08	2.05573e+08	2.10236e+08	2.01932e+08	1.56793e+08	1.60605e+08	1.68996e+08	1.7615e+08	1.74543e+08	1.77009e+08	1.75606e+08	1.8008e+08	1.80608e+08	1.73783e+08	2.03962e+08	1.75075e+08	2.17823	4.62664	1.165	0.22	2.1588e-07	4.79118e-07
#mol format OpenBabel09092013242D 14 14 0 0 0 0 0 0 0 0999 V2000 -0.8660 -0.5000 0.0000 C 0 0 0 0 0 0 0 0 0 0 0 0 -1.7321 -0.0000 0.0000 C 0 0 0 0 0 0 0 0 0 0 0 0 -1.7321 1.0000 0.0000 S 0 0 0 0 0 0 0 0 0 0 0 0 -0.8660 1.5000 0.0000 C 0 0 0 0 0 0 0 0 0 0 0 0 -0.0000 1.0000 0.0000 C 0 0 0 0 0 0 0 0 0 0 0 0 0.0000 0.0000 0.0000 S 0 0 0 0 0 0 0 0 0 0 0 0 -0.8660 -1.5700 0.0000 H 0 0 0 0 0 0 0 0 0 0 …	1,4-dithiane	C4 H8 S2	-0.55	120.007	121.014	23.626	1.84412e+08		[M+H]+1	213387	205694	221651	252457	237287	240299	244457	242091	228350	237871	1.65791e+08	1.71341e+08	1.79613e+08	1.7856e+08	1.61537e+08	1.83964e+08	1.76922e+08	1.58297e+08	1.84412e+08	1.39183e+08	237579	1.74132e+08	6.35838	8.30704	0.001	-9.52	2.76495e-29	4.01111e-27
#mol format ACD/Labs04280702432D 11 10 0 0 0 0 0 0 0 0 1 V2000 0.0000 -9.2227 0.0000 C 0 0 0 0 0 0 0 0 0 0 0 0 1.3279 -9.2227 0.0000 S 0 0 0 0 0 0 0 0 0 0 0 0 1.9918 -10.3742 0.0000 O 0 0 0 0 0 0 0 0 0 0 0 0 1.9918 -8.0711 0.0000 C 0 0 0 0 0 0 0 0 0 0 0 0 1.3279 -6.9196 0.0000 C 0 0 0 0 0 0 0 0 0 0 0 0 1.9918 -5.7681 0.0000 C 0 0 0 0 0 0 0 0 0 0 0 0 1.3279 -4.6061 0.0000 S 0 0 0 0 0 0 0 0 0 0 0 0…	(1E)-1-(Allyldisulfanyl)-3-(methylsulfinyl)-1-propene	C7 H12 O S3	-2.06	208.005	209.012	27.705	1.83249e+08		[M+H]+1	1.11709e+06	887553	962411	788395	526489	469346	282475	225403	218356	237873	1.58033e+08	1.66594e+08	1.62393e+08	1.62998e+08	1.67143e+08	1.71482e+08	1.71248e+08	1.64195e+08	1.62225e+08	1.83249e+08	497917	1.65394e+08	59.74	4.23824	0.003	-8.38	3.48069e-10	1.06573e-09
#mol format ACD/Labs04281710492D 8 8 0 0 0 0 0 0 0 0 1 V2000 3.3872 -4.9593 0.0000 C 0 0 0 0 0 0 0 0 0 0 0 0 2.9756 -3.6947 0.0000 S 0 0 0 0 0 0 0 0 0 0 0 0 1.6763 -3.4170 0.0000 C 0 0 0 0 0 0 0 0 0 0 0 0 1.2646 -2.1524 0.0000 C 0 0 0 0 0 0 0 0 0 0 0 0 2.0482 -1.0762 0.0000 C 0 0 0 0 0 0 0 0 0 0 0 0 1.2646 0.0000 0.0000 C 0 0 0 0 0 0 0 0 0 0 0 0 0.0000 -0.4116 0.0000 C 0 0 0 0 0 0 0 0 0 0 0 0 0.0…	2-Furfuryl methyl sulfide	C6 H8 O S	-1.41	128.029	129.037	32.12	1.82394e+08		[M+H]+1	4.08577e+06	3.75639e+06	3.61224e+06	3.68486e+06	3.50106e+06	4.7624e+06	3.51882e+06	3.49883e+06	3.39588e+06	3.4549e+06	1.43044e+08	1.44037e+08	1.56822e+08	1.629e+08	1.53953e+08	1.68344e+08	1.67446e+08	1.70962e+08	1.82394e+08	1.66663e+08	3.56553e+06	1.64781e+08	11.1226	7.60723	0.022	-5.53	4.56758e-24	1.07707e-22
#mol format Mass Frontier 9/12/2024 7:05:21 PM 2D 17 19 0 0 0 0 0 0 0 0 1 V2000 3.7931 -3.0000 0.0000 O 0 0 0 0 0 0 0 0 0 0 0 0 3.7931 -2.2414 0.0000 C 0 0 0 0 0 0 0 0 0 0 0 0 3.1379 -1.8621 0.0000 C 0 0 0 0 0 0 0 0 0 0 0 0 4.4483 -1.8621 0.0000 C 0 0 0 0 0 0 0 0 0 0 0 0 2.4828 -2.2414 0.0000 C 0 0 0 0 0 0 0 0 0 0 0 0 3.1379 -1.1034 0.0000 C 0 0 0 0 0 0 0 0 0 0 0 0 1.8276 -1.8621 0.0000 C 0 0 0 0…	3-(2-thienylmethylidene)chroman-4-one	C14 H10 O2 S	1.81	242.041	243.048	22.105	1.66132e+08	51.5	[M+H]+1	354012	354110	285184	268983	266434	254139	615566	297637	562991	330601	1.47289e+08	1.5866e+08	1.60892e+08	1.65318e+08	1.50141e+08	1.66132e+08	1.57954e+08	1.5171e+08	1.61968e+08	1.49915e+08	314119	1.58307e+08	35.3812	4.32837	0.002	-8.98	1.46101e-13	6.55097e-13
#mol format ACD/Labs09061313432D 9 8 0 0 0 0 0 0 0 0 1 V2000 0.0000 -3.4542 0.0000 C 0 0 0 0 0 0 0 0 0 0 0 0 5.3224 -1.1496 0.0000 C 0 0 0 0 0 0 0 0 0 0 0 0 1.9959 0.0000 0.0000 C 0 0 0 0 0 0 0 0 0 0 0 0 1.3306 -3.4542 0.0000 C 0 0 0 0 0 0 0 0 0 0 0 0 1.9959 -2.2993 0.0000 C 0 0 0 0 0 0 0 0 0 0 0 0 0.0000 -1.1496 0.0000 O 0 0 0 0 0 0 0 0 0 0 0 0 3.9918 -1.1496 0.0000 S 0 0 0 0 0 0 0 0 0 0 0 0 3.3…	1-(Methyldisulfanyl)-1-(methylsulfinyl)propane	C5 H12 O S3	-2.32	184.005	206.994	22.414	1.65416e+08		[M+Na]+1	287518	326001	331725	372607	313557	372322	347140	370449	344150	388699	1.57811e+08	1.37903e+08	1.65416e+08	1.63122e+08	1.56168e+08	1.60978e+08	1.52851e+08	1.55588e+08	1.54157e+08	1.50701e+08	345645	1.55878e+08	9.10369	4.95326	0.002	-8.82	6.30356e-25	1.82252e-23
#mol format -OEChem-02070712042D 19 18 0 1 0 0 0 0 0999 V2000 2.8660 -0.0600 0.0000 S 0 0 3 0 0 0 0 0 0 0 0 0 6.3301 -0.0600 0.0000 S 0 0 0 0 0 0 0 0 0 0 0 0 7.1962 0.4400 0.0000 S 0 0 0 0 0 0 0 0 0 0 0 0 2.8660 -1.0600 0.0000 O 0 0 0 0 0 0 0 0 0 0 0 0 3.7321 0.4400 0.0000 C 0 0 0 0 0 0 0 0 0 0 0 0 4.5981 -0.0600 0.0000 C 0 0 0 0 0 0 0 0 0 0 0 0 2.0000 0.4400 0.0000 C 0 0 0 0 0 0 0 0 0 0 0 0 5.46…	Disulfide, methyl (1E)-3-(methylsulfinyl)-1-propenyl	C5 H10 O S3	-1.88	181.989	182.996	23.603	1.67306e+08		[M+H]+1	227330	219135	236135	268954	252793	233589	260431	257911	243272	253415	1.50383e+08	1.53012e+08	1.57626e+08	1.5996e+08	1.47553e+08	1.65326e+08	1.62576e+08	1.48116e+08	1.67306e+08	1.3595e+08	248032	1.55319e+08	6.52024	6.23236	0.002	-9.29	2.11344e-32	1.97842e-29
#mol format Mass Frontier 9/12/2024 7:05:24 PM 2D 28 31 0 0 0 0 0 0 0 0 1 V2000 2.6207 -2.2759 0.0000 O 0 0 0 0 0 0 0 0 0 0 0 0 2.6207 -1.5172 0.0000 C 0 0 0 0 0 0 0 0 0 0 0 0 1.9655 -1.1379 0.0000 C 0 0 0 0 0 0 0 0 0 0 0 0 1.3103 -1.5172 0.0000 C 0 0 0 0 0 0 0 0 0 0 0 0 0.6552 -1.1379 0.0000 C 0 0 0 0 0 0 0 0 0 0 0 0 0.6552 -0.3793 0.0000 C 0 0 0 0 0 0 0 0 0 0 0 0 1.3103 0.0000 0.0000 C 0 0 0 0 …	6-methyl-3-[4-(piperidinosulfonyl)phenyl]-2-thioxo-1,2,3,4-tetrahydroquinazolin-4-one	C20 H21 N3 O3 S2	-2.65	415.101	416.109	10.753	2.12716e+08	81	[M+H]+1	1.05143e+08	7.61901e+07	1.03711e+08	1.67603e+08	1.63548e+08	1.76277e+08	1.17023e+08	1.90845e+08	1.89909e+08	7.69059e+07	1.58896e+08	1.50975e+08	2.04685e+08	1.13422e+08	2.03665e+08	1.13223e+08	1.1607e+08	2.12716e+08	1.62028e+08	1.30183e+08	1.40285e+08	1.54936e+08	33.3529	25.0335	0.905	-0.14	0.256851	0.296731
#mol format -OEChem-02070708202D 22 21 0 1 0 0 0 0 0999 V2000 6.3301 -0.2500 0.0000 S 0 0 0 0 0 0 0 0 0 0 0 0 7.1962 0.2500 0.0000 S 0 0 0 0 0 0 0 0 0 0 0 0 3.7321 0.2500 0.0000 O 0 0 0 0 0 0 0 0 0 0 0 0 4.5981 -1.2500 0.0000 O 0 0 0 0 0 0 0 0 0 0 0 0 5.4641 0.2500 0.0000 C 0 0 3 0 0 0 0 0 0 0 0 0 5.4641 1.2500 0.0000 C 0 0 0 0 0 0 0 0 0 0 0 0 4.5981 -0.2500 0.0000 C 0 0 0 0 0 0 0 0 0 0 0 0 2.866…	Ethyl 2-(methyldithio)propanoate	C6 H12 O2 S2	-2.41	180.027	181.035	8.857	1.54617e+08		[M+H]+1	7.84925e+07	7.52494e+07	7.80972e+07	7.69871e+07	7.68913e+07	8.10303e+07	7.90859e+07	8.07776e+07	8.02911e+07	8.14135e+07	1.40605e+08	1.49924e+08	1.47459e+08	1.46579e+08	1.46889e+08	1.49411e+08	1.52478e+08	1.49711e+08	1.52563e+08	1.54617e+08	7.87892e+07	1.49561e+08	2.61121	2.65622	0.527	-0.92	2.5819e-21	3.35863e-20
#mol format -OEChem-02070708202D 43 45 0 1 0 0 0 0 0999 V2000 8.6690 0.9747 0.0000 S 0 0 0 0 0 0 0 0 0 0 0 0 5.4141 -0.9971 0.0000 O 0 0 0 0 0 0 0 0 0 0 0 0 6.0709 1.4747 0.0000 O 0 0 0 0 0 0 0 0 0 0 0 0 6.8079 -0.1924 0.0000 O 0 0 0 0 0 0 0 0 0 0 0 0 3.3926 0.1700 0.0000 O 0 0 0 0 0 0 0 0 0 0 0 0 3.3926 1.7794 0.0000 O 0 0 0 0 0 0 0 0 0 0 0 0 7.8029 0.4747 0.0000 O 0 0 0 0 0 0 0 0 0 0 0 0 8.1690…	(2,2,7,7-Tetramethyltetrahydro-3aH-bis[1,3]dioxolo[4,5-b:4',5'-d]pyran-3a-yl)methyl sulfamate	C12 H21 N O8 S	-2.65	339.098	340.105	1.959	1.55672e+08		[M+H]+1	1.25615e+08	1.28448e+08	1.19379e+08	1.24758e+08	1.1805e+08	9.67761e+07	1.20117e+08	1.25931e+08	1.28449e+08	1.2414e+08	1.55672e+08	1.50612e+08	1.30098e+08	1.31877e+08	1.47898e+08	1.49221e+08	1.45656e+08	1.53532e+08	1.45824e+08	1.5283e+08	1.24449e+08	1.4856e+08	7.67928	5.95625	0.838	-0.26	2.35598e-05	4.21649e-05
#mol format ELEMENTL11292021592D Dotmatics Elemental 9 9 0 0 0 0 999 V2000 2.2334 -1.4646 0.0000 C 0 0 0 0 0 1.8459 -0.1966 0.0000 C 0 0 0 0 0 0.5161 -0.1706 0.0000 C 0 0 0 0 0 0.0843 -1.4305 0.0000 C 0 0 0 0 0 1.1456 -2.2302 0.0000 O 0 0 0 0 0 3.3852 -2.1296 0.0000 C 0 0 0 0 0 4.5370 -1.4646 0.0000 S 0 0 0 0 0 5.6888 -2.1296 0.0000 S 0 0 0 0 0 6.8406 -1.4646 0.0000 C 0 0 0 0 0 1 2 2 0 0 0 1 5 1 …	Methyl 2-furylmethyl disulfide	C6 H8 O S2	-1.93	160.001	161.009	31.618	1.71385e+08		[M+H]+1	1.31033e+06	308609	2.1717e+06	1.06768e+06	1.32955e+06	603150	589079	1.2443e+06	612622	530680	1.23373e+08	1.32539e+08	1.19829e+08	1.45296e+08	9.45169e+07	1.14733e+08	1.32612e+08	1.32052e+08	1.06951e+08	1.71385e+08	840149	1.27712e+08	57.2195	16.688	0.007	-7.25	7.87539e-11	2.6066e-10
#mol format SciTegic04031415222D 30 29 0 0 0 0 0 0 0 0999 V2000 2.6923 -14.0223 0.0000 N 0 0 0 0 0 0 0 0 0 0 0 0 2.0192 -12.8584 0.0000 C 0 0 2 0 0 0 0 0 0 0 0 0 2.6923 -11.6806 0.0000 C 0 0 0 0 0 0 0 0 0 0 0 0 2.0192 -10.5167 0.0000 S 0 0 0 0 0 0 0 0 0 0 0 0 2.6923 -9.3529 0.0000 C 0 0 2 0 0 0 0 0 0 0 0 0 4.0524 -9.3529 0.0000 C 0 0 0 0 0 0 0 0 0 0 0 0 4.7255 -8.1750 0.0000 C 0 0 0 0 0 0 0 0 0 0…	(4Z,7Z,9E,11E,13R)-13-{[(2S)-2-Amino-2-carboxyethyl]sulfanyl}-14-hydroxy-4,7,9,11-octadecatetraenedioic acid	C21 H31 N O7 S	2.23	441.183	442.19	2.055	1.35208e+08		[M+H]+1	7.597e+07	7.803e+07	7.0368e+07	7.50273e+07	7.27455e+07	3.6272e+07	7.31869e+07	7.89246e+07	7.99451e+07	7.48202e+07	1.27028e+08	1.18455e+08	1.2002e+08	1.22202e+08	1.24804e+08	1.34257e+08	1.23464e+08	1.35208e+08	1.28777e+08	1.28756e+08	7.49238e+07	1.25916e+08	17.8015	4.44326	0.595	-0.75	1.84091e-05	3.33039e-05
#mol format ACD/Labs04221415492D 9 9 0 0 0 0 0 0 0 0 1 V2000 1.0751 0.0000 0.0000 S 0 0 0 0 0 0 0 0 0 0 0 0 4.5075 -2.1166 0.0000 O 0 0 0 0 0 0 0 0 0 0 0 0 5.5994 -0.1176 0.0000 O 0 0 0 0 0 0 0 0 0 0 0 0 2.1502 -0.7839 0.0000 C 0 0 0 0 0 0 0 0 0 0 0 0 3.2980 -0.1176 0.0000 C 0 0 0 0 0 0 0 0 0 0 0 0 1.7414 -2.0494 0.0000 C 0 0 0 0 0 0 0 0 0 0 0 0 4.4515 -0.7839 0.0000 C 0 0 0 0 0 0 0 0 0 0 0 0 0.0…	THTA	C6 H10 O2 S	-2.44	146.04	147.047	6.606	2.72407e+08		[M+H]+1	2.5157e+08	2.52643e+08	2.47396e+08	2.5333e+08	2.52989e+08	2.49476e+08	2.57592e+08	2.64078e+08	2.72407e+08	2.61296e+08	1.19707e+08	1.22413e+08	1.27798e+08	1.23142e+08	1.24449e+08	1.25676e+08	1.21991e+08	1.25115e+08	1.24853e+08	1.25335e+08	2.53159e+08	1.24651e+08	2.98848	1.83994	2.031	1.02	5.31038e-20	5.46844e-19
#mol format -OEChem-02070708252D 19 19 0 1 0 0 0 0 0999 V2000 4.5691 -0.2229 0.0000 S 0 0 0 0 0 0 0 0 0 0 0 0 4.3479 1.1739 0.0000 O 0 0 0 0 0 0 0 0 0 0 0 0 2.0000 0.0861 0.0000 O 0 0 0 0 0 0 0 0 0 0 0 0 3.7601 0.3649 0.0000 C 0 0 3 0 0 0 0 0 0 0 0 0 3.2601 -1.1739 0.0000 C 0 0 0 0 0 0 0 0 0 0 0 0 2.9511 -0.2229 0.0000 C 0 0 0 0 0 0 0 0 0 0 0 0 4.2601 -1.1739 0.0000 C 0 0 0 0 0 0 0 0 0 0 0 0 3.17…	2-Methoxy-2-methyldihydro-3(2H)-thiophenone	C6 H10 O2 S	-1.52	146.04	129.037	21.598	2.82074e+08		[M+H-H2O]+1	2.77786e+08	2.76318e+08	2.74836e+08	2.75325e+08	2.78104e+08	2.8204e+08	2.76063e+08	2.70196e+08	2.77738e+08	2.82074e+08	1.12127e+08	1.14712e+08	1.17659e+08	1.19745e+08	1.21195e+08	1.21117e+08	1.20262e+08	1.23486e+08	1.21795e+08	1.2501e+08	2.77028e+08	1.20689e+08	1.25399	3.2694	2.295	1.2	6.94549e-17	4.49979e-16
#mol format ACD/Labs04281711312D 9 8 0 0 0 0 0 0 0 0 1 V2000 0.0000 -4.6032 0.0000 C 0 0 0 0 0 0 0 0 0 0 0 0 1.3323 -4.6032 0.0000 C 0 0 0 0 0 0 0 0 0 0 0 0 1.9945 -3.4544 0.0000 C 0 0 0 0 0 0 0 0 0 0 0 0 3.3268 -3.4544 0.0000 S 0 0 0 0 0 0 0 0 0 0 0 0 3.9889 -2.2976 0.0000 S 0 0 0 0 0 0 0 0 0 0 0 0 5.3212 -2.2976 0.0000 S 0 0 0 0 0 0 0 0 0 0 0 0 5.9834 -1.1488 0.0000 C 0 0 0 0 0 0 0 0 0 0 0 0 7.…	Alltride	C6 H10 S3	-2.27	177.994	179.001	35.367	1.35631e+08		[M+H]+1	271624	269168	269181	278804	261520	280483	291276	289148	303370	288945	1.13524e+08	1.19582e+08	1.15303e+08	1.19889e+08	1.35631e+08	1.16652e+08	1.23935e+08	1.19196e+08	1.08532e+08	1.19418e+08	279643	1.19307e+08	4.57949	6.00431	0.002	-8.74	6.27269e-32	4.71536e-29
#mol format ACD/Labs08121512282D 13 12 0 0 0 0 0 0 0 0 1 V2000 0.0000 -2.6649 0.0000 C 0 0 0 0 0 0 0 0 0 0 0 0 10.3693 -2.0013 0.0000 C 0 0 0 0 0 0 0 0 0 0 0 0 6.9163 0.0000 0.0000 C 0 0 0 0 0 0 0 0 0 0 0 0 1.1510 -2.0013 0.0000 C 0 0 0 0 0 0 0 0 0 0 0 0 9.2183 -2.6649 0.0000 C 0 0 0 0 0 0 0 0 0 0 0 0 5.7653 -0.6636 0.0000 C 0 0 0 0 0 0 0 0 0 0 0 0 2.3020 -2.6649 0.0000 C 0 0 0 0 0 0 0 0 0 0 0 0 …	3-{[1-(Allyldisulfanyl)propyl]sulfinyl}-1-propene	C9 H16 O S3	-2.29	236.036	237.043	32.408	1.60493e+08		[M+H]+1	218453	236930	229379	230107	490449	250565	231067	253068	260629	265769	1.00572e+08	7.381e+07	9.32907e+07	1.19528e+08	1.35855e+08	8.84196e+07	1.60493e+08	1.28231e+08	9.76914e+07	1.26545e+08	243747	1.1005e+08	30.0452	23.2482	0.002	-8.82	6.5675e-22	9.54137e-21
#mol format ACD/Labs03221914022D 7 6 0 0 0 0 0 0 0 0 1 V2000 0.0000 0.0000 0.0000 C 0 0 0 0 0 0 0 0 0 0 0 0 1.1548 -0.6638 0.0000 C 0 0 0 0 0 0 0 0 0 0 0 0 2.3027 0.0000 0.0000 C 0 0 0 0 0 0 0 0 0 0 0 0 3.4575 -0.6638 0.0000 S 0 0 0 0 0 0 0 0 0 0 0 0 4.6122 0.0000 0.0000 C 0 0 0 0 0 0 0 0 0 0 0 0 5.7601 -0.6638 0.0000 C 0 0 0 0 0 0 0 0 0 0 0 0 6.9149 0.0000 0.0000 C 0 0 0 0 0 0 0 0 0 0 0 0 1 2 2 …	Allyl Sulfide	C6 H10 S	0.34	114.05	115.058	34.701	1.13432e+08		[M+H]+1	851053	329200	601787	321925	215173	609143	246460	1.88995e+06	174056	203222	1.10903e+08	1.04119e+08	1.09249e+08	1.01499e+08	1.0194e+08	1.13432e+08	1.03415e+08	1.04986e+08	1.01743e+08	1.02445e+08	325563	1.03767e+08	96.0421	4.05915	0.003	-8.32	2.29436e-09	6.39508e-09
#mol format ACD/Labs04221415492D 9 9 0 0 0 0 0 0 0 0 1 V2000 0.0000 -2.1158 0.0000 S 0 0 0 0 0 0 0 0 0 0 0 0 1.0765 0.0000 0.0000 O 0 0 0 0 0 0 0 0 0 0 0 0 2.1572 -2.1158 0.0000 C 0 0 0 0 0 0 0 0 0 0 0 0 1.0765 -1.3291 0.0000 C 0 0 0 0 0 0 0 0 0 0 0 0 1.7431 -3.3786 0.0000 C 0 0 0 0 0 0 0 0 0 0 0 0 0.4140 -3.3786 0.0000 C 0 0 0 0 0 0 0 0 0 0 0 0 2.8114 -0.9564 0.0000 C 0 0 0 0 0 0 0 0 0 0 0 0 3.0…	?-Emtbl	C7 H12 O S	2.85	144.061	145.069	2.471	3.28635e+08		[M+H]+1	7.44004e+07	4.04328e+07	5.60331e+07	1.96438e+08	2.43956e+07	1.76675e+08	2.56056e+07	5.177e+07	1.70676e+08	2.53312e+07	1.14336e+08	2.4508e+08	2.70325e+08	3.28635e+08	1.80474e+08	5.52573e+07	8.00957e+07	3.85305e+07	2.64464e+07	2.45906e+07	5.39015e+07	9.72157e+07	82.0767	82.183	0.554	-0.85	0.323657	0.36703
#mol format ELEMENTL01092112072D Dotmatics Elemental 9 9 0 0 0 0 999 V2000 -0.4510 -3.6908 0.0000 C 0 0 0 0 0 -0.0384 -4.9602 0.0000 C 0 0 0 0 0 1.1644 -5.5225 0.0000 C 0 0 0 0 0 -1.1153 -5.7386 0.0000 O 0 0 0 0 0 -2.1889 -4.9586 0.0000 C 0 0 0 0 0 -1.7815 -3.6938 0.0000 C 0 0 0 0 0 0.7008 -3.0258 0.0000 S 0 0 0 0 0 1.8526 -3.6908 0.0000 S 0 0 0 0 0 3.0044 -3.0258 0.0000 C 0 0 0 0 0 1 2 2 0 0 0 1…	2-Methyl-3-(methyldithio)furan	C6 H8 O S2	-2.02	160.001	161.009	27.785	1.06437e+08		[M+H]+1	1.44152e+06	529787	264452	273694	774513	1.51289e+06	289223	430072	635031	376077	9.08099e+07	1.06437e+08	9.13245e+07	9.21615e+07	6.09517e+07	9.435e+07	9.42878e+07	9.56195e+07	9.25591e+07	1.05677e+08	479930	9.34234e+07	71.2209	13.4173	0.005	-7.6	2.72425e-10	8.46609e-10
#mol format -OEChem-02070710092D 18 17 0 0 0 0 0 0 0999 V2000 4.5981 -0.4400 0.0000 S 0 0 0 0 0 0 0 0 0 0 0 0 5.4641 0.0600 0.0000 S 0 0 0 0 0 0 0 0 0 0 0 0 3.7321 0.0600 0.0000 C 0 0 0 0 0 0 0 0 0 0 0 0 2.8660 -0.4400 0.0000 C 0 0 0 0 0 0 0 0 0 0 0 0 7.1962 0.0600 0.0000 C 0 0 0 0 0 0 0 0 0 0 0 0 7.1962 1.0600 0.0000 C 0 0 0 0 0 0 0 0 0 0 0 0 6.3301 -0.4400 0.0000 C 0 0 0 0 0 0 0 0 0 0 0 0 2.000…	allyl cis-1-propenyl disulfide	C6 H10 S2	-2.45	146.022	147.029	25.893	1.01985e+08		[M+H]+1	458115	311629	181942	201054	191074	189747	190651	261182	206737	200047	8.89859e+07	1.01985e+08	7.77388e+07	9.13452e+07	9.97453e+07	8.03253e+07	8.77285e+07	7.80416e+07	9.61657e+07	1.01478e+08	200550	9.01656e+07	36.3608	10.4481	0.002	-8.81	1.87996e-15	1.02531e-14
#mol format ACD/Labs04290713582D 7 7 0 0 0 0 0 0 0 0 1 V2000 1.6742 -3.4168 0.0000 C 0 0 0 0 0 0 0 0 0 0 0 0 1.2642 -2.1526 0.0000 C 0 0 0 0 0 0 0 0 0 0 0 0 2.0466 -1.0763 0.0000 C 0 0 0 0 0 0 0 0 0 0 0 0 1.2642 0.0000 0.0000 C 0 0 0 0 0 0 0 0 0 0 0 0 0.0000 -0.4100 0.0000 C 0 0 0 0 0 0 0 0 0 0 0 0 0.0000 -1.7425 0.0000 S 0 0 0 0 0 0 0 0 0 0 0 0 3.3758 -1.0763 0.0000 S 0 0 0 0 0 0 0 0 0 0 0 0 1 2…	2-Methyl-4,5-dihydro-3-thiophenethiol	C5 H8 S2	-3.14	132.006	211.028	25.431	9.1453e+07		[M+DMSO+H]+1	165061	169329	177423	178551	192627	189401	195305	186880	191305	197639	8.31582e+07	9.1453e+07	8.69834e+07	7.83346e+07	8.6193e+07	8.20471e+07	8.76175e+07	8.26691e+07	7.15364e+07	8.12047e+07	188141	8.29136e+07	6.06389	6.66404	0.002	-8.78	1.10268e-31	7.59839e-29
#mol format ACD/Labs04281711292D 7 7 0 0 0 0 0 0 0 0 1 V2000 0.0000 0.0000 0.0000 S 0 0 0 0 0 0 0 0 0 0 0 0 1.1519 -0.6669 0.0000 C 0 0 0 0 0 0 0 0 0 0 0 0 1.1519 -1.9967 0.0000 C 0 0 0 0 0 0 0 0 0 0 0 0 2.2271 -2.7768 0.0000 C 0 0 0 0 0 0 0 0 0 0 0 0 1.8188 -4.0419 0.0000 C 0 0 0 0 0 0 0 0 0 0 0 0 0.4850 -4.0419 0.0000 C 0 0 0 0 0 0 0 0 0 0 0 0 0.0768 -2.7768 0.0000 S 0 0 0 0 0 0 0 0 0 0 0 0 1 2…	MFCD00107135	C5 H6 S2	-2.53	129.991	163.024	32.712	1.14052e+08		[M+H+MeOH]+1	294956	325629	452209	344838	405461	347175	510569	414813	349685	361945	7.57912e+07	1.14052e+08	7.72264e+07	8.17381e+07	7.4844e+07	1.05543e+08	1.02201e+08	1.09134e+08	8.30444e+07	7.35686e+07	355815	8.23912e+07	17.0366	17.8794	0.004	-7.86	1.57065e-23	3.27972e-22
#mol format ACD/Labs08121512282D 13 12 0 0 0 0 0 0 0 0 1 V2000 10.3457 -1.3242 0.0000 C 0 0 0 0 0 0 0 0 0 0 0 0 0.0000 -1.9967 0.0000 C 0 0 0 0 0 0 0 0 0 0 0 0 3.4451 -3.9831 0.0000 C 0 0 0 0 0 0 0 0 0 0 0 0 9.1973 -1.9967 0.0000 C 0 0 0 0 0 0 0 0 0 0 0 0 1.1484 -1.3242 0.0000 C 0 0 0 0 0 0 0 0 0 0 0 0 4.5935 -3.3210 0.0000 C 0 0 0 0 0 0 0 0 0 0 0 0 8.0489 -1.3242 0.0000 C 0 0 0 0 0 0 0 0 0 0 0 0…	(1E)-1-{[1-(Propylsulfinyl)propyl]disulfanyl}-1-propene	C9 H18 O S3	-2.8	238.051	261.041	33.268	8.7651e+07		[M+Na]+1	119035	129289	129677	133238	134973	144352	136489	136937	145738	144173	8.06022e+07	7.95354e+07	8.7651e+07	8.22989e+07	8.63801e+07	7.22304e+07	8.14923e+07	8.24021e+07	8.36338e+07	8.01955e+07	135731	8.18956e+07	6.08214	5.16036	0.002	-9.24	1.30973e-32	1.51119e-29
#mol format ACD/Labs04281711152D 8 7 0 0 0 0 0 0 0 0 1 V2000 0.0000 0.0000 0.0000 C 0 0 0 0 0 0 0 0 0 0 0 0 1.1525 -0.6694 0.0000 C 0 0 0 0 0 0 0 0 0 0 0 0 2.2981 0.0000 0.0000 C 0 0 0 0 0 0 0 0 0 0 0 0 1.1525 -1.9945 0.0000 C 0 0 0 0 0 0 0 0 0 0 0 0 3.4506 -0.6694 0.0000 C 0 0 0 0 0 0 0 0 0 0 0 0 4.6031 0.0000 0.0000 S 0 0 0 0 0 0 0 0 0 0 0 0 5.7556 -0.6694 0.0000 S 0 0 0 0 0 0 0 0 0 0 0 0 6.901…	METHYL 3-METHYL-1-BUTENYL DISULFIDE	C6 H12 S2	-1.44	148.038	149.045	31.144	8.22029e+07		[M+H]+1	388465	437751	344352	256044	350531	137432	251097	334392	450125	142686	7.43682e+07	7.51065e+07	7.85434e+07	7.86281e+07	8.22029e+07	7.99608e+07	8.01465e+07	7.9952e+07	7.8165e+07	8.04859e+07	339372	7.92901e+07	35.6927	3.07171	0.004	-7.87	1.08808e-11	3.98261e-11
#mol format -OEChem-02070708222D 16 16 0 0 0 0 0 0 0999 V2000 3.7601 -0.7694 0.0000 S 0 0 0 0 0 0 0 0 0 0 0 0 5.5201 -0.4907 0.0000 S 0 0 0 0 0 0 0 0 0 0 0 0 2.9511 -0.1816 0.0000 C 0 0 0 0 0 0 0 0 0 0 0 0 4.5691 -0.1816 0.0000 C 0 0 0 0 0 0 0 0 0 0 0 0 3.2601 0.7694 0.0000 C 0 0 0 0 0 0 0 0 0 0 0 0 4.2601 0.7694 0.0000 C 0 0 0 0 0 0 0 0 0 0 0 0 2.0000 -0.4907 0.0000 C 0 0 0 0 0 0 0 0 0 0 0 0 6.2…	2-Methyl-5-(methylsulfanyl)thiophene	C6 H8 S2	-1.65	144.006	145.014	36.358	3.48501e+08		[M+H]+1	4.55226e+06	4.30207e+06	9.0255e+06	6.09441e+06	9.06356e+06	1.16976e+07	4.98793e+06	1.29947e+07	9.76971e+06	1.16817e+07	4.13708e+07	4.5771e+07	1.09628e+08	1.10219e+08	2.31442e+08	1.07588e+08	3.99873e+07	4.78014e+07	3.48501e+08	4.93287e+07	9.04453e+06	7.84584e+07	38.3995	89.7431	0.115	-3.12	5.76346e-07	1.22195e-06
#mol format Mass Frontier 9/12/2024 7:06:22 PM 2D 16 15 0 0 0 0 0 0 0 0 1 V2000 3.2759 -6.0690 0.0000 O 0 0 0 0 0 0 0 0 0 0 0 0 3.9310 -5.6897 0.0000 C 0 0 0 0 0 0 0 0 0 0 0 0 4.5862 -6.0690 0.0000 C 0 0 0 0 0 0 0 0 0 0 0 0 5.2414 -5.6897 0.0000 N 0 0 0 0 0 0 0 0 0 0 0 0 5.8966 -6.0690 0.0000 C 0 0 0 0 0 0 0 0 0 0 0 0 6.5517 -5.6897 0.0000 C 0 0 0 0 0 0 0 0 0 0 0 0 7.2069 -6.0690 0.0000 C 0 0 0 0…	Υ-Glutamylcysteine	C8 H14 N2 O5 S	-2.3	250.062	251.069	13.564	8.23066e+07	96.7	[M+H]+1	5.27929e+07	5.19222e+07	5.31715e+07	5.01678e+07	5.14262e+07	5.15933e+07	4.73687e+07	4.69695e+07	4.98667e+07	4.9975e+07	8.23066e+07	7.00909e+07	7.19021e+07	6.74709e+07	8.0093e+07	8.04827e+07	7.87739e+07	6.84175e+07	7.64984e+07	7.78141e+07	5.0797e+07	7.71563e+07	4.14741	7.21196	0.658	-0.6	3.717e-10	1.13486e-09
#mol format ACD/Labs04281712332D 18 18 0 0 0 0 0 0 0 0 1 V2000 2.3588 -3.4348 0.0000 S 0 0 0 0 0 0 0 0 0 0 0 0 5.3301 -2.9713 0.0000 C 0 0 0 0 0 0 0 0 0 0 0 0 5.6778 -4.6184 0.0000 C 0 0 0 0 0 0 0 0 0 0 0 0 3.7245 -2.4499 0.0000 C 0 0 0 0 0 0 0 0 0 0 0 0 7.2834 -5.1398 0.0000 C 0 0 0 0 0 0 0 0 0 0 0 0 3.2031 -0.8442 0.0000 C 0 0 0 0 0 0 0 0 0 0 0 0 1.5146 -0.8442 0.0000 C 0 0 0 0 0 0 0 0 0 0 0 0 …	2-Propylthiophene	C7 H10 S	-0.77	126.05	127.058	30.285	1.02286e+08		[M+H]+1	3.76335e+06	2.06184e+06	2.0024e+06	2.11382e+06	2.09908e+06	9.71553e+06	2.13544e+06	2.33356e+06	2.15968e+06	8.60205e+06	8.89893e+07	7.14057e+07	6.91649e+07	7.28916e+07	7.59851e+07	1.02286e+08	7.07749e+07	7.59671e+07	7.95967e+07	9.86197e+07	2.14756e+06	7.59761e+07	79.3653	14.8042	0.028	-5.14	1.51296e-08	3.8233e-08
#mol format ACD/Labs04281711442D 5 5 0 0 0 0 0 0 0 0 1 V2000 1.2653 -2.1519 0.0000 C 0 0 0 0 0 0 0 0 0 0 0 0 2.0465 -1.0760 0.0000 C 0 0 0 0 0 0 0 0 0 0 0 0 1.2653 0.0000 0.0000 C 0 0 0 0 0 0 0 0 0 0 0 0 0.0000 -0.4110 0.0000 S 0 0 0 0 0 0 0 0 0 0 0 0 0.0000 -1.7409 0.0000 C 0 0 0 0 0 0 0 0 0 0 0 0 1 2 1 0 0 0 0 1 5 2 0 0 0 0 2 3 2 0 0 0 0 3 4 1 0 0 0 0 4 5 1 0 0 0 0 M END	Thiophene	C4 H4 S	-2.22	84.0032	163.024	32.716	1.09134e+08		[M+DMSO+H]+1	290289	280396	452209	289181	405461	291141	454532	372767	308276	303527	7.57912e+07	7.52478e+07	7.72264e+07	8.17381e+07	7.4844e+07	2.59068e+07	6.83666e+07	1.09134e+08	8.30444e+07	7.35686e+07	305902	7.55195e+07	20.3188	27.3474	0.004	-7.95	1.99904e-15	1.08786e-14
#mol format -OEChem-02070708202D 15 15 0 1 0 0 0 0 0999 V2000 3.3090 1.0794 0.0000 S 0 0 0 0 0 0 0 0 0 0 0 0 2.8090 -0.4594 0.0000 N 0 0 0 0 0 0 0 0 0 0 0 0 3.6180 0.1284 0.0000 C 0 0 3 0 0 0 0 0 0 0 0 0 2.0000 0.1284 0.0000 C 0 0 0 0 0 0 0 0 0 0 0 0 2.3090 1.0794 0.0000 C 0 0 0 0 0 0 0 0 0 0 0 0 4.5691 -0.1807 0.0000 C 0 0 0 0 0 0 0 0 0 0 0 0 4.0564 0.5668 0.0000 H 0 0 0 0 0 0 0 0 0 0 0 0 1.4336…	2-Methylthiazolidine	C4 H9 N S	1.62	103.046	104.053	2.272	1.20745e+08		[M+H]+1	1.13948e+08	1.11443e+08	1.12943e+08	1.15232e+08	1.20745e+08	1.1344e+08	1.17411e+08	1.1328e+08	1.18917e+08	1.18368e+08	7.2351e+07	7.22944e+07	7.09534e+07	7.23617e+07	7.16788e+07	7.72476e+07	7.51806e+07	7.41238e+07	7.26698e+07	7.20577e+07	1.1459e+08	7.23564e+07	2.66939	2.58918	1.584	0.66	7.0138e-19	6.08894e-18
#mol format ACD/Labs02200711292D 12 11 0 0 0 0 0 0 0 0 1 V2000 1.3212 -2.3160 0.0000 S 0 0 0 0 0 0 0 0 0 0 0 0 0.0000 -2.3160 0.0000 O 0 0 0 0 0 0 0 0 0 0 0 0 2.6424 -2.3160 0.0000 C 0 0 0 0 0 0 0 0 0 0 0 0 3.3030 -1.1620 0.0000 C 0 0 0 0 0 0 0 0 0 0 0 0 4.6241 -1.1620 0.0000 C 0 0 0 0 0 0 0 0 0 0 0 0 5.2847 0.0000 0.0000 C 0 0 0 0 0 0 0 0 0 0 0 0 2.6424 0.0000 0.0000 C 0 0 0 0 0 0 0 0 0 0 0 0 5.…	2,3-Dimethyl-1,4-disulfinylbutane	C6 H10 O2 S2	-2.38	178.012	196.046	13.593	7.64654e+07		[M+NH4]+1	2.38913e+06	2.84572e+06	2.16285e+06	2.66788e+06	3.07148e+06	3.17724e+06	2.68556e+06	2.46588e+06	2.84985e+06	3.47506e+06	7.06491e+07	5.8156e+07	6.39814e+07	6.15965e+07	7.15985e+07	7.07912e+07	7.31627e+07	6.69391e+07	7.64654e+07	7.2036e+07	2.76564e+06	7.07201e+07	14.1355	8.34849	0.039	-4.68	3.20332e-19	2.91562e-18
#mol format OpenBabel09092013562D 15 15 0 0 0 0 0 0 0 0999 V2000 0.1019 1.2949 0.0000 C 0 0 0 0 0 0 0 0 0 0 0 0 0.8090 0.5878 0.0000 C 0 0 0 0 0 0 0 0 0 0 0 0 1.6180 -0.0000 0.0000 C 0 0 0 0 0 0 0 0 0 0 0 0 1.3090 -0.9511 0.0000 S 0 0 0 0 0 0 0 0 0 0 0 0 0.3090 -0.9511 0.0000 S 0 0 0 0 0 0 0 0 0 0 0 0 0.0000 -0.0000 0.0000 S 0 0 0 0 0 0 0 0 0 0 0 0 1.6427 1.1401 0.0000 C 0 0 0 0 0 0 0 0 0 0 0 0 0…	4,4-dimethyl-1,2,3-trithiolane	C4 H8 S3	-2.06	151.978	152.986	28.817	7.18175e+07		[M+H]+1	156037	163693	178902	184840	177707	178121	183369	188908	182917	194914	6.97114e+07	6.68137e+07	7.0658e+07	6.81373e+07	7.03723e+07	6.82852e+07	7.1186e+07	7.16796e+07	6.91948e+07	7.18175e+07	180910	7.00418e+07	6.40978	2.38525	0.003	-8.6	6.18601e-23	1.12629e-21
#mol format ACD/Labs04281713262D 5 5 0 0 0 0 0 0 0 0 1 V2000 0.0000 -1.2653 0.0000 C 0 0 0 0 0 0 0 0 0 0 0 0 0.4110 0.0000 0.0000 C 0 0 0 0 0 0 0 0 0 0 0 0 1.7409 0.0000 0.0000 C 0 0 0 0 0 0 0 0 0 0 0 0 2.1519 -1.2653 0.0000 C 0 0 0 0 0 0 0 0 0 0 0 0 1.0760 -2.0465 0.0000 S 0 0 0 0 0 0 0 0 0 0 0 0 1 5 1 0 0 0 0 1 2 1 0 0 0 0 2 3 1 0 0 0 0 3 4 1 0 0 0 0 4 5 1 0 0 0 0 M END	Tetrahydrothiophene	C4 H8 S	3.7	88.035	89.0423	31.67	7.17943e+07		[M+H]+1	129439	145000	153829	142393	147441	152294	156800	152073	152019	158128	6.905e+07	6.94686e+07	6.5765e+07	6.81208e+07	5.26678e+07	7.17943e+07	6.96438e+07	6.74176e+07	5.92428e+07	5.77174e+07	152046	6.77692e+07	5.66871	9.69592	0.002	-8.8	5.92792e-25	1.72801e-23
#mol format -OEChem-02070712202D 41 41 0 1 0 0 0 0 0999 V2000 6.1652 3.1274 0.0000 S 0 0 0 0 0 0 0 0 0 0 0 0 5.0298 -1.6100 0.0000 O 0 0 0 0 0 0 0 0 0 0 0 0 3.6330 -0.2132 0.0000 O 0 0 0 0 0 0 0 0 0 0 0 0 2.4607 -1.3010 0.0000 O 0 0 0 0 0 0 0 0 0 0 0 0 3.1330 -3.3700 0.0000 O 0 0 0 0 0 0 0 0 0 0 0 0 6.3031 -3.2655 0.0000 O 0 0 0 0 0 0 0 0 0 0 0 0 7.9732 1.1958 0.0000 O 0 0 0 0 0 0 0 0 0 0 0 0 7.7…	(2S)-4-(Methylsulfanyl)-2-({[(3S,4S,5R)-2,3,4-trihydroxy-5-(hydroxymethyl)tetrahydro-2-furanyl]methyl}amino)butanoic acid	C11 H21 N O7 S	-2.76	311.103	312.11	2.966	3.49694e+08		[M+H]+1	3.40888e+08	3.41664e+08	3.34938e+08	3.39584e+08	3.49694e+08	3.35116e+08	3.2781e+08	3.48673e+08	3.45505e+08	3.48067e+08	5.77571e+07	6.66342e+07	7.00716e+07	6.24079e+07	5.73793e+07	6.69315e+07	7.08436e+07	5.86783e+07	7.15009e+07	6.00643e+07	3.41276e+08	6.4521e+07	2.07736	8.74826	5.289	2.4	4.7443e-14	2.24004e-13
#mol format ACD/Labs03221913572D 6 6 0 0 0 0 0 0 0 0 1 V2000 3.4326 -1.2941 0.0000 C 0 0 0 0 0 0 0 0 0 0 0 0 2.1076 -1.1534 0.0000 C 0 0 0 0 0 0 0 0 0 0 0 0 1.4417 0.0000 0.0000 C 0 0 0 0 0 0 0 0 0 0 0 0 0.1476 -0.2780 0.0000 C 0 0 0 0 0 0 0 0 0 0 0 0 0.0000 -1.6030 0.0000 S 0 0 0 0 0 0 0 0 0 0 0 0 1.2220 -2.1385 0.0000 C 0 0 0 0 0 0 0 0 0 0 0 0 1 2 1 0 0 0 0 2 3 1 0 0 0 0 2 6 2 0 0 0 0 3 4 2 0 0…	3-Thiotolene	C5 H6 S	0.73	98.0191	99.0265	32.748	6.34949e+07		[M+H]+1	939667	1.1268e+06	1.19276e+06	1.04617e+06	910438	1.13272e+06	901234	1.16065e+06	798335	1.05418e+06	6.30674e+07	5.92154e+07	6.24148e+07	6.24766e+07	6.25463e+07	6.2065e+07	5.97124e+07	5.31096e+07	6.23769e+07	6.34949e+07	1.05018e+06	6.23958e+07	12.8651	5.09819	0.017	-5.89	3.47323e-18	2.70817e-17
#mol format Mass Frontier 9/12/2024 7:06:09 PM 2D 20 22 0 0 0 0 0 0 0 0 1 V2000 3.2759 -2.3448 0.0000 N 0 0 0 0 0 0 0 0 0 0 0 0 2.8621 -3.9655 0.0000 C 0 0 0 0 0 0 0 0 0 0 0 0 3.2759 -3.3103 0.0000 C 0 0 0 0 0 0 0 0 0 0 0 0 2.3448 -2.8966 0.0000 O 0 0 0 0 0 0 0 0 0 0 0 0 1.7931 -3.9655 0.0000 C 0 0 0 0 0 0 0 0 0 0 0 0 1.7931 -4.6207 0.0000 O 0 0 0 0 0 0 0 0 0 0 0 0 1.3793 -3.3103 0.0000 C 0 0 0 0…	5'-S-Methyl-5'-thioadenosine	C11 H15 N5 O3 S	-2.93	297.089	298.096	12.894	2.97729e+08	99.5	[M+H]+1	2.83697e+08	2.71521e+08	2.87245e+08	2.74393e+08	2.97729e+08	2.86811e+08	2.89341e+08	2.90548e+08	2.84533e+08	2.93231e+08	5.91972e+07	5.90136e+07	6.19433e+07	6.15451e+07	5.98632e+07	5.70354e+07	6.06791e+07	5.98952e+07	5.48373e+07	5.7071e+07	2.87028e+08	5.95302e+07	2.79724	3.75506	4.822	2.27	6.57371e-25	1.89181e-23
#mol format ACD/Labs04281711452D 7 6 0 0 0 0 0 0 0 0 1 V2000 3.4575 -0.6638 0.0000 C 0 0 0 0 0 0 0 0 0 0 0 0 2.3027 -1.3277 0.0000 C 0 0 0 0 0 0 0 0 0 0 0 0 0.0000 -1.3277 0.0000 C 0 0 0 0 0 0 0 0 0 0 0 0 4.6122 -1.3277 0.0000 N 0 0 0 0 0 0 0 0 0 0 0 0 1.1548 -0.6638 0.0000 C 0 0 0 0 0 0 0 0 0 0 0 0 5.7601 -0.6638 0.0000 C 0 0 0 0 0 0 0 0 0 0 0 0 6.9149 0.0000 0.0000 S 0 0 0 0 0 0 0 0 0 0 0 0 1 2…	Butyl isothiocyanate	C5 H9 N S	-0.78	115.045	116.053	10.649	6.17395e+07		[M+H]+1	5.59988e+07	5.6566e+07	5.53523e+07	5.31539e+07	5.67338e+07	5.69808e+07	5.79966e+07	6.01415e+07	6.17395e+07	5.71774e+07	5.99927e+07	5.72124e+07	5.69641e+07	5.67834e+07	6.05879e+07	6.11736e+07	6.01395e+07	6.08568e+07	5.81557e+07	5.83026e+07	5.68573e+07	5.91476e+07	4.19485	2.90357	0.961	-0.06	0.0641409	0.0804136
#mol format ACD/Labs04281710492D 9 9 0 0 0 0 0 0 0 0 1 V2000 2.3115 -2.0905 0.0000 S 0 0 0 0 0 0 0 0 0 0 0 0 3.3935 -1.3030 0.0000 C 0 0 0 0 0 0 0 0 0 0 0 0 1.2067 -1.3030 0.0000 C 0 0 0 0 0 0 0 0 0 0 0 0 2.9573 0.0000 0.0000 C 0 0 0 0 0 0 0 0 0 0 0 0 1.6260 0.0000 0.0000 C 0 0 0 0 0 0 0 0 0 0 0 0 4.5266 -2.0395 0.0000 C 0 0 0 0 0 0 0 0 0 0 0 0 4.5266 -3.1216 0.0000 O 0 0 0 0 0 0 0 0 0 0 0 0 0.00…	5-Methyl-2-thenaldehyde	C6 H6 O S	-2.31	126.014	144.047	10.634	6.20172e+07		[M+NH4]+1	5.83115e+07	5.74863e+07	5.56291e+07	5.7896e+07	5.3157e+07	5.85817e+07	5.19728e+07	5.36686e+07	6.20172e+07	6.12548e+07	5.73468e+07	5.97705e+07	5.83846e+07	5.74463e+07	5.94194e+07	6.05595e+07	5.99308e+07	5.70034e+07	5.52485e+07	5.68885e+07	5.76911e+07	5.79154e+07	5.89353	2.90405	0.996	-0.01	0.308926	0.351829
#mol format ACD/Labs04281711312D 20 19 0 0 0 0 0 0 0 0 1 V2000 5.2185 -1.0319 0.0000 S 0 0 0 0 0 0 0 0 0 0 0 0 9.5231 -1.8574 0.0000 S 0 0 0 0 0 0 0 0 0 0 0 0 6.6484 -1.8574 0.0000 S 0 0 0 0 0 0 0 0 0 0 0 0 8.0931 -1.0319 0.0000 S 0 0 0 0 0 0 0 0 0 0 0 0 3.7738 -1.8574 0.0000 C 0 0 0 0 0 0 0 0 0 0 0 0 10.9677 -1.0319 0.0000 C 0 0 0 0 0 0 0 0 0 0 0 0 2.3292 -1.0319 0.0000 C 0 0 0 0 0 0 0 0 0 0 0 0…	Diallyltetrasulfane	C6 H10 S4	-1.71	209.966	210.973	36.533	7.26696e+07		[M+H]+1	245671	254047	266315	276933	272837	280653	278465	277437	280323	283072	5.22083e+07	7.10831e+07	7.26696e+07	5.53777e+07	5.50221e+07	5.58669e+07	5.59562e+07	7.13807e+07	5.838e+07	5.5748e+07	277185	5.59115e+07	4.60761	13.2115	0.005	-7.66	2.31735e-19	2.16033e-18
#mol format ACD/Labs04281710402D 7 6 0 0 0 0 0 0 0 0 1 V2000 5.7602 -0.0828 0.0000 C 0 0 0 0 0 0 0 0 0 0 0 0 4.5944 -0.7381 0.0000 C 0 0 0 0 0 0 0 0 0 0 0 0 6.8985 -0.7726 0.0000 O 0 0 0 0 0 0 0 0 0 0 0 0 3.4630 -0.0483 0.0000 S 0 0 0 0 0 0 0 0 0 0 0 0 2.2972 -0.6898 0.0000 C 0 0 0 0 0 0 0 0 0 0 0 0 1.1658 0.0000 0.0000 C 0 0 0 0 0 0 0 0 0 0 0 0 0.0000 -0.6416 0.0000 O 0 0 0 0 0 0 0 0 0 0 0 0 1 2…	thiodiglycol	C4 H10 O2 S	-0.12	122.04	123.047	15.948	6.01273e+07		[M+H]+1	1.03406e+06	1.00594e+06	1.28224e+06	1.1751e+06	1.05732e+06	1.22613e+06	1.18389e+06	1.20365e+06	1.2635e+06	1.25344e+06	5.80881e+07	6.01273e+07	5.45338e+07	5.44451e+07	5.4291e+07	5.06817e+07	5.32197e+07	5.38621e+07	5.45761e+07	4.65341e+07	1.19377e+06	5.4368e+07	8.59926	6.82816	0.022	-5.51	1.28527e-25	4.49066e-24
#mol format ACD/Labs07060722092D 15 14 0 0 0 0 0 0 0 0 1 V2000 5.7393 -1.3382 0.0000 C 0 0 0 0 0 0 0 0 0 0 0 0 6.8991 -1.9924 0.0000 O 0 0 0 0 0 0 0 0 0 0 0 0 4.6093 -1.9924 0.0000 C 0 0 0 0 0 0 0 0 0 0 0 0 5.7393 0.0000 0.0000 O 0 0 0 0 0 0 0 0 0 0 0 0 4.6093 -3.3008 0.0000 N 0 0 0 0 0 0 0 0 0 0 0 0 1.1598 -1.3977 0.0000 S 0 0 0 0 0 0 0 0 0 0 0 0 3.4495 -1.3382 0.0000 C 0 0 0 0 0 0 0 0 0 0 0 0 2…	cys-met	C8 H16 N2 O3 S2	-2.64	252.06	253.067	15.283	5.91886e+07		[M+H]+1	510545	629452	381899	496434	545572	480445	572635	243258	201549	384287	4.12695e+07	4.26515e+07	5.22772e+07	4.19533e+07	4.85635e+07	5.67084e+07	5.77187e+07	5.44909e+07	5.91886e+07	5.68211e+07	488440	5.33841e+07	31.476	13.7336	0.009	-6.77	1.86941e-13	8.28263e-13
#mol format ACD/Labs04281713412D 11 10 0 0 0 0 0 0 0 0 1 V2000 0.0000 -8.0702 0.0000 O 0 0 0 0 0 0 0 0 0 0 0 0 1.3281 -8.0702 0.0000 C 0 0 0 0 0 0 0 0 0 0 0 0 1.9922 -9.2231 0.0000 O 0 0 0 0 0 0 0 0 0 0 0 0 1.9922 -6.9174 0.0000 C 0 0 0 0 0 0 0 0 0 0 0 0 1.3281 -5.7645 0.0000 C 0 0 0 0 0 0 0 0 0 0 0 0 1.9922 -4.6116 0.0000 S 0 0 0 0 0 0 0 0 0 0 0 0 1.3281 -3.4587 0.0000 C 0 0 0 0 0 0 0 0 0 0 0 0 …	UF7990000	C6 H10 O4 S	-2.35	178.03	179.037	4.933	9.51893e+07		[M+H]+1	8.94406e+07	5.00202e+07	8.71803e+07	8.7859e+07	8.87471e+07	9.00729e+07	8.95725e+07	9.48111e+07	9.51893e+07	9.31329e+07	8.85902e+07	5.13219e+07	8.92788e+07	3.68212e+07	9.0634e+07	5.24818e+07	5.18932e+07	4.84594e+07	4.54107e+07	8.84205e+07	8.95066e+07	5.21875e+07	15.1899	34.033	1.715	0.78	0.0167446	0.0222
#mol format Mass Frontier 9/12/2024 7:05:42 PM 2D 19 20 0 0 0 0 0 0 0 0 1 V2000 0.6552 -0.3793 0.0000 C 0 0 0 0 0 0 0 0 0 0 0 0 0.6552 -1.1379 0.0000 N 0 0 0 0 0 0 0 0 0 0 0 0 1.2759 -1.5862 0.0000 C 0 0 0 0 0 0 0 0 0 0 0 0 1.0345 -2.3103 0.0000 N 0 0 0 0 0 0 0 0 0 0 0 0 0.2759 -2.3103 0.0000 N 0 0 0 0 0 0 0 0 0 0 0 0 0.0345 -1.5862 0.0000 C 0 0 0 0 0 0 0 0 0 0 0 0 -0.6552 -1.3448 0.0000 C 0 0 0 …	4-methyl-5-[6-(2,2,2-trifluoroethoxy)-3-pyridyl]-4H-1,2,4-triazole-3-thiol	C10 H9 F3 N4 O S	-7.07	290.043	291.05	8.487	5.49667e+07	74.7	[M+H]+1	5.46678e+06	5.54457e+06	5.77e+06	5.49962e+06	5.53394e+06	5.70858e+06	5.63656e+06	5.80072e+06	5.47715e+06	5.31818e+06	3.97788e+07	5.49667e+07	1.92121e+07	5.17076e+07	5.45582e+07	5.18088e+07	5.36141e+07	5.09285e+07	5.26877e+07	4.89269e+07	5.53926e+06	5.17582e+07	2.71434	22.8947	0.107	-3.22	5.45928e-09	1.45505e-08
#mol format ACD/Labs04281712072D 8 8 0 0 0 0 0 0 0 0 1 V2000 3.6870 -2.9830 0.0000 C 0 0 0 0 0 0 0 0 0 0 0 0 3.4098 -1.6807 0.0000 C 0 0 0 0 0 0 0 0 0 0 0 0 4.3997 -0.7919 0.0000 O 0 0 0 0 0 0 0 0 0 0 0 0 2.1471 -1.2671 0.0000 C 0 0 0 0 0 0 0 0 0 0 0 0 1.0735 -2.0503 0.0000 S 0 0 0 0 0 0 0 0 0 0 0 0 0.0000 -1.2671 0.0000 C 0 0 0 0 0 0 0 0 0 0 0 0 0.4092 0.0000 0.0000 C 0 0 0 0 0 0 0 0 0 0 0 0 1.7…	OB6300000	C6 H6 O S	-2.06	126.014	144.047	6.415	1.17397e+08		[M+NH4]+1	3.0708e+07	1.10238e+08	1.13743e+08	3.81702e+07	3.46648e+07	4.69936e+07	1.09082e+08	4.16291e+07	1.17397e+08	7.99849e+07	4.83408e+07	5.03477e+07	4.85719e+07	4.17578e+07	5.15486e+07	5.24111e+07	5.21425e+07	5.33141e+07	4.71293e+07	5.21977e+07	6.34893e+07	5.09482e+07	51.563	6.99796	1.246	0.32	0.205807	0.241678
#mol format ACD/Labs04281711512D 10 9 0 0 1 0 0 0 0 0 1 V2000 0.0000 -4.6079 0.0000 C 0 0 0 0 0 0 0 0 0 0 0 0 1.3285 -4.6079 0.0000 S 0 0 0 0 0 0 0 0 0 0 0 0 1.9927 -3.4589 0.0000 C 0 0 0 0 0 0 0 0 0 0 0 0 3.3272 -3.4589 0.0000 C 0 0 0 0 0 0 0 0 0 0 0 0 3.9915 -2.3039 0.0000 C 0 0 0 0 0 0 0 0 0 0 0 0 5.1404 -2.9682 0.0000 H 0 0 0 0 0 0 0 0 0 0 0 0 2.8365 -1.6397 0.0000 N 0 0 0 0 0 0 0 0 0 0 0 0 4…	D-Methionine	C5 H11 N O2 S	-1.89	149.051	150.058	3.523	9.04307e+07		[M+H]+1	6.71461e+07	7.47024e+07	4.82214e+07	7.87886e+07	8.46575e+07	8.76655e+07	8.88086e+07	8.78446e+07	9.04307e+07	5.87712e+07	3.56411e+07	5.77373e+07	3.91883e+07	5.12411e+07	6.23671e+07	3.56589e+07	4.81169e+07	6.28556e+07	6.69238e+07	4.71841e+07	8.17231e+07	4.9679e+07	18.8176	22.7929	1.645	0.72	0.000538522	0.000849439
#mol format ACD/Labs04281711142D 19 18 0 0 0 0 0 0 0 0 1 V2000 2.5011 -1.9913 0.0000 S 0 0 0 0 0 0 0 0 0 0 0 0 5.5794 -1.9913 0.0000 C 0 0 0 0 0 0 0 0 0 0 0 0 4.0402 -1.1063 0.0000 C 0 0 0 0 0 0 0 0 0 0 0 0 5.5794 -3.7709 0.0000 C 0 0 0 0 0 0 0 0 0 0 0 0 7.1185 -1.1063 0.0000 C 0 0 0 0 0 0 0 0 0 0 0 0 8.6673 -1.9913 0.0000 C 0 0 0 0 0 0 0 0 0 0 0 0 0.9523 -1.1063 0.0000 C 0 0 0 0 0 0 0 0 0 0 0 0 …	2-METHYL-1-METHYLTHIO-2-BUTENE	C6 H12 S	0.19	116.066	117.073	35.163	5.18145e+07		[M+H]+1	104137	263191	117016	119541	158305	118648	169863	187019	122453	125868	4.95528e+07	4.93597e+07	4.82056e+07	5.02371e+07	4.80202e+07	5.10949e+07	4.96727e+07	4.95948e+07	5.0331e+07	5.18145e+07	124160	4.96337e+07	32.5597	2.34127	0.003	-8.64	1.85368e-13	8.21735e-13
#mol format ACD/Labs08121512332D 20 19 0 0 0 0 0 0 0 0 1 V2000 0.0000 -2.6672 0.0000 O 0 0 0 0 0 0 0 0 0 0 0 0 1.1538 -2.0079 0.0000 C 0 0 0 0 0 0 0 0 0 0 0 0 1.1538 -0.6743 0.0000 O 0 0 0 0 0 0 0 0 0 0 0 0 6.9229 -2.6672 0.0000 N 0 0 0 0 0 0 0 0 0 0 0 0 8.0767 -2.0079 0.0000 C 0 0 0 0 0 0 0 0 0 0 0 0 9.2305 -2.6672 0.0000 C 0 0 0 0 0 0 0 0 0 0 0 0 10.3843 -2.0079 0.0000 S 0 0 0 0 0 0 0 0 0 0 0 0…	gamma-Glutamyl-3-(allyldisulfanyl)alanine	C11 H18 N2 O5 S2	-2.52	322.065	323.072	18.645	4.97429e+07		[M+H]+1	4.01714e+06	4.1336e+06	3.94061e+06	4.16505e+06	3.78766e+06	4.04126e+06	4.06014e+06	3.24278e+06	4.21236e+06	3.45791e+06	4.73897e+07	4.926e+07	4.92804e+07	4.73039e+07	4.95938e+07	4.8025e+07	3.74112e+07	4.86359e+07	4.92522e+07	4.97429e+07	4.0292e+06	4.8944e+07	8.1991	7.73883	0.082	-3.6	7.95336e-23	1.40426e-21
#mol format Marvin 02061100392D 12 12 0 0 0 0 0 0 0 0999 V2000 1.6145 -2.2438 0.0000 C 0 0 0 0 0 0 0 0 0 0 0 0 1.1296 -1.5764 0.0000 C 0 0 0 0 0 0 0 0 0 0 0 0 1.4652 -0.8227 0.0000 C 0 0 0 0 0 0 0 0 0 0 0 0 0.9803 -0.1553 0.0000 C 0 0 0 0 0 0 0 0 0 0 0 0 0.1553 -0.1553 0.0000 N 0 0 0 0 0 0 0 0 0 0 0 0 -0.0997 0.6294 0.0000 C 0 0 0 0 0 0 0 0 0 0 0 0 -0.8843 0.8843 0.0000 C 0 0 0 0 0 0 0 0 0 0 0 0 …	2,5-Dipropyl-4-methylthiazole	C10 H17 N S	-3.23	183.108	184.115	25.777	5.20403e+07		[M+H]+1	1.83878e+07	1.80625e+07	1.92369e+07	1.82529e+07	1.87439e+07	1.92854e+07	1.79101e+07	1.85016e+07	1.95632e+07	1.88631e+07	4.53986e+07	4.89396e+07	4.69472e+07	4.55393e+07	5.06219e+07	4.87829e+07	5.14833e+07	5.12526e+07	1.46149e+07	5.20403e+07	1.86228e+07	4.88612e+07	2.96876	24.4454	0.381	-1.39	6.71791e-05	0.000114533
#mol format ACD/Labs04281712582D 20 21 0 0 1 0 0 0 0 0 1 V2000 1.9427 -5.3302 0.0000 S 0 0 0 0 0 0 0 0 0 0 0 0 1.2300 -6.7165 0.0000 O 0 0 0 0 0 0 0 0 0 0 0 0 2.7334 -6.7165 0.0000 O 0 0 0 0 0 0 0 0 0 0 0 0 1.9525 0.0000 0.0000 O 0 0 0 0 0 0 0 0 0 0 0 0 8.6396 -6.5212 0.0000 O 0 0 0 0 0 0 0 0 0 0 0 0 9.7623 -4.5688 0.0000 O 0 0 0 0 0 0 0 0 0 0 0 0 3.0165 -2.0891 0.0000 N 0 0 0 0 0 0 0 0 0 0 0 0 0…	Biotin sulfone	C10 H16 N2 O5 S	-2.3	276.077	277.085	8.86	4.87127e+07		[M+H]+1	9.49441e+06	9.90513e+06	1.03613e+07	8.88952e+06	9.45747e+06	8.9304e+06	9.66862e+06	9.12231e+06	7.19016e+06	7.92426e+06	4.72817e+07	4.87085e+07	4.87127e+07	4.80868e+07	4.71286e+07	4.75113e+07	4.6345e+07	4.62894e+07	4.78982e+07	4.76518e+07	9.28989e+06	4.75815e+07	10.3338	1.77365	0.195	-2.36	1.29856e-12	5.25719e-12
#mol format ACD/Labs03221913572D 8 8 0 0 0 0 0 0 0 0 1 V2000 0.0000 -3.3243 0.0000 C 0 0 0 0 0 0 0 0 0 0 0 0 1.1533 -3.9907 0.0000 C 0 0 0 0 0 0 0 0 0 0 0 0 2.3027 -3.3243 0.0000 C 0 0 0 0 0 0 0 0 0 0 0 0 2.3027 -1.9954 0.0000 C 0 0 0 0 0 0 0 0 0 0 0 0 1.1533 -1.3289 0.0000 C 0 0 0 0 0 0 0 0 0 0 0 0 0.0000 -1.9954 0.0000 C 0 0 0 0 0 0 0 0 0 0 0 0 3.4560 -1.3289 0.0000 C 0 0 0 0 0 0 0 0 0 0 0 0 3.…	XT8650000	C7 H8 S	-2.66	124.034	203.056	31.615	5.37739e+07		[M+DMSO+H]+1	119677	134064	168410	131654	131213	138544	144974	140604	160590	146202	5.3108e+07	5.37739e+07	4.38625e+07	5.2811e+07	3.58903e+07	5.22467e+07	4.93465e+07	3.72214e+07	4.43238e+07	3.5904e+07	139574	4.68352e+07	10.1708	16.1903	0.003	-8.39	9.15623e-22	1.29093e-20
#mol format ACD/Labs04281711282D 6 6 0 0 0 0 0 0 0 0 1 V2000 1.6745 -3.4174 0.0000 S 0 0 0 0 0 0 0 0 0 0 0 0 1.2644 -2.1530 0.0000 C 0 0 0 0 0 0 0 0 0 0 0 0 2.0470 -1.0765 0.0000 C 0 0 0 0 0 0 0 0 0 0 0 0 1.2644 0.0000 0.0000 C 0 0 0 0 0 0 0 0 0 0 0 0 0.0000 -0.4101 0.0000 C 0 0 0 0 0 0 0 0 0 0 0 0 0.0000 -1.7395 0.0000 S 0 0 0 0 0 0 0 0 0 0 0 0 1 2 1 0 0 0 0 2 3 2 0 0 0 0 2 6 1 0 0 0 0 3 4 1 0 0…	2-Thienylthiol	C4 H4 S2	-0.04	115.975	116.983	32.746	4.71899e+07		[M+H]+1	122092	133118	166883	143492	140388	141464	147789	145096	149993	155252	4.32342e+07	4.52927e+07	4.51888e+07	4.57389e+07	4.59009e+07	4.71231e+07	4.55098e+07	4.6698e+07	4.71899e+07	4.53057e+07	144294	4.56244e+07	8.36735	2.52343	0.003	-8.3	1.73531e-20	1.95983e-19
#mol format ACD/Labs08121512342D 19 18 0 0 0 0 0 0 0 0 1 V2000 4.8220 -3.3452 0.0000 O 0 0 0 0 0 0 0 0 0 0 0 0 4.8220 -2.0091 0.0000 C 0 0 0 0 0 0 0 0 0 0 0 0 6.0274 -1.4767 0.0000 O 0 0 0 0 0 0 0 0 0 0 0 0 1.3361 -5.3544 0.0000 N 0 0 0 0 0 0 0 0 0 0 0 0 2.4110 -6.1580 0.0000 C 0 0 0 0 0 0 0 0 0 0 0 0 2.4110 -7.5042 0.0000 C 0 0 0 0 0 0 0 0 0 0 0 0 3.6165 -8.0366 0.0000 C 0 0 0 0 0 0 0 0 0 0 0 0 …	N-[1-Carboxy-3-(methylsulfinyl)propyl]glutamine	C10 H18 N2 O6 S	-3.01	294.088	295.095	8.705	4.66281e+07		[M+H]+1	2.09143e+07	2.50661e+07	2.44074e+07	2.38068e+07	2.35993e+07	2.53658e+07	2.47206e+07	2.64926e+07	2.35798e+07	2.52768e+07	4.36748e+07	4.66281e+07	4.24686e+07	4.55347e+07	4.41821e+07	4.09882e+07	4.27838e+07	4.4457e+07	4.26452e+07	4.31492e+07	2.4564e+07	4.3412e+07	6.18733	3.72909	0.566	-0.82	2.60107e-13	1.1359e-12
#mol format -OEChem-02070708222D 23 22 0 1 0 0 0 0 0999 V2000 4.5981 0.2500 0.0000 S 0 0 3 0 0 0 0 0 0 0 0 0 5.4641 0.7500 0.0000 S 0 0 0 0 0 0 0 0 0 0 0 0 4.5981 -0.7500 0.0000 O 0 0 0 0 0 0 0 0 0 0 0 0 3.7321 0.7500 0.0000 C 0 0 0 0 0 0 0 0 0 0 0 0 2.8660 0.2500 0.0000 C 0 0 0 0 0 0 0 0 0 0 0 0 7.1962 0.7500 0.0000 C 0 0 0 0 0 0 0 0 0 0 0 0 6.3301 0.2500 0.0000 C 0 0 0 0 0 0 0 0 0 0 0 0 2.0000 …	propyl propanethiosulfinate	C6 H14 O S2	-1.63	166.048	167.056	34.282	4.41699e+07		[M+H]+1	108318	120115	113674	119478	124084	119855	123627	123454	120906	130079	4.20795e+07	3.97099e+07	4.32068e+07	4.11326e+07	4.30123e+07	4.35171e+07	4.41699e+07	4.33572e+07	4.30977e+07	4.32882e+07	120511	4.31523e+07	4.95188	3.11428	0.003	-8.48	2.51476e-30	6.67204e-28
#mol format Mass Frontier 12/20/2020 8:29:58 PM 2D 95 95 0 0 0 0 0 0 0 0 1 V2000 2.1379 -0.5172 0.0000 C 0 0 0 0 0 0 0 0 0 0 0 0 1.8276 -1.2069 0.0000 C 0 0 0 0 0 0 0 0 0 0 0 0 2.2759 -1.8276 0.0000 C 0 0 0 0 0 0 0 0 0 0 0 0 1.9655 -2.5172 0.0000 C 0 0 0 0 0 0 0 0 0 0 0 0 2.4138 -3.1379 0.0000 C 0 0 0 0 0 0 0 0 0 0 0 0 2.1034 -3.8276 0.0000 C 0 0 0 0 0 0 0 0 0 0 0 0 2.5517 -4.4483 0.0000 C 0 0 0 …	TAN-1511 C	C72 H129 N7 O15 S	-1.91	1363.92	682.969	30.583	5.21582e+07		[M+2H]+2	163552	181527	176293	186104	180196	184565	188007	187994	190141	194765	3.87188e+07	3.40567e+07	4.23874e+07	2.52725e+07	4.79023e+07	4.57291e+07	3.8228e+07	4.20706e+07	4.62681e+07	5.21582e+07	185335	4.2229e+07	4.75483	18.6429	0.004	-7.83	2.21215e-15	1.19701e-14
#mol format ACD/Labs06251410112D 16 16 0 0 1 0 0 0 0 0 1 V2000 5.9854 -3.2800 0.0000 N 0 0 0 0 0 0 0 0 0 0 0 0 5.9854 -4.6048 0.0000 C 0 0 0 0 0 0 0 0 0 0 0 0 5.9854 -5.9376 0.0000 H 0 0 0 0 0 0 0 0 0 0 0 0 7.3182 -4.6048 0.0000 C 0 0 0 0 0 0 0 0 0 0 0 0 7.9806 -5.7620 0.0000 O 0 0 0 0 0 0 0 0 0 0 0 0 7.9806 -3.4556 0.0000 O 0 0 0 0 0 0 0 0 0 0 0 0 4.6527 -4.6048 0.0000 C 0 0 0 0 0 0 0 0 0 0 0 0 …	3-(Benzylsulfinyl)alanine	C10 H13 N O3 S	-2.69	227.061	228.068	13.558	4.34205e+07		[M+H]+1	2.70176e+07	2.91964e+07	2.60471e+07	2.78575e+07	2.69574e+07	2.90192e+07	2.82716e+07	2.89119e+07	2.86415e+07	2.72087e+07	3.76252e+07	3.41668e+07	3.58438e+07	3.6504e+07	4.29801e+07	4.30104e+07	4.34205e+07	4.07016e+07	4.20018e+07	4.27226e+07	2.80645e+07	4.13517e+07	3.81829	8.78684	0.679	-0.56	6.97518e-08	1.63408e-07
#mol format OpenBabel09092011562D 16 16 0 0 0 0 0 0 0 0999 V2000 1.1248 0.4659 0.0000 C 0 0 0 0 0 0 0 0 0 0 0 0 0.8660 -0.5000 0.0000 C 0 0 0 0 0 0 0 0 0 0 0 0 0.8660 -1.5000 0.0000 C 0 0 0 0 0 0 0 0 0 0 0 0 0.0000 -2.0000 0.0000 S 0 0 0 0 0 0 0 0 0 0 0 0 -0.8660 -1.5000 0.0000 S 0 0 0 0 0 0 0 0 0 0 0 0 -0.8660 -0.5000 0.0000 S 0 0 0 0 0 0 0 0 0 0 0 0 0.0000 -0.0000 0.0000 S 0 0 0 0 0 0 0 0 0 0 0…	5,5-dimethyl-1,2,3,4-tetrathiane	C4 H8 S4	-1.79	183.951	184.958	33.858	4.21048e+07		[M+H]+1	201319	219051	223968	229527	237268	251297	249782	246938	245343	244845	3.78191e+07	3.97934e+07	3.95387e+07	3.97067e+07	3.88153e+07	3.9455e+07	4.01191e+07	3.99486e+07	4.21048e+07	4.08654e+07	241056	3.97501e+07	6.91616	2.85844	0.006	-7.37	1.8653e-22	3.0283e-21
#mol format ACD/Labs02211713302D 6 6 0 0 0 0 0 0 0 0 1 V2000 2.3049 -0.6646 0.0000 S 0 0 0 0 0 0 0 0 0 0 0 0 2.3049 -1.9939 0.0000 C 0 0 0 0 0 0 0 0 0 0 0 0 1.1511 -2.6585 0.0000 S 0 0 0 0 0 0 0 0 0 0 0 0 0.0000 -1.9939 0.0000 C 0 0 0 0 0 0 0 0 0 0 0 0 0.0000 -0.6646 0.0000 S 0 0 0 0 0 0 0 0 0 0 0 0 1.1511 0.0000 0.0000 C 0 0 0 0 0 0 0 0 0 0 0 0 1 2 1 0 0 0 0 1 6 1 0 0 0 0 2 3 1 0 0 0 0 3 4 1 0 0…	1,3,5-Trithiane	C3 H6 S3	-2.46	137.963	170.996	33.364	3.76782e+07		[M+H+MeOH]+1	117531	120557	125650	131053	133675	130540	132577	140795	133754	133938	3.41133e+07	3.39842e+07	3.59508e+07	3.5845e+07	3.62575e+07	3.5825e+07	3.69177e+07	3.76782e+07	3.64508e+07	3.71994e+07	131815	3.61042e+07	5.32449	3.34174	0.004	-8.1	1.95812e-29	3.1238e-27
#mol format OpenBabel09092015582D 27 27 0 0 1 0 0 0 0 0999 V2000 1.7601 -0.2788 0.0000 C 0 0 0 0 0 0 0 0 0 0 0 0 0.8090 -0.5878 0.0000 C 0 0 0 0 0 0 0 0 0 0 0 0 0.5000 -1.5388 0.0000 C 0 0 0 0 0 0 0 0 0 0 0 0 -0.5000 -1.5388 0.0000 S 0 0 0 0 0 0 0 0 0 0 0 0 -0.8090 -0.5878 0.0000 C 0 0 0 0 0 0 0 0 0 0 0 0 0.0000 -0.0000 0.0000 N 0 0 0 0 0 0 0 0 0 0 0 0 1.0878 -2.3479 0.0000 C 0 0 0 0 0 0 0 0 0 0 …	Colletotricole A	C9 H13 N O3 S	-1.71	215.061	216.069	8.693	4.72845e+07		[M+H]+1	3.78387e+07	4.05335e+07	4.11358e+07	4.30327e+07	2.68696e+07	2.52384e+07	2.59328e+07	2.37749e+07	4.61526e+07	4.72845e+07	2.36787e+07	3.2323e+07	3.42529e+07	3.78824e+07	3.95117e+07	4.2119e+07	2.94724e+07	4.37182e+07	3.335e+07	4.53277e+07	3.91861e+07	3.60676e+07	26.0137	18.837	1.086	0.12	0.810398	0.834726
#mol format ELEMENTL12251715552D Dotmatics Elemental 8 8 0 0 0 0 999 V2000 -9.9974 1.6578 0.0000 C 0 0 0 0 0 -9.5864 2.9228 0.0000 S 0 0 0 0 0 -8.9214 0.8761 0.0000 N 0 0 0 0 0 -7.8454 1.6578 0.0000 C 0 0 0 0 0 -8.2563 2.9228 0.0000 C 0 0 0 0 0 -6.6935 0.9928 0.0000 C 0 0 0 0 0 -5.5417 1.6578 0.0000 O 0 0 0 0 0 -6.6935 -0.3372 0.0000 O 0 0 0 0 0 1 2 1 0 0 0 1 3 1 0 0 0 3 4 1 0 0 0 4 5 1 0 0 0 5 2…	Timonacic	C4 H7 N O2 S	0.47	133.02	116.017	6.388	4.11075e+07		[M+H-H2O]+1	3.10971e+07	3.78297e+07	4.11038e+07	3.44236e+07	3.80891e+07	2.8676e+07	3.46132e+07	3.34418e+07	4.11075e+07	3.12461e+07	3.36805e+07	3.51591e+07	3.40017e+07	3.39402e+07	2.72516e+07	3.47879e+07	2.73145e+07	3.48985e+07	3.32452e+07	3.52078e+07	3.45184e+07	3.39709e+07	12.1426	9.27706	1.016	0.02	0.224561	0.262089
#mol format ACD/Labs08121513492D 18 17 0 0 0 0 0 0 0 0 1 V2000 12.1482 0.0000 0.0000 C 0 0 0 0 0 0 0 0 0 0 0 0 3.1950 -2.2231 0.0000 C 0 0 0 0 0 0 0 0 0 0 0 0 7.6777 -1.1176 0.0000 C 0 0 0 0 0 0 0 0 0 0 0 0 5.4303 -1.6643 0.0000 C 0 0 0 0 0 0 0 0 0 0 0 0 11.1885 -0.9233 0.0000 C 0 0 0 0 0 0 0 0 0 0 0 0 2.2353 -3.1464 0.0000 C 0 0 0 0 0 0 0 0 0 0 0 0 8.9532 -1.4821 0.0000 C 0 0 0 0 0 0 0 0 0 0 0 0…	2-Amino-3-{[({2-carboxy-2-[(Z)-(1-hydroxyethylidene)amino]ethyl}sulfanyl)methyl]sulfanyl}propanoic acid (non-preferred name)	C9 H16 N2 O5 S2	-2.41	296.049	297.057	11.2	1.87925e+08		[M+H]+1	1.74653e+08	1.79924e+08	1.80347e+08	1.7976e+08	1.82352e+08	1.7634e+08	1.79517e+08	1.82578e+08	1.87925e+08	1.85675e+08	3.16674e+07	3.1873e+07	3.22256e+07	3.28945e+07	3.27219e+07	3.20899e+07	3.36856e+07	3.31925e+07	3.16846e+07	3.38395e+07	1.80136e+08	3.24737e+07	2.19075	2.46401	5.547	2.47	9.59432e-30	1.83789e-27
#mol format -OEChem-02070708272D 14 14 0 0 0 0 0 0 0999 V2000 2.8090 -0.7694 0.0000 S 0 0 0 0 0 0 0 0 0 0 0 0 2.3090 0.7694 0.0000 C 0 0 0 0 0 0 0 0 0 0 0 0 2.0000 -0.1816 0.0000 C 0 0 0 0 0 0 0 0 0 0 0 0 3.3090 0.7694 0.0000 C 0 0 0 0 0 0 0 0 0 0 0 0 3.6180 -0.1816 0.0000 C 0 0 0 0 0 0 0 0 0 0 0 0 4.5691 -0.4907 0.0000 C 0 0 0 0 0 0 0 0 0 0 0 0 2.3738 1.3860 0.0000 H 0 0 0 0 0 0 0 0 0 0 0 0 1.70…	4,5-Dihydro-2-methylthiophene	C5 H8 S	-4.36	100.034	201.075	0.166	2.13316e+08		[2M+H]+1	5.42055e+07	1.10069e+08	1.37346e+08	1.45875e+08	1.62845e+08	1.68585e+08	1.90506e+08	1.97788e+08	1.96346e+08	2.13316e+08	529550	3.81507e+06	9.86777e+06	1.7479e+07	2.67754e+07	3.80384e+07	4.38616e+07	5.40088e+07	6.23745e+07	7.72768e+07	1.65715e+08	3.24069e+07	30.5956	78.1142	5.114	2.35	0.00191105	0.00287544
#mol format ACD/Labs04281713052D 31 35 0 0 1 0 0 0 0 0 1 V2000 12.0686 -1.5957 0.0000 S 0 0 0 0 0 0 0 0 0 0 0 0 6.8657 0.0000 0.0000 O 0 0 0 0 0 0 0 0 0 0 0 0 10.7411 -1.5957 0.0000 O 0 0 0 0 0 0 0 0 0 0 0 0 12.0686 -0.2682 0.0000 O 0 0 0 0 0 0 0 0 0 0 0 0 12.0686 -2.9367 0.0000 O 0 0 0 0 0 0 0 0 0 0 0 0 6.8657 -4.6665 0.0000 N 0 0 0 0 0 0 0 0 0 0 0 0 4.4654 -4.3983 0.0000 N 0 0 0 0 0 0 0 0 0 0 0…	Pevonedistat	C21 H25 N5 O4 S	0.03	443.163	444.17	1.992	3.69277e+07		[M+H]+1	3.69277e+07	1.37163e+07	1.53069e+07	1.43702e+07	1.53629e+07	1.43657e+07	1.82771e+07	3.60999e+07	3.19748e+07	3.56618e+07	2.98783e+07	3.64572e+07	3.33651e+07	3.11043e+07	3.17869e+07	3.20933e+07	3.37214e+07	3.34091e+07	3.2455e+07	3.1609e+07	1.682e+07	3.22742e+07	44.9904	5.5027	0.521	-0.94	0.0135444	0.0181115
#mol format ACD/Labs04281711442D 7 7 0 0 0 0 0 0 0 0 1 V2000 2.6598 -3.4543 0.0000 S 0 0 0 0 0 0 0 0 0 0 0 0 1.9931 -2.3040 0.0000 C 0 0 0 0 0 0 0 0 0 0 0 0 2.6598 -1.1503 0.0000 C 0 0 0 0 0 0 0 0 0 0 0 0 1.9931 0.0000 0.0000 C 0 0 0 0 0 0 0 0 0 0 0 0 0.6632 0.0000 0.0000 C 0 0 0 0 0 0 0 0 0 0 0 0 0.0000 -1.1503 0.0000 C 0 0 0 0 0 0 0 0 0 0 0 0 0.6632 -2.3040 0.0000 C 0 0 0 0 0 0 0 0 0 0 0 0 1 2 …	Thiophenol	C6 H6 S	-0.06	110.019	111.026	31.796	8.34685e+07		[M+H]+1	213268	229631	237040	254309	248312	265548	267334	261629	256554	268383	2.889e+07	3.07528e+07	3.26738e+07	2.97155e+07	3.17689e+07	8.34685e+07	3.16611e+07	3.3267e+07	2.85997e+07	3.39379e+07	255432	3.1715e+07	7.31101	45.5384	0.008	-6.96	3.59638e-13	1.547e-12
#mol format ACD/Labs05091716432D 27 26 0 0 1 0 0 0 0 0 1 V2000 12.6693 0.0000 0.0000 C 0 0 0 0 0 0 0 0 0 0 0 0 11.5164 -0.6715 0.0000 O 0 0 0 0 0 0 0 0 0 0 0 0 11.5164 -2.0017 0.0000 C 0 0 0 0 0 0 0 0 0 0 0 0 10.3635 -2.6606 0.0000 C 0 0 0 0 0 0 0 0 0 0 0 0 10.3635 -3.9908 0.0000 C 0 0 0 0 0 0 0 0 0 0 0 0 9.2106 -4.6623 0.0000 C 0 0 0 0 0 0 0 0 0 0 0 0 9.2106 -5.9799 0.0000 N 0 0 0 0 0 0 0 0 0 0 …	(Z)-N-[(2S)-2-Amino-1-hydroxy-4-(methylsulfanyl)butylidene]-3-{(Z)-[(2E)-1-hydroxy-4-methoxy-4-oxo-2-buten-1-ylidene]amino}-L-alanine	C13 H21 N3 O6 S	-2.75	347.114	348.121	20.796	3.1795e+07		[M+H]+1	350238	388337	401773	414689	424868	413907	425491	452436	425249	434069	3.06079e+07	3.05384e+07	3.1795e+07	3.17023e+07	3.09564e+07	3.12577e+07	3.04016e+07	2.94265e+07	3.03043e+07	3.00965e+07	419779	3.05731e+07	6.81002	2.38954	0.014	-6.19	1.50877e-20	1.71885e-19
#mol format Mass Frontier 9/12/2024 7:05:22 PM 2D 25 28 0 0 0 0 0 0 0 0 1 V2000 -2.4483 -4.5862 0.0000 C 0 0 0 0 0 0 0 0 0 0 0 0 -2.8276 -3.9310 0.0000 C 0 0 0 0 0 0 0 0 0 0 0 0 -3.5862 -3.9310 0.0000 N 0 0 0 0 0 0 0 0 0 0 0 0 -3.9655 -3.2414 0.0000 C 0 0 0 0 0 0 0 0 0 0 0 0 -3.5862 -2.5862 0.0000 C 0 0 0 0 0 0 0 0 0 0 0 0 -2.8276 -2.5862 0.0000 C 0 0 0 0 0 0 0 0 0 0 0 0 -2.4483 -1.9655 0.0000 C …	N-[3-(2-methyl-4-pyrimidinyl)phenyl]-1,3-benzothiazole-2-carboxamide	C19 H14 N4 O S	-6.46	346.087	347.094	4.634	3.23329e+07	62.6	[M+H]+1	1.01305e+07	8.90305e+06	1.24107e+07	1.12722e+07	2.07389e+07	1.1683e+07	2.09221e+07	9.50949e+06	1.0708e+07	9.03524e+06	3.23329e+07	2.79242e+07	2.98172e+07	3.07728e+07	2.95066e+07	3.04495e+07	2.79827e+07	3.02575e+07	2.92485e+07	2.98501e+07	1.09901e+07	2.98337e+07	36.0522	4.35968	0.368	-1.44	5.67205e-06	1.08386e-05
#mol format ACD/Labs08121512282D 11 10 0 0 0 0 0 0 0 0 1 V2000 0.0000 0.0000 0.0000 C 0 0 0 0 0 0 0 0 0 0 0 0 7.3135 -3.4520 0.0000 C 0 0 0 0 0 0 0 0 0 0 0 0 5.3169 0.0000 0.0000 C 0 0 0 0 0 0 0 0 0 0 0 0 1.3310 0.0000 0.0000 C 0 0 0 0 0 0 0 0 0 0 0 0 5.9824 -3.4520 0.0000 C 0 0 0 0 0 0 0 0 0 0 0 0 1.9966 -1.1482 0.0000 C 0 0 0 0 0 0 0 0 0 0 0 0 5.3169 -2.3037 0.0000 C 0 0 0 0 0 0 0 0 0 0 0 0 7.3…	1-(Methylsulfinyl)-1-(propyldisulfanyl)propane	C7 H16 O S3	-2.82	212.036	235.025	29.49	3.22903e+07		[M+Na]+1	136414	148592	147437	146680	154484	157525	161302	157315	165722	164424	3.12322e+07	2.70432e+07	3.01947e+07	3.22903e+07	2.8475e+07	2.77202e+07	2.98824e+07	3.00743e+07	2.88426e+07	2.93351e+07	155899	2.96087e+07	5.96045	5.3531	0.005	-7.57	2.13624e-31	1.12753e-28
#mol format OpenBabel09092013262D 17 16 0 0 0 0 0 0 0 0999 V2000 3.4641 -1.0000 0.0000 C 0 0 0 0 0 0 0 0 0 0 0 0 3.4641 -0.0000 0.0000 C 0 0 0 0 0 0 0 0 0 0 0 0 4.3301 0.5000 0.0000 O 0 0 0 0 0 0 0 0 0 0 0 0 2.5981 0.5000 0.0000 C 0 0 0 0 0 0 0 0 0 0 0 0 1.7321 -0.0000 0.0000 C 0 0 0 0 0 0 0 0 0 0 0 0 0.8660 0.5000 0.0000 S 0 0 0 0 0 0 0 0 0 0 0 0 0.0000 0.0000 0.0000 C 0 0 0 0 0 0 0 0 0 0 0 0 2.…	4-(Methylsulfanyl)butan-2-one	C5 H10 O S	1.71	118.045	101.042	27.856	3.48022e+07		[M+H-H2O]+1	411721	164613	171190	179099	228737	181780	182172	190591	196357	190552	2.60579e+07	2.54946e+07	3.23603e+07	2.56436e+07	3.28204e+07	3.35805e+07	3.41529e+07	3.48022e+07	2.50612e+07	2.5958e+07	186362	2.92091e+07	34.8559	14.272	0.006	-7.29	2.88905e-17	1.96811e-16
#mol format -OEChem-02070709182D 39 38 0 1 0 0 0 0 0999 V2000 7.7331 2.5000 0.0000 S 0 0 0 0 0 0 0 0 0 0 0 0 6.0010 -1.5000 0.0000 O 0 0 0 0 0 0 0 0 0 0 0 0 2.5369 -0.5000 0.0000 O 0 0 0 0 0 0 0 0 0 0 0 0 3.4030 1.0000 0.0000 O 0 0 0 0 0 0 0 0 0 0 0 0 5.1350 0.0000 0.0000 N 0 0 0 0 0 0 0 0 0 0 0 0 7.7331 -0.5000 0.0000 N 0 0 0 0 0 0 0 0 0 0 0 0 4.2690 -1.5000 0.0000 C 0 0 0 0 0 0 0 0 0 0 0 0 3.40…	Methionylleucine	C11 H22 N2 O3 S	-2.44	262.134	263.142	15.314	3.28709e+07		[M+H]+1	1.76769e+07	1.82113e+07	1.75991e+07	1.78391e+07	1.84726e+07	1.88591e+07	1.89306e+07	1.96485e+07	1.79129e+07	1.92986e+07	2.1375e+07	2.18046e+07	2.72889e+07	2.13709e+07	2.5905e+07	3.00357e+07	3.16971e+07	2.92803e+07	3.28709e+07	3.21063e+07	1.83419e+07	2.82846e+07	3.87407	16.6622	0.648	-0.62	4.85427e-05	8.39104e-05
#mol format ACD/Labs04281712332D 15 15 0 0 0 0 0 0 0 0 1 V2000 2.3308 -4.9076 0.0000 S 0 0 0 0 0 0 0 0 0 0 0 0 4.1489 -0.9911 0.0000 C 0 0 0 0 0 0 0 0 0 0 0 0 3.1647 -2.3376 0.0000 C 0 0 0 0 0 0 0 0 0 0 0 0 5.8098 -1.1688 0.0000 C 0 0 0 0 0 0 0 0 0 0 0 0 1.4969 -2.3376 0.0000 C 0 0 0 0 0 0 0 0 0 0 0 0 3.6841 -3.9302 0.0000 C 0 0 0 0 0 0 0 0 0 0 0 0 0.9843 -3.9302 0.0000 C 0 0 0 0 0 0 0 0 0 0 0 0 …	3-Ethylthiophene	C6 H8 S	0.4	112.035	113.042	44.697	3.11081e+07		[M+H]+1	8.83731e+06	1.69255e+07	9.17924e+06	8.60035e+06	9.82264e+06	1.42301e+07	1.53376e+07	1.4574e+07	8.88758e+06	1.25221e+07	1.74568e+07	2.14292e+07	2.41675e+07	2.83146e+07	2.58699e+07	2.70916e+07	2.84198e+07	2.97531e+07	2.93515e+07	3.11081e+07	1.11724e+07	2.77031e+07	26.7544	16.0437	0.403	-1.31	6.01818e-07	1.27416e-06
#mol format CDK 04291007012D 8 8 0 0 0 0 999 V2000 1.2822 2.3518 0.0000 C 0 0 0 0 0 0 0 0 0 0 0 0 0.5678 1.9393 0.0000 C 0 0 0 0 0 0 0 0 0 0 0 0 0.5678 1.1143 0.0000 C 0 0 0 0 0 0 0 0 0 0 0 0 1.2352 0.6294 0.0000 C 0 0 0 0 0 0 0 0 0 0 0 0 0.9803 -0.1553 0.0000 C 0 0 0 0 0 0 0 0 0 0 0 0 0.1553 -0.1553 0.0000 C 0 0 0 0 0 0 0 0 0 0 0 0 -0.3297 -0.8227 0.0000 C 0 0 0 0 0 0 0 0 0 0 0 0 -0.0997 0.6294 …	2-Ethyl-5-methylthiophene	C7 H10 S	-0.82	126.05	127.057	28.168	3.21086e+07		[M+H]+1	6.25118e+06	6.60131e+06	6.22669e+06	7.11136e+06	6.73864e+06	1.58827e+06	6.93409e+06	515195	2.4765e+06	7.12984e+06	2.49424e+07	2.58618e+07	2.93517e+07	2.95595e+07	2.6826e+07	3.21086e+07	2.84437e+07	2.56239e+07	2.03033e+07	2.74639e+07	6.42624e+06	2.7145e+07	49.7575	11.8686	0.237	-2.08	8.05129e-05	0.000136361
#mol format ACD/Labs03221913572D 14 15 0 0 0 0 0 0 0 0 1 V2000 0.0000 -3.3241 0.0000 C 0 0 0 0 0 0 0 0 0 0 0 0 1.1541 -3.9875 0.0000 C 0 0 0 0 0 0 0 0 0 0 0 0 2.3013 -3.3241 0.0000 C 0 0 0 0 0 0 0 0 0 0 0 0 2.3013 -1.9903 0.0000 C 0 0 0 0 0 0 0 0 0 0 0 0 1.1541 -1.3269 0.0000 C 0 0 0 0 0 0 0 0 0 0 0 0 0.0000 -1.9903 0.0000 C 0 0 0 0 0 0 0 0 0 0 0 0 3.4554 -1.3269 0.0000 S 0 0 0 0 0 0 0 0 0 0 0 0 …	DA9185000	C12 H10 O S	-1.24	202.045	203.052	23.435	1.90601e+08		[M+H]+1	3.93231e+07	3.98943e+07	4.57653e+07	4.7781e+07	4.55461e+07	4.50495e+07	4.58328e+07	4.68568e+07	4.91977e+07	5.06848e+07	1.72673e+07	2.21465e+07	2.357e+07	2.62672e+07	2.73708e+07	2.68549e+07	2.76735e+07	3.01211e+07	2.71255e+07	2.90692e+07	4.5799e+07	2.69902e+07	7.92418	14.7345	1.697	0.76	1.5631e-07	3.52107e-07
#mol format ACD/Labs05060701072D 13 12 0 0 0 0 0 0 0 0 1 V2000 1.9897 -6.9037 0.0000 C 0 0 0 0 0 0 0 0 0 0 0 0 2.6584 -5.7517 0.0000 C 0 0 0 0 0 0 0 0 0 0 0 0 1.9897 -4.5998 0.0000 C 0 0 0 0 0 0 0 0 0 0 0 0 0.6606 -4.5998 0.0000 O 0 0 0 0 0 0 0 0 0 0 0 0 2.6584 -3.4559 0.0000 N 0 0 0 0 0 0 0 0 0 0 0 0 1.9897 -2.3039 0.0000 C 0 0 0 0 0 0 0 0 0 0 0 0 2.6584 -1.1520 0.0000 C 0 0 0 0 0 0 0 0 0 0 0 0 …	Cysteinylcysteine	C6 H12 N2 O3 S2	-2.56	224.028	225.036	5.26	2.72066e+07		[M+H]+1	2.392e+06	2.50275e+06	2.98462e+06	2.24927e+06	1.68799e+06	2.35266e+06	2.58147e+06	1.07121e+06	3.58979e+06	1.41405e+06	2.62976e+07	2.62756e+07	2.63587e+07	2.5965e+07	2.67377e+07	2.54992e+07	2.72066e+07	2.65754e+07	1.74585e+07	2.62833e+07	2.37233e+06	2.62905e+07	32.4338	11.1882	0.09	-3.47	2.84127e-10	8.81263e-10
#mol format Mass Frontier 9/12/2024 7:06:48 PM 2D 30 31 0 0 0 0 0 0 0 0 1 V2000 15.1724 -9.7931 0.0000 F 0 0 0 0 0 0 0 0 0 0 0 0 15.5517 -9.1379 0.0000 C 0 0 0 0 0 0 0 0 0 0 0 0 14.8966 -8.7586 0.0000 C 0 0 0 0 0 0 0 0 0 0 0 0 14.8966 -8.0000 0.0000 C 0 0 0 0 0 0 0 0 0 0 0 0 14.2414 -7.6207 0.0000 C 0 0 0 0 0 0 0 0 0 0 0 0 13.5862 -8.0000 0.0000 C 0 0 0 0 0 0 0 0 0 0 0 0 13.5862 -8.7586 0.0000 C …	1-(3,4-Dimethoxyphenyl) N1,N1-dimethyl-3,5-di(trifluoromethyl)benzene-1-carbohydrazonothioate	C19 H18 F6 N2 O2 S	-8.57	452.095	453.103	5.921	2.68567e+07	55.3	[M+H]+1	1.59314e+06	1.70428e+06	1.75489e+06	1.71723e+06	1.83074e+06	1.8406e+06	1.85416e+06	1.85114e+06	1.94335e+06	1.92257e+06	2.52227e+07	2.60701e+07	2.68567e+07	2.58728e+07	2.63945e+07	2.57868e+07	2.55911e+07	2.34313e+07	2.54192e+07	2.45704e+07	1.83567e+06	2.5689e+07	5.98344	3.78936	0.071	-3.81	7.35872e-24	1.66179e-22
#mol format -OEChem-02070708252D 36 35 0 1 0 0 0 0 0999 V2000 7.1962 1.9050 0.0000 S 0 0 0 0 0 0 0 0 0 0 0 0 4.5981 0.4050 0.0000 O 0 0 0 0 0 0 0 0 0 0 0 0 8.0622 -0.5950 0.0000 O 0 0 0 0 0 0 0 0 0 0 0 0 7.1962 -2.0950 0.0000 O 0 0 0 0 0 0 0 0 0 0 0 0 5.4641 -1.0950 0.0000 N 0 0 0 0 0 0 0 0 0 0 0 0 3.7321 -2.0950 0.0000 N 0 0 0 0 0 0 0 0 0 0 0 0 2.8660 -0.5950 0.0000 C 0 0 0 0 0 0 0 0 0 0 0 0 3.7…	Val-Met	C10 H20 N2 O3 S	-2.76	248.119	249.126	9.875	2.4459e+07		[M+H]+1	1.61409e+07	1.60866e+07	1.56227e+07	1.61475e+07	1.70341e+07	1.59998e+07	1.71362e+07	1.58991e+07	1.57515e+07	1.6061e+07	2.35056e+07	2.43998e+07	2.3961e+07	2.4459e+07	2.39438e+07	2.31797e+07	2.44426e+07	2.33085e+07	2.39496e+07	2.25726e+07	1.60738e+07	2.39467e+07	3.1053	2.61865	0.671	-0.58	1.3512e-16	8.42295e-16
#mol format CDK 04291007002D 9 8 0 0 0 0 999 V2000 -0.1914 0.7145 0.0000 C 0 0 0 0 0 0 0 0 0 0 0 0 0.5230 1.1270 0.0000 S 0 0 0 0 0 0 0 0 0 0 0 0 0.5230 1.9520 0.0000 O 0 0 0 0 0 0 0 0 0 0 0 0 1.2375 0.7145 0.0000 C 0 0 0 0 0 0 0 0 0 0 0 0 1.9520 1.1270 0.0000 C 0 0 2 0 0 0 0 0 0 0 0 0 1.9520 1.9520 0.0000 N 0 0 0 0 0 0 0 0 0 0 0 0 2.6664 0.7145 0.0000 C 0 0 0 0 0 0 0 0 0 0 0 0 3.3809 1.1270 0.00…	S-Methyl-L-Cysteine-S-oxide	C4 H9 N O3 S	-2.89	151.03	152.037	1.911	3.95831e+07		[M+H]+1	3.83474e+07	3.34605e+07	3.7177e+07	1.63563e+07	1.21578e+07	3.66946e+07	3.25124e+07	3.25524e+07	3.49255e+07	3.95831e+07	9.45176e+06	2.50375e+07	1.15695e+07	2.47005e+07	2.76546e+07	2.53899e+07	2.004e+07	2.33544e+07	2.44684e+07	2.25167e+07	3.4193e+07	2.39114e+07	29.9059	28.4803	1.43	0.52	0.0434567	0.0554871
#mol format Mass Frontier 9/12/2024 7:05:47 PM 2D 22 24 0 0 0 0 0 0 0 0 1 V2000 0.0000 0.0000 0.0000 C 0 0 0 0 0 0 0 0 0 0 0 0 0.0000 0.7586 0.0000 C 0 0 0 0 0 0 0 0 0 0 0 0 0.6552 1.1379 0.0000 C 0 0 0 0 0 0 0 0 0 0 0 0 1.3103 0.7586 0.0000 C 0 0 0 0 0 0 0 0 0 0 0 0 1.3103 0.0000 0.0000 C 0 0 0 0 0 0 0 0 0 0 0 0 0.6552 -0.3793 0.0000 C 0 0 0 0 0 0 0 0 0 0 0 0 0.6552 -1.1379 0.0000 S 0 0 0 0 0 0 …	5-[(4-chlorophenyl)sulfonyl]-2-tetrahydro-1H-pyrrol-1-ylpyrimidin-4-amine	C14 H15 Cl N4 O2 S	0.36	338.061	339.068	7.849	4.05919e+07	89.3	[M+H]+1	3.95349e+07	3.93172e+07	4.03406e+07	4.05919e+07	3.9863e+07	4.04309e+07	3.98127e+07	4.02319e+07	3.9933e+07	3.9359e+07	2.31421e+07	2.4574e+07	2.55135e+07	2.4193e+07	2.40646e+07	2.37388e+07	2.31197e+07	2.4103e+07	2.34037e+07	2.31101e+07	3.9898e+07	2.39017e+07	1.12692	3.20865	1.669	0.74	2.18402e-14	1.06652e-13
#mol format ACD/Labs06251410132D 14 13 0 0 0 0 0 0 0 0 1 V2000 0.0000 -11.5391 0.0000 O 0 0 0 0 0 0 0 0 0 0 0 0 1.3329 -11.5391 0.0000 C 0 0 0 0 0 0 0 0 0 0 0 0 1.9930 -12.6942 0.0000 O 0 0 0 0 0 0 0 0 0 0 0 0 1.9930 -10.3839 0.0000 C 0 0 0 0 0 0 0 0 0 0 0 0 1.3329 -9.2287 0.0000 C 0 0 0 0 0 0 0 0 0 0 0 0 1.9930 -8.0735 0.0000 C 0 0 0 0 0 0 0 0 0 0 0 0 1.3329 -6.9184 0.0000 S 0 0 0 0 0 0 0 0 0 0 …	MFCD00004406	C8 H14 O4 S2	2.7	238.034	499.057	25.009	2.528e+07		[2M+Na]+1	206649	218813	222397	226846	239879	241888	254174	246229	245745	262944	2.36033e+07	2.38875e+07	2.33939e+07	2.528e+07	2.37674e+07	2.33357e+07	2.3999e+07	2.41585e+07	2.32431e+07	2.45699e+07	240883	2.38275e+07	7.36006	2.62004	0.01	-6.63	8.54446e-21	1.01685e-19
#mol format OpenBabel09092013522D 41 42 0 0 1 0 0 0 0 0999 V2000 2.6546 -4.6569 0.0000 C 0 0 0 0 0 0 0 0 0 0 0 0 3.2423 -3.8479 0.0000 C 0 0 2 0 0 0 0 0 0 0 0 0 4.0514 -4.4356 0.0000 H 0 0 0 0 0 0 0 0 0 0 0 0 3.8301 -3.0388 0.0000 C 0 0 0 0 0 0 0 0 0 0 0 0 3.5211 -2.0878 0.0000 N 0 0 0 0 0 0 0 0 0 0 0 0 4.3301 -1.5000 0.0000 C 0 0 0 0 0 0 0 0 0 0 0 0 5.1391 -2.0878 0.0000 C 0 0 0 0 0 0 0 0 0 0 0 …	Neobacillamide A	C16 H19 N3 O2 S	4.88	317.121	318.129	2.014	2.46911e+08		[M+H]+1	1.04944e+08	8.46621e+07	1.07084e+08	9.01902e+07	2.42475e+08	1.19869e+08	9.66599e+07	1.62592e+08	2.46911e+08	2.27359e+08	3.64868e+07	4.44631e+06	1.0227e+08	3.394e+07	8.81496e+06	3.48206e+07	1.27243e+08	1.32258e+07	9.42793e+06	9.73705e+06	1.13476e+08	2.35829e+07	44.6953	111.975	4.812	2.27	0.000447534	0.00071105
#mol format ACD/Labs08121512342D 27 26 0 0 0 0 0 0 0 0 1 V2000 2.2765 0.0000 0.0000 O 0 0 0 0 0 0 0 0 0 0 0 0 1.2082 -0.6741 0.0000 C 0 0 0 0 0 0 0 0 0 0 0 0 0.0000 0.0000 0.0000 O 0 0 0 0 0 0 0 0 0 0 0 0 9.2333 -2.5436 0.0000 O 0 0 0 0 0 0 0 0 0 0 0 0 8.0378 -0.6741 0.0000 O 0 0 0 0 0 0 0 0 0 0 0 0 8.1650 -2.0095 0.0000 C 0 0 0 0 0 0 0 0 0 0 0 0 6.9568 -2.6835 0.0000 C 0 0 0 0 0 0 0 0 0 0 0 0 6.…	gamma-Glutamyl-gamma-glutamylmethionine	C15 H25 N3 O8 S	-2.73	407.135	408.142	11.325	2.40857e+07		[M+H]+1	1.69672e+07	1.69303e+07	1.73021e+07	1.65401e+07	1.79145e+07	1.67914e+07	1.85575e+07	1.76782e+07	1.81083e+07	1.6932e+07	2.11106e+07	2.26602e+07	2.40857e+07	2.10174e+07	2.28734e+07	2.37462e+07	2.33235e+07	2.31063e+07	2.37533e+07	2.40717e+07	1.71346e+07	2.32149e+07	3.80003	4.854	0.738	-0.44	9.12304e-11	2.99815e-10
#mol format ACD/Labs04281711052D 8 8 0 0 0 0 0 0 0 0 1 V2000 0.7842 -4.4056 0.0000 C 0 0 0 0 0 0 0 0 0 0 0 0 1.6741 -3.4187 0.0000 C 0 0 0 0 0 0 0 0 0 0 0 0 2.9782 -3.6919 0.0000 O 0 0 0 0 0 0 0 0 0 0 0 0 1.2644 -2.1543 0.0000 C 0 0 0 0 0 0 0 0 0 0 0 0 2.0442 -1.0750 0.0000 N 0 0 0 0 0 0 0 0 0 0 0 0 1.2644 0.0000 0.0000 C 0 0 0 0 0 0 0 0 0 0 0 0 0.0000 -0.4097 0.0000 C 0 0 0 0 0 0 0 0 0 0 0 0 0.0…	Corn thiazoline	C5 H7 N O S	-1.84	129.025	130.032	0.113	4.07296e+07		[M+H]+1	2.72427e+07	2.17062e+07	3.663e+07	2.5987e+07	3.81945e+07	2.48869e+07	2.46037e+06	2.70879e+07	2.92092e+07	3.46896e+07	3.08292e+06	1.69836e+07	2.81029e+06	2.84529e+07	2.58178e+07	2.66999e+07	4.07296e+07	1.65818e+07	1.87782e+07	3.98554e+07	2.71653e+07	2.2298e+07	37.6607	59.4941	1.218	0.28	0.427738	0.473362
#mol format Mass Frontier 09/20/2023 22:14:21 2D 9 9 0 0 0 0 0 0 0 0 1 V2000 1.9655 -9.3103 0.0000 C 0 0 0 0 0 0 0 0 0 0 0 0 2.5517 -9.7931 0.0000 C 0 0 0 0 0 0 0 0 0 0 0 0 2.4828 -10.5517 0.0000 N 0 0 0 0 0 0 0 0 0 0 0 0 3.1724 -10.8276 0.0000 C 0 0 0 0 0 0 0 0 0 0 0 0 3.6897 -10.2759 0.0000 S 0 0 0 0 0 0 0 0 0 0 0 0 3.3103 -9.6207 0.0000 C 0 0 0 0 0 0 0 0 0 0 0 0 3.6207 -8.9310 0.0000 C 0 0 0 0…	5-(2-Hydroxyethyl)-4-methylthiazole	C6 H9 N O S	-1.74	143.04	144.048	6.613	1.09082e+08		[M+H]+1	7.34941e+07	8.81871e+07	7.00956e+07	6.9499e+07	7.51175e+07	7.5076e+07	1.09082e+08	7.92046e+07	7.89746e+07	7.99849e+07	2.13786e+07	1.7869e+07	2.09633e+07	4.17578e+07	2.13423e+07	1.93083e+07	3.9974e+07	5.33141e+07	4.71293e+07	2.21228e+07	7.7046e+07	2.17507e+07	14.5357	44.0533	3.542	1.82	1.50183e-05	2.74395e-05
#mol format ACD/Labs04281710592D 8 8 0 0 0 0 0 0 0 0 1 V2000 0.7842 -4.4056 0.0000 C 0 0 0 0 0 0 0 0 0 0 0 0 1.6741 -3.4187 0.0000 C 0 0 0 0 0 0 0 0 0 0 0 0 2.9782 -3.6919 0.0000 O 0 0 0 0 0 0 0 0 0 0 0 0 1.2644 -2.1543 0.0000 C 0 0 0 0 0 0 0 0 0 0 0 0 2.0442 -1.0750 0.0000 N 0 0 0 0 0 0 0 0 0 0 0 0 1.2644 0.0000 0.0000 C 0 0 0 0 0 0 0 0 0 0 0 0 0.0000 -0.4097 0.0000 C 0 0 0 0 0 0 0 0 0 0 0 0 0.0…	2-Acetylthiazole	C5 H5 N O S	-2.85	127.009	160.042	2.724	1.43615e+08		[M+H+MeOH]+1	5.45901e+07	5.51419e+07	5.61988e+07	5.45851e+07	5.73973e+07	5.67601e+07	6.15619e+07	5.83417e+07	5.73187e+07	6.02614e+07	2.10775e+07	1.87938e+07	2.15215e+07	2.17272e+07	2.20496e+07	1.43615e+08	2.00153e+07	2.32428e+07	6.14764e+07	2.10759e+07	5.70394e+07	2.16243e+07	4.07119	105.2	2.638	1.4	0.00887279	0.0120494
#mol format Mass Frontier 9/12/2024 7:06:11 PM 2D 21 24 0 0 0 0 0 0 0 0 1 V2000 1.5862 -3.7586 0.0000 N 0 0 0 0 0 0 0 0 0 0 0 0 2.3448 -3.6207 0.0000 C 0 0 0 0 0 0 0 0 0 0 0 0 2.5862 -2.8966 0.0000 C 0 0 0 0 0 0 0 0 0 0 0 0 2.3103 -2.2414 0.0000 C 0 0 0 0 0 0 0 0 0 0 0 0 3.7241 -2.2759 0.0000 N 0 0 0 0 0 0 0 0 0 0 0 0 4.8621 -2.8966 0.0000 C 0 0 0 0 0 0 0 0 0 0 0 0 3.3448 -1.1724 0.0000 C 0 0 0 0…	1-{(2R,4S,5R)-5-[1-Methyl-3-(2-thienyl)-1H-pyrazol-5-yl]-1-azabicyclo[2.2.2]oct-2-yl}methanamine	C16 H22 N4 S	5.4	302.158	303.165	1.915	5.6414e+08	64.2	[M+H]+1	4.87389e+08	5.32743e+08	5.56339e+08	5.54642e+08	5.5474e+08	5.14048e+08	4.844e+08	5.6414e+08	5.38391e+08	5.23044e+08	2.00375e+07	2.13548e+07	2.13422e+07	2.32622e+07	2.3698e+07	2.14104e+07	1.93402e+07	2.22654e+07	1.97245e+07	2.07941e+07	5.35567e+08	2.13485e+07	5.37998	6.76318	25.087	4.65	1.59111e-26	7.50392e-25
#mol format ACD/Labs04281710402D 23 25 0 0 0 0 0 0 0 0 1 V2000 3.4760 -5.6523 0.0000 S 0 0 0 0 0 0 0 0 0 0 0 0 2.3173 -6.3173 0.0000 O 0 0 0 0 0 0 0 0 0 0 0 0 4.6347 -6.3173 0.0000 O 0 0 0 0 0 0 0 0 0 0 0 0 3.4760 -1.6322 0.0000 O 0 0 0 0 0 0 0 0 0 0 0 0 5.7833 -1.6322 0.0000 O 0 0 0 0 0 0 0 0 0 0 0 0 10.0754 -2.3274 0.0000 O 0 0 0 0 0 0 0 0 0 0 0 0 4.6347 -4.9772 0.0000 N 0 0 0 0 0 0 0 0 0 0 0 0…	Isoxicam	C14 H13 N3 O5 S	3.63	335.059	336.066	21.139	2.19379e+07		[M+H]+1	471586	465169	475316	510701	526732	535235	542356	552692	528963	535537	2.15275e+07	2.12947e+07	2.11593e+07	2.09194e+07	2.14896e+07	2.1249e+07	2.16044e+07	2.11823e+07	2.19379e+07	2.13173e+07	527847	2.1306e+07	6.24566	1.32574	0.025	-5.33	1.4277e-18	1.17998e-17
#mol format ACD/Labs04281712242D 21 21 0 0 0 0 0 0 0 0 1 V2000 4.5842 -4.9967 0.0000 S 0 0 0 0 0 0 0 0 0 0 0 0 5.4368 -2.3838 0.0000 C 0 0 0 0 0 0 0 0 0 0 0 0 3.7315 -2.3838 0.0000 C 0 0 0 0 0 0 0 0 0 0 0 0 6.4362 -1.0085 0.0000 C 0 0 0 0 0 0 0 0 0 0 0 0 2.7322 -1.0085 0.0000 C 0 0 0 0 0 0 0 0 0 0 0 0 5.9594 -3.9974 0.0000 C 0 0 0 0 0 0 0 0 0 0 0 0 3.2089 -3.9974 0.0000 C 0 0 0 0 0 0 0 0 0 0 0 0 …	3,4-Diethylthiophene	C8 H12 S	-2	140.066	141.073	30.328	2.71072e+07		[M+H]+1	2.29413e+06	2.6174e+06	1.98372e+06	2.04065e+06	2.12352e+06	3.02431e+06	2.28988e+06	2.56148e+06	2.59252e+06	2.42704e+06	2.06298e+07	1.06104e+07	1.15952e+07	2.71072e+07	2.0669e+07	1.73867e+07	1.1654e+07	2.12382e+07	2.04631e+07	2.16866e+07	2.36058e+06	2.05464e+07	13.2222	29.5037	0.115	-3.12	5.29929e-10	1.5919e-09
#mol format ACD/Labs04281711282D 21 20 0 0 0 0 0 0 0 0 1 V2000 10.8344 -1.8377 0.0000 S 0 0 0 0 0 0 0 0 0 0 0 0 5.1455 -1.8377 0.0000 S 0 0 0 0 0 0 0 0 0 0 0 0 9.4121 -1.0227 0.0000 S 0 0 0 0 0 0 0 0 0 0 0 0 6.5677 -1.0227 0.0000 S 0 0 0 0 0 0 0 0 0 0 0 0 7.9899 -1.8377 0.0000 S 0 0 0 0 0 0 0 0 0 0 0 0 12.2566 -1.0227 0.0000 C 0 0 0 0 0 0 0 0 0 0 0 0 3.7233 -1.0227 0.0000 C 0 0 0 0 0 0 0 0 0 0 0 …	Allyl pentasulfide	C6 H10 S5	-2.77	241.938	320.959	36.557	2.1087e+07		[M+DMSO+H]+1	120355	124459	130469	135671	130029	133790	131422	135918	137332	138678	1.92052e+07	1.89455e+07	2.03169e+07	1.94082e+07	2.04176e+07	2.05207e+07	2.07356e+07	1.96518e+07	2.02934e+07	2.1087e+07	132606	2.03052e+07	4.40728	3.53931	0.007	-7.26	1.04931e-32	1.37757e-29
#mol format ACD/Labs08121512372D 16 15 0 0 0 0 0 0 0 0 1 V2000 10.3682 -7.9835 0.0000 C 0 0 0 0 0 0 0 0 0 0 0 0 9.2173 -7.3199 0.0000 C 0 0 0 0 0 0 0 0 0 0 0 0 6.9156 -3.3282 0.0000 C 0 0 0 0 0 0 0 0 0 0 0 0 6.9156 -2.0011 0.0000 C 0 0 0 0 0 0 0 0 0 0 0 0 9.2173 -5.9928 0.0000 C 0 0 0 0 0 0 0 0 0 0 0 0 8.0664 -3.9917 0.0000 C 0 0 0 0 0 0 0 0 0 0 0 0 3.4526 -1.3375 0.0000 C 0 0 0 0 0 0 0 0 0 0 0 0…	3-{[(1E)-3-(Allylsulfinyl)-1-propen-1-yl]disulfanyl}alanine	C9 H15 N O3 S3	-2.91	281.021	323.054	18.117	2.08238e+07		[M+ACN+H]+1	1.81902e+06	1.9866e+06	2.0509e+06	1.99149e+06	1.61759e+06	2.16597e+06	1.80619e+06	2.06983e+06	2.22367e+06	2.02576e+06	1.9187e+07	2.06096e+07	2.02398e+07	2.07433e+07	2.08238e+07	1.87907e+07	1.99376e+07	1.95349e+07	1.93188e+07	1.9829e+07	2.00863e+06	1.98833e+07	9.18853	3.51341	0.101	-3.31	1.5074e-16	9.33919e-16
#mol format ACD/Labs05040707362D 7 7 0 0 0 0 0 0 0 0 1 V2000 1.6762 -4.6822 0.0000 C 0 0 0 0 0 0 0 0 0 0 0 0 1.2642 -3.4180 0.0000 C 0 0 0 0 0 0 0 0 0 0 0 0 2.0461 -2.3411 0.0000 C 0 0 0 0 0 0 0 0 0 0 0 0 1.2642 -1.2642 0.0000 C 0 0 0 0 0 0 0 0 0 0 0 0 0.0000 -1.6762 0.0000 C 0 0 0 0 0 0 0 0 0 0 0 0 0.0000 -3.0060 0.0000 S 0 0 0 0 0 0 0 0 0 0 0 0 1.6762 0.0000 0.0000 S 0 0 0 0 0 0 0 0 0 0 0 0 1 2…	4,5-Dihydro-5-methyl-3-thiophenethiol	C5 H8 S2	-2.27	132.006	165.04	19.943	4.81669e+07		[M+H+MeOH]+1	4.70667e+07	4.58559e+07	4.67683e+07	4.61053e+07	4.69829e+07	4.62398e+07	4.68436e+07	4.77461e+07	4.81381e+07	4.81669e+07	1.79966e+07	1.86634e+07	1.83906e+07	1.84543e+07	1.88305e+07	1.97978e+07	2.05425e+07	1.86167e+07	1.94392e+07	1.99214e+07	4.69133e+07	1.8747e+07	1.73507	4.27553	2.502	1.32	2.27378e-16	1.37962e-15
#mol format ACD/Labs08121513362D 32 34 0 0 1 0 0 0 0 0 1 V2000 3.4505 -19.2767 0.0000 C 0 0 0 0 0 0 0 0 0 0 0 0 6.9011 -9.3106 0.0000 C 0 0 0 0 0 0 0 0 0 0 0 0 4.6071 -9.3106 0.0000 C 0 0 0 0 0 0 0 0 0 0 0 0 3.4505 -0.6554 0.0000 C 0 0 0 0 0 0 0 0 0 0 0 0 2.2939 -2.6602 0.0000 C 0 0 0 0 0 0 0 0 0 0 0 0 2.2939 0.0000 0.0000 C 0 0 0 0 0 0 0 0 0 0 0 0 1.1566 -1.9855 0.0000 C 0 0 0 0 0 0 0 0 0 0 0 0 …	N-{2-[4-({(Z)-Hydroxy[(trans-4-hydroxycyclohexyl)imino]methyl}sulfamoyl)phenyl]ethyl}-5-methyl-2-pyrazinecarboximidic acid	C21 H27 N5 O5 S	-0.33	461.173	462.18	2.255	3.00362e+07		[M+H]+1	2.97392e+07	1.51715e+07	4.10932e+06	6.31433e+06	5.49872e+06	7.87023e+06	2.77267e+07	2.80447e+07	1.04974e+07	1.42095e+07	2.89431e+07	8.87272e+06	7.85469e+06	2.6231e+07	2.67209e+07	1.03218e+07	2.75128e+07	5.99774e+06	3.00362e+07	8.75185e+06	1.23534e+07	1.82764e+07	67.233	57.3844	0.676	-0.57	0.45162	0.497373
#mol format ACLJDraw10011516102D 9 8 0 0 0 0 0 0 0 0999 V2000 3.8502 -1.6793 0.0000 O 0 0 0 0 0 0 0 0 0 0 0 0 2.7006 -1.0151 0.0000 C 0 0 0 0 0 0 0 0 0 0 0 0 2.6998 0.3150 0.0000 O 0 0 0 0 0 0 0 0 0 0 0 0 1.5520 -1.6808 0.0000 C 0 0 0 0 0 0 0 0 0 0 0 0 0.3970 -1.0166 0.0000 C 0 0 0 0 0 0 0 0 0 0 0 0 1.5528 -3.0108 0.0000 S 0 0 0 0 0 0 0 0 0 0 0 0 5.0020 -1.0143 0.0000 C 0 0 0 0 0 0 0 0 0 0 0 0 6.…	PROPYL2-MERCAPTOPROPIONATE	C6 H12 O2 S	-0.57	148.056	131.052	20.893	2.07892e+07		[M+H-H2O]+1	8.378e+06	1.23269e+07	1.28682e+07	1.68429e+07	1.62291e+07	1.53199e+07	1.41684e+07	1.70562e+07	9.82294e+06	1.96613e+07	1.8201e+07	1.81679e+07	1.54303e+07	1.59454e+07	1.70069e+07	1.70751e+07	1.9372e+07	2.07892e+07	1.78805e+07	1.85269e+07	1.47441e+07	1.80242e+07	24.3509	8.84964	0.818	-0.29	0.0163908	0.0217571
#mol format ACD/Labs06251410132D 6 5 0 0 0 0 0 0 0 0 1 V2000 0.0000 -2.3037 0.0000 O 0 0 0 0 0 0 0 0 0 0 0 0 1.3295 -2.3037 0.0000 C 0 0 0 0 0 0 0 0 0 0 0 0 1.9963 -1.1498 0.0000 C 0 0 0 0 0 0 0 0 0 0 0 0 3.3258 -1.1498 0.0000 C 0 0 0 0 0 0 0 0 0 0 0 0 3.9925 0.0000 0.0000 S 0 0 0 0 0 0 0 0 0 0 0 0 1.3295 0.0000 0.0000 O 0 0 0 0 0 0 0 0 0 0 0 0 1 2 1 0 0 0 0 2 3 1 0 0 0 0 3 4 1 0 0 0 0 3 6 1 0 0 …	3-Mercaptopropane-1,2-diol	C3 H8 O2 S	3.03	108.025	239.039	32.397	4.92958e+07		[2M+Na]+1	405766	440171	437648	408886	423552	464760	477007	461155	447599	485817	4.71483e+07	1.69631e+07	4.92958e+07	1.55118e+07	1.74139e+07	1.68144e+07	1.09218e+07	1.5062e+07	1.68016e+07	1.67022e+07	443885	1.6808e+07	6.14134	62.0604	0.026	-5.24	1.11997e-09	3.24643e-09
#mol format ACD/Labs08121512362D 12 11 0 0 0 0 0 0 0 0 1 V2000 0.0000 0.0000 0.0000 C 0 0 0 0 0 0 0 0 0 0 0 0 9.2170 -1.3273 0.0000 C 0 0 0 0 0 0 0 0 0 0 0 0 4.6085 -3.9910 0.0000 C 0 0 0 0 0 0 0 0 0 0 0 0 0.0000 -1.3273 0.0000 C 0 0 0 0 0 0 0 0 0 0 0 0 8.0649 -1.9909 0.0000 C 0 0 0 0 0 0 0 0 0 0 0 0 3.4564 -3.3273 0.0000 C 0 0 0 0 0 0 0 0 0 0 0 0 1.1521 -1.9909 0.0000 C 0 0 0 0 0 0 0 0 0 0 0 0 6…	(1Z)-1-({1-[(1E)-1-Propen-1-yldisulfanyl]propyl}sulfanyl)-1-propene	C9 H16 S3	-2.21	220.041	221.048	31.43	5.17462e+07		[M+H]+1	652316	730736	775231	717597	715195	755154	790202	766382	766111	796895	1.58209e+07	1.72036e+07	1.68652e+07	1.65144e+07	1.57655e+07	1.63049e+07	1.66693e+07	1.67917e+07	1.68286e+07	5.17462e+07	760632	1.67305e+07	5.83236	55.5878	0.045	-4.46	2.11858e-10	6.66274e-10
#mol format Mass Frontier 9/12/2024 7:05:41 PM 2D 32 34 0 0 0 0 0 0 0 0 1 V2000 3.9655 -1.7586 0.0000 C 0 0 0 0 0 0 0 0 0 0 0 0 4.6207 -1.3793 0.0000 C 0 0 0 0 0 0 0 0 0 0 0 0 5.3103 -1.7586 0.0000 C 0 0 0 0 0 0 0 0 0 0 0 0 5.3103 -2.5172 0.0000 C 0 0 0 0 0 0 0 0 0 0 0 0 4.6207 -2.8966 0.0000 C 0 0 0 0 0 0 0 0 0 0 0 0 3.9655 -2.5172 0.0000 C 0 0 0 0 0 0 0 0 0 0 0 0 3.3448 -2.8966 0.0000 C 0 0 0 0…	N1-[1-[5-(benzylthio)-4-methyl-4H-1,2,4-triazol-3-yl]-3-(methylthio)propyl]-4-(trifluoromethyl)benzamide	C22 H23 F3 N4 O S2	-1.83	480.126	503.115	19.881	1.86365e+07	89.6	[M+Na]+1	1.01328e+07	1.02515e+07	1.02793e+07	1.01617e+07	9.91327e+06	1.09435e+07	1.06984e+07	1.0733e+07	1.10312e+07	1.09032e+07	1.86365e+07	1.57201e+07	1.58698e+07	1.55573e+07	1.66239e+07	1.62315e+07	1.63659e+07	1.60929e+07	1.49325e+07	1.60125e+07	1.04888e+07	1.60527e+07	3.80634	6.01509	0.653	-0.61	1.95962e-12	7.78106e-12
#mol format ACD/Labs05040708142D 14 13 0 0 0 0 0 0 0 0 1 V2000 2.4693 -3.2101 0.0000 C 0 0 0 0 0 0 0 0 0 0 0 0 3.7039 -3.2101 0.0000 C 0 0 0 0 0 0 0 0 0 0 0 0 4.3212 -4.2780 0.0000 C 0 0 0 0 0 0 0 0 0 0 0 0 4.3212 -2.1359 0.0000 C 0 0 0 0 0 0 0 0 0 0 0 0 5.5559 -2.1359 0.0000 C 0 0 0 0 0 0 0 0 0 0 0 0 6.1732 -3.2101 0.0000 O 0 0 0 0 0 0 0 0 0 0 0 0 6.1732 -1.0680 0.0000 O 0 0 0 0 0 0 0 0 0 0 0 0 …	cys-val	C8 H16 N2 O3 S	-1.88	220.088	221.095	4.681	1.70218e+07		[M+H]+1	1.15393e+07	1.15499e+07	1.10288e+07	1.02229e+07	1.16349e+07	1.07781e+07	1.0765e+07	1.15034e+07	1.16493e+07	1.08103e+07	1.63236e+07	1.60655e+07	1.62291e+07	1.58421e+07	1.97341e+06	1.41185e+07	1.05396e+07	1.70218e+07	1.5977e+07	1.13274e+07	1.12661e+07	1.59095e+07	4.43167	34.1732	0.708	-0.5	0.732942	0.765014
#mol format ACD/Labs04281712442D 23 25 0 0 0 0 0 0 0 0 1 V2000 1.1527 0.0000 0.0000 O 0 0 0 0 0 0 0 0 0 0 0 0 1.1527 -1.3300 0.0000 C 0 0 0 0 0 0 0 0 0 0 0 0 0.0000 -1.9887 0.0000 O 0 0 0 0 0 0 0 0 0 0 0 0 2.3053 -1.9887 0.0000 C 0 0 0 0 0 0 0 0 0 0 0 0 2.3053 -3.3187 0.0000 C 0 0 0 0 0 0 0 0 0 0 0 0 3.4580 -3.9900 0.0000 C 0 0 0 0 0 0 0 0 0 0 0 0 4.6107 -3.3187 0.0000 C 0 0 0 0 0 0 0 0 0 0 0 0 4…	AGN-190299	C19 H17 N O2 S	4.28	323.099	324.107	10.285	1.64052e+07		[M+H]+1	3.38988e+06	1.29125e+07	1.37053e+07	1.34188e+07	1.39851e+07	1.40317e+07	1.40785e+07	1.3962e+07	1.5049e+07	1.4175e+07	1.64052e+07	1.59998e+07	1.633e+07	1.47891e+07	1.56039e+07	1.61234e+07	1.55874e+07	1.5861e+07	1.53856e+07	1.57914e+07	1.39735e+07	1.58262e+07	26.2292	3.03859	0.883	-0.18	0.0924571	0.113933
#mol format -OEChem-02070711542D 22 21 0 1 0 0 0 0 0999 V2000 3.7321 0.0000 0.0000 S 0 0 0 0 0 0 0 0 0 0 0 0 3.7321 -1.0000 0.0000 S 0 0 0 0 0 0 0 0 0 0 0 0 6.3301 1.5000 0.0000 O 0 0 0 0 0 0 0 0 0 0 0 0 5.4641 3.0000 0.0000 O 0 0 0 0 0 0 0 0 0 0 0 0 3.7321 2.0000 0.0000 N 0 0 0 0 0 0 0 0 0 0 0 0 4.5981 1.5000 0.0000 C 0 0 3 0 0 0 0 0 0 0 0 0 4.5981 0.5000 0.0000 C 0 0 0 0 0 0 0 0 0 0 0 0 5.4641 …	3-(Allyldisulfanyl)alanine	C6 H11 N O2 S2	-2.21	193.023	194.03	6.161	3.17054e+07		[M+H]+1	3.17054e+07	2.98276e+07	2.84595e+07	2.8332e+07	3.08139e+07	3.00536e+07	2.95744e+07	2.92894e+07	3.06084e+07	2.97069e+07	1.44753e+07	1.75406e+07	1.72957e+07	1.53032e+07	4.34667e+06	1.54221e+07	1.54515e+07	1.5979e+07	1.53154e+07	1.55417e+07	2.97672e+07	1.54368e+07	3.46786	25.5318	1.928	0.95	0.000230379	0.000375
#mol format -OEChem-02070708272D 13 13 0 0 0 0 0 0 0999 V2000 4.2470 0.3135 0.0000 S 0 0 0 0 0 0 0 0 0 0 0 0 2.6235 1.0953 0.0000 S 0 0 0 0 0 0 0 0 0 0 0 0 3.1235 -1.0953 0.0000 S 0 0 0 0 0 0 0 0 0 0 0 0 2.2225 -0.6614 0.0000 S 0 0 0 0 0 0 0 0 0 0 0 0 3.6235 1.0953 0.0000 C 0 0 0 0 0 0 0 0 0 0 0 0 4.0245 -0.6614 0.0000 C 0 0 0 0 0 0 0 0 0 0 0 0 2.0000 0.3135 0.0000 C 0 0 0 0 0 0 0 0 0 0 0 0 4.182…	1,2,4,6-Tetrathiepane	C3 H6 S4	-2.71	169.935	202.968	31.446	1.71811e+07		[M+H+MeOH]+1	360439	403641	399290	415533	426513	431811	425515	433546	438776	445950	1.59028e+07	1.61288e+07	6.22574e+06	8.78858e+06	1.50153e+07	1.44153e+07	1.23742e+07	1.71811e+07	1.52555e+07	1.58994e+07	426014	1.51354e+07	5.9925	25.9553	0.028	-5.15	3.11118e-11	1.08011e-10
#mol format Mass Frontier 9/12/2024 7:06:43 PM 2D 15 15 0 0 0 0 0 0 0 0 2 V2000 9.1034 -7.5862 0.0000 C 0 0 0 0 0 0 0 0 0 0 0 0 8.4828 -8.0345 0.0000 N 0 0 0 0 0 0 0 0 0 0 0 0 8.7241 -8.7586 0.0000 C 0 0 0 0 0 0 0 0 0 0 0 0 9.4828 -8.7586 0.0000 N 0 0 0 0 0 0 0 0 0 0 0 0 9.7241 -8.0345 0.0000 C 0 0 0 0 0 0 0 0 0 0 0 0 10.3793 -7.6552 0.0000 C 0 0 0 0 0 0 0 0 0 0 0 0 11.0345 -8.0345 0.0000 C 0 0 0…	L-Ergothioneine	C9 H15 N3 O2 S	-1.97	229.088	230.095	24.937	1.57708e+07	81.4	[M+H]+1	366091	386649	397504	415392	427371	427424	449134	437025	434239	464631	1.49516e+07	1.50077e+07	1.49132e+07	1.45237e+07	1.46717e+07	1.57708e+07	1.50557e+07	1.47163e+07	1.47188e+07	1.45668e+07	427398	1.4816e+07	7.08298	2.41861	0.029	-5.12	2.00253e-19	1.8842e-18
#mol format -OEChem-02070708212D 2 1 0 0 0 0 0 0 0999 V2000 2.0000 0.0000 0.0000 Se 0 0 0 0 0 0 0 0 0 0 0 0 3.0000 0.0000 0.0000 S 0 0 0 0 0 0 0 0 0 0 0 0 1 2 2 0 0 0 0 M END $$$$	Selsun	S Se	-0.91	111.888	112.896	1.779	3.30981e+07		[M+H]+1	3.236e+07	2.74687e+07	2.67099e+07	2.92994e+07	2.94624e+07	3.30981e+07	3.26082e+07	2.8203e+07	3.06485e+07	3.06343e+07	1.56706e+07	1.21974e+07	1.65545e+07	1.28588e+07	1.6057e+07	1.52679e+07	1.4339e+07	1.28157e+07	1.53673e+07	1.39387e+07	3.00483e+07	1.48034e+07	7.35909	10.4114	2.03	1.02	4.8765e-12	1.85539e-11
#mol format ACD/Labs04111411492D 12 11 0 0 0 0 0 0 0 0 1 V2000 1.1545 -3.9960 0.0000 C 0 0 0 0 0 0 0 0 0 0 0 0 3.4567 -1.3412 0.0000 C 0 0 0 0 0 0 0 0 0 0 0 0 4.6044 -1.9980 0.0000 C 0 0 0 0 0 0 0 0 0 0 0 0 2.3091 -1.9980 0.0000 C 0 0 0 0 0 0 0 0 0 0 0 0 5.7589 -1.3412 0.0000 C 0 0 0 0 0 0 0 0 0 0 0 0 1.1545 -1.3274 0.0000 C 0 0 0 0 0 0 0 0 0 0 0 0 4.6044 -3.3323 0.0000 N 0 0 0 0 0 0 0 0 0 0 0 0 …	gamma-thiomethyl glutamate	C6 H11 N O4 S	-2.2	193.04	194.048	2.84	1.60871e+07		[M+H]+1	2.69053e+06	1.38112e+06	1.37084e+06	2.11502e+06	2.59695e+06	1.50048e+06	2.64355e+06	1.53538e+06	1.48829e+06	1.68964e+06	1.42421e+07	1.15543e+07	1.31991e+07	1.60871e+07	1.47163e+07	1.41553e+07	1.56422e+07	8.93031e+06	1.588e+07	1.30367e+07	1.61251e+06	1.41987e+07	29.1561	16.0473	0.114	-3.14	4.7863e-12	1.82275e-11
#mol format ACD/Labs04281712462D 24 26 0 0 0 0 0 0 0 0 1 V2000 13.7788 -4.1198 0.0000 C 0 0 0 0 0 0 0 0 0 0 0 0 12.6213 -3.4585 0.0000 C 0 0 0 0 0 0 0 0 0 0 0 0 11.4777 -4.1198 0.0000 O 0 0 0 0 0 0 0 0 0 0 0 0 10.3203 -3.4585 0.0000 P 0 0 0 0 0 0 0 0 0 0 0 0 9.1766 -2.7971 0.0000 O 0 0 0 0 0 0 0 0 0 0 0 0 9.6589 -4.6159 0.0000 C 0 0 0 0 0 0 0 0 0 0 0 0 8.3361 -4.6159 0.0000 C 0 0 0 0 0 0 0 0 0 0 …	fostedil	C18 H20 N O3 P S	-2.95	361.089	362.096	2.275	2.7931e+07		[M+H]+1	2.7931e+07	1.34523e+07	2.22522e+07	1.72889e+07	1.71872e+07	1.52329e+07	7.40966e+06	2.58637e+07	1.93606e+07	1.79145e+07	4.26147e+06	1.80545e+07	1.82802e+07	5.11813e+06	1.69198e+07	7.79405e+06	1.32214e+07	2.2424e+07	1.46958e+07	1.13789e+07	1.76017e+07	1.39586e+07	32.4534	45.7028	1.261	0.33	0.0828681	0.102647
#mol format ACD/Labs04281710402D 25 25 0 0 0 0 0 0 0 0 1 V2000 13.7921 -1.9861 0.0000 S 0 0 0 0 0 0 0 0 0 0 0 0 14.9323 0.0000 0.0000 O 0 0 0 0 0 0 0 0 0 0 0 0 11.5302 -3.3285 0.0000 O 0 0 0 0 0 0 0 0 0 0 0 0 8.1282 0.0000 0.0000 O 0 0 0 0 0 0 0 0 0 0 0 0 4.6709 -3.3285 0.0000 O 0 0 0 0 0 0 0 0 0 0 0 0 1.1953 0.0000 0.0000 O 0 0 0 0 0 0 0 0 0 0 0 0 0.0000 -1.9861 0.0000 O 0 0 0 0 0 0 0 0 0 0 0 0 …	betiatide	C15 H17 N3 O6 S	2.86	367.085	368.092	12.68	1.5576e+07		[M+H]+1	1.6671e+06	1.50996e+06	1.51734e+06	1.67848e+06	1.56498e+06	1.70995e+06	1.58272e+06	1.58131e+06	1.56227e+06	1.60422e+06	1.36389e+07	1.52925e+07	1.23262e+07	1.42415e+07	1.13798e+07	1.09793e+07	1.49711e+07	1.358e+07	1.44622e+07	1.5576e+07	1.58202e+06	1.39402e+07	4.22212	11.7682	0.113	-3.14	1.23263e-14	6.14076e-14
#mol format Mass Frontier 9/12/2024 7:05:40 PM 2D 23 24 0 0 0 0 0 0 0 0 1 V2000 1.9655 -1.1379 0.0000 C 0 0 0 0 0 0 0 0 0 0 0 0 2.6207 -1.5172 0.0000 O 0 0 0 0 0 0 0 0 0 0 0 0 2.6207 -2.2759 0.0000 C 0 0 0 0 0 0 0 0 0 0 0 0 1.9655 -2.6552 0.0000 C 0 0 0 0 0 0 0 0 0 0 0 0 1.9655 -3.4138 0.0000 C 0 0 0 0 0 0 0 0 0 0 0 0 2.6207 -3.7931 0.0000 C 0 0 0 0 0 0 0 0 0 0 0 0 3.2759 -3.4138 0.0000 C 0 0 0 0…	N-(4-chlorophenyl)-N'-[3-methoxy-5-(trifluoromethyl)phenyl]thiourea	C15 H12 Cl F3 N2 O S	-1.98	360.03	361.038	17.354	1.50271e+07	62.8	[M+H]+1	215474	242468	628753	249743	823446	252445	371517	786749	323802	684550	1.40551e+07	1.50271e+07	1.38002e+07	1.33456e+07	1.41952e+07	1.38053e+07	1.38112e+07	1.29379e+07	1.38942e+07	1.45042e+07	347659	1.38527e+07	53.4199	4.1371	0.025	-5.32	5.37893e-09	1.43494e-08
#mol format ACD/Labs06251410132D 7 7 0 0 0 0 0 0 0 0 1 V2000 2.9771 -3.6937 0.0000 O 0 0 0 0 0 0 0 0 0 0 0 0 1.6769 -3.4167 0.0000 C 0 0 0 0 0 0 0 0 0 0 0 0 1.2669 -2.1534 0.0000 C 0 0 0 0 0 0 0 0 0 0 0 0 2.0463 -1.0749 0.0000 C 0 0 0 0 0 0 0 0 0 0 0 0 1.2669 0.0000 0.0000 C 0 0 0 0 0 0 0 0 0 0 0 0 0.0000 -0.4100 0.0000 S 0 0 0 0 0 0 0 0 0 0 0 0 0.0000 -1.7397 0.0000 C 0 0 0 0 0 0 0 0 0 0 0 0 1 2…	3-Thienylmethanol	C5 H6 O S	1.74	114.014	97.0109	32.112	1.51548e+07		[M+H-H2O]+1	500355	576963	662662	448663	485637	503716	698378	557348	433867	659705	1.13675e+07	1.26609e+07	1.37519e+07	1.31766e+07	1.33877e+07	1.37631e+07	1.46602e+07	1.44234e+07	1.51548e+07	1.40839e+07	530532	1.37575e+07	17.0526	7.94532	0.039	-4.7	9.76153e-17	6.20272e-16
#mol format Mass Frontier 9/12/2024 7:05:47 PM 2D 21 22 0 0 0 0 0 0 0 0 1 V2000 2.0000 -5.4828 0.0000 C 0 0 0 0 0 0 0 0 0 0 0 0 1.6552 -4.7931 0.0000 C 0 0 0 0 0 0 0 0 0 0 0 0 2.1034 -4.1724 0.0000 S 0 0 0 0 0 0 0 0 0 0 0 0 2.5517 -3.5517 0.0000 C 0 0 0 0 0 0 0 0 0 0 0 0 2.3448 -2.8276 0.0000 C 0 0 0 0 0 0 0 0 0 0 0 0 2.9310 -2.4138 0.0000 C 0 0 0 0 0 0 0 0 0 0 0 0 3.5517 -2.8276 0.0000 S 0 0 0 0…	methyl 3-amino-4-(isopropylsulfonyl)-5-tetrahydro-1H-pyrrol-1-ylthiophene-2-carboxylate	C13 H20 N2 O4 S2	9.68	332.09	333.097	15.333	2.70443e+07	63.1	[M+H]+1	4.9538e+06	3.13396e+06	1.43003e+06	7.52624e+06	995587	2.74302e+06	1.79968e+06	3.92128e+06	4.21726e+06	3.22499e+06	2.70443e+07	2.57601e+07	1.32092e+07	1.2348e+07	1.08637e+07	1.49069e+07	1.3974e+07	1.302e+07	1.44968e+07	1.26789e+07	3.17948e+06	1.35916e+07	56.5248	35.9772	0.234	-2.1	3.12564e-06	6.13675e-06
#mol format ACD/Labs04281711312D 12 12 0 0 0 0 0 0 0 0 1 V2000 1.1069 -3.7272 0.0000 S 0 0 0 0 0 0 0 0 0 0 0 0 1.1069 -1.1706 0.0000 S 0 0 0 0 0 0 0 0 0 0 0 0 1.8758 0.0000 0.0000 O 0 0 0 0 0 0 0 0 0 0 0 0 0.2694 -0.0735 0.0000 O 0 0 0 0 0 0 0 0 0 0 0 0 0.4016 -4.8977 0.0000 O 0 0 0 0 0 0 0 0 0 0 0 0 2.1403 -4.8880 0.0000 O 0 0 0 0 0 0 0 0 0 0 0 0 2.2138 -3.0856 0.0000 C 0 0 0 0 0 0 0 0 0 0 0 0 2…	UBI N252	C6 H10 O4 S2	-3.26	210.001	442.993	27.891	1.41914e+07		[2M+Na]+1	135096	145174	156941	164191	158911	166525	165778	174727	171324	173284	1.34473e+07	1.24003e+07	1.38694e+07	1.41914e+07	1.37101e+07	1.29964e+07	1.34378e+07	1.28748e+07	1.25173e+07	1.3088e+07	164985	1.32629e+07	7.87816	4.38943	0.012	-6.33	1.63689e-23	3.40479e-22
#mol format OpenBabel09092015202D 41 42 0 0 1 0 0 0 0 0999 V2000 2.5000 -0.8660 0.0000 C 0 0 0 0 0 0 0 0 0 0 0 0 2.0000 0.0000 0.0000 C 0 0 0 0 0 0 0 0 0 0 0 0 2.5000 0.8660 0.0000 C 0 0 0 0 0 0 0 0 0 0 0 0 1.0000 0.0000 0.0000 C 0 0 2 0 0 0 0 0 0 0 0 0 1.0000 -1.0000 0.0000 H 0 0 0 0 0 0 0 0 0 0 0 0 -0.0000 -0.0000 0.0000 C 0 0 1 0 0 0 0 0 0 0 0 0 -0.0707 -0.9975 0.0000 H 0 0 0 0 0 0 0 0 0 0 0 0…	PS-6	C14 H20 N2 O4 S	-2.5	312.114	313.121	12.41	1.33299e+07		[M+H]+1	5.90978e+06	5.99681e+06	6.05624e+06	5.95621e+06	6.01213e+06	6.32419e+06	6.32597e+06	6.1405e+06	6.00935e+06	5.86334e+06	1.27317e+07	1.33034e+07	1.23464e+07	1.25885e+07	1.26056e+07	1.26108e+07	1.33299e+07	1.25326e+07	1.30615e+07	1.28332e+07	6.01074e+06	1.26712e+07	2.62608	2.61011	0.474	-1.08	9.99768e-23	1.72561e-21
#mol format -OEChem-02070708262D 17 16 0 0 0 0 0 0 0999 V2000 4.5981 0.2500 0.0000 S 0 0 0 0 0 0 0 0 0 0 0 0 5.4641 -0.2500 0.0000 S 0 0 0 0 0 0 0 0 0 0 0 0 8.0622 0.2500 0.0000 S 0 0 0 0 0 0 0 0 0 0 0 0 6.3301 0.2500 0.0000 S 0 0 0 0 0 0 0 0 0 0 0 0 7.1962 -0.2500 0.0000 S 0 0 0 0 0 0 0 0 0 0 0 0 3.7321 -0.2500 0.0000 C 0 0 0 0 0 0 0 0 0 0 0 0 2.8660 0.2500 0.0000 C 0 0 0 0 0 0 0 0 0 0 0 0 2.000…	Methyl allyl pentasulfide	C4 H8 S5	-1.84	215.923	216.93	35.71	1.33801e+07		[M+H]+1	189579	203982	211217	215497	206882	225344	226929	236971	225561	233571	1.01576e+07	1.30953e+07	1.23116e+07	8.17972e+06	1.25837e+07	1.26659e+07	1.29921e+07	1.33801e+07	1.2435e+07	1.265e+07	220421	1.26169e+07	6.80286	13.4297	0.017	-5.84	4.53723e-18	3.4836e-17
#mol format Mass Frontier 9/12/2024 7:06:42 PM 2D 21 22 0 0 0 0 0 0 0 0 1 V2000 10.4828 -6.5862 0.0000 C 0 0 0 0 0 0 0 0 0 0 0 0 11.0345 -7.1034 0.0000 N 0 0 0 0 0 0 0 0 0 0 0 0 11.7931 -6.9655 0.0000 C 0 0 0 0 0 0 0 0 0 0 0 0 12.1724 -7.6207 0.0000 C 0 0 0 0 0 0 0 0 0 0 0 0 11.6552 -8.1724 0.0000 C 0 0 0 0 0 0 0 0 0 0 0 0 10.9655 -7.8621 0.0000 C 0 0 0 0 0 0 0 0 0 0 0 0 10.3103 -8.2414 0.0000 C …	N'2-{2-[(4-Chlorophenyl)thio]ethanimidoyl}-1-methyl-1H-pyrrole-2-carbohydrazide	C14 H15 Cl N4 O S	0.53	322.066	323.073	11.522	1.39603e+07	64.4	[M+H]+1	434027	266376	313172	517950	317612	282748	298032	300708	301796	369082	1.23677e+07	1.1876e+07	1.20007e+07	1.23924e+07	1.24644e+07	1.19992e+07	1.33502e+07	1.37065e+07	1.39603e+07	1.3448e+07	307484	1.24284e+07	23.1977	6.11207	0.025	-5.34	4.08312e-14	1.93819e-13
#mol format Mass Frontier 9/12/2024 7:05:48 PM 2D 25 29 0 0 0 0 0 0 0 0 1 V2000 4.0000 -5.0000 0.0000 C 0 0 0 0 0 0 0 0 0 0 0 0 4.7241 -4.7931 0.0000 C 0 0 0 0 0 0 0 0 0 0 0 0 5.1724 -5.3793 0.0000 C 0 0 0 0 0 0 0 0 0 0 0 0 4.7241 -5.9655 0.0000 C 0 0 0 0 0 0 0 0 0 0 0 0 4.0000 -5.7586 0.0000 C 0 0 0 0 0 0 0 0 0 0 0 0 3.3448 -6.1379 0.0000 N 0 0 0 0 0 0 0 0 0 0 0 0 2.6897 -5.7586 0.0000 C 0 0 0 0…	8-[(4-methyl-5-phenyl-4H-1,2,4-triazol-3-yl)sulfanyl]-6,7-dihydro-5H-cyclopenta[d][1,2,4]triazolo[1,5-a]pyrimidine	C17 H15 N7 S	5.39	349.113	350.12	9.251	6.16634e+07	74.2	[M+H]+1	5.53205e+07	5.61764e+07	5.7375e+07	5.80688e+07	5.87342e+07	5.97271e+07	6.01214e+07	6.01114e+07	6.16634e+07	6.04914e+07	1.24083e+07	1.22189e+07	1.24031e+07	1.31373e+07	1.26327e+07	1.2369e+07	1.31788e+07	1.24479e+07	8.14805e+06	1.23508e+07	5.92307e+07	1.24057e+07	3.44675	11.8489	4.774	2.26	7.14372e-12	2.6701e-11
#mol format ACD/Labs04281712472D 13 12 0 0 1 0 0 0 0 0 1 V2000 6.9078 -1.9964 0.0000 O 0 0 0 0 0 0 0 0 0 0 0 0 5.7542 -1.3263 0.0000 C 0 0 0 0 0 0 0 0 0 0 0 0 5.7542 -3.9858 0.0000 C 0 0 0 0 0 0 0 0 0 0 0 0 4.6075 -1.9964 0.0000 C 0 0 0 0 0 0 0 0 0 0 0 0 4.6075 -3.3227 0.0000 C 0 0 0 0 0 0 0 0 0 0 0 0 3.4539 -1.3263 0.0000 N 0 0 0 0 0 0 0 0 0 0 0 0 2.3003 -1.9964 0.0000 C 0 0 0 0 0 0 0 0 0 0 0 0 …	H-GLY-MET-OH	C7 H14 N2 O3 S	-1.57	206.072	207.079	2.01	1.37411e+07		[M+H]+1	1.14125e+07	1.27841e+07	1.00122e+07	8.44967e+06	9.90496e+06	8.17958e+06	9.99249e+06	1.24803e+07	1.04268e+07	9.21404e+06	1.09031e+07	1.25869e+07	4.80477e+06	1.07516e+07	1.30318e+07	1.24924e+07	1.37411e+07	1.17789e+07	1.25956e+07	1.06987e+07	1.00023e+07	1.21356e+07	15.0647	22.1831	0.824	-0.28	0.498496	0.543521
#mol format OpenBabel09092016202D 58 61 0 0 1 0 0 0 0 0999 V2000 8.5896 2.0953 0.0000 N 0 0 0 0 0 0 0 0 0 0 0 0 7.8290 1.4793 0.0000 C 0 0 0 0 0 0 0 0 0 0 0 0 7.9821 0.5127 0.0000 N 0 0 0 0 0 0 0 0 0 0 0 0 7.2215 -0.1033 0.0000 C 0 0 0 0 0 0 0 0 0 0 0 0 6.3078 0.2475 0.0000 N 0 0 0 0 0 0 0 0 0 0 0 0 6.1547 1.2142 0.0000 C 0 0 0 0 0 0 0 0 0 0 0 0 6.9153 1.8301 0.0000 C 0 0 0 0 0 0 0 0 0 0 0 0 6.56…	F-Met II	C16 H23 F N6 O11 S	-3.81	526.111	527.118	1.992	1.64923e+07		[M+H]+1	8.48729e+06	3.00109e+06	1.07189e+07	1.39103e+07	1.22322e+07	1.08253e+07	9.14447e+06	8.23549e+06	1.16755e+07	1.28885e+07	1.39137e+07	1.64923e+07	9.23453e+06	1.16384e+07	7.8793e+06	5.65509e+06	1.36164e+07	1.2619e+07	9.95153e+06	1.2832e+07	1.07721e+07	1.21287e+07	30.8557	28.2302	0.888	-0.17	0.412113	0.457541
#mol format ACD/Labs04281711072D 6 6 0 0 0 0 0 0 0 0 1 V2000 1.6745 -3.4174 0.0000 O 0 0 0 0 0 0 0 0 0 0 0 0 1.2644 -2.1530 0.0000 C 0 0 0 0 0 0 0 0 0 0 0 0 2.0470 -1.0765 0.0000 C 0 0 0 0 0 0 0 0 0 0 0 0 1.2644 0.0000 0.0000 C 0 0 0 0 0 0 0 0 0 0 0 0 0.0000 -0.4101 0.0000 S 0 0 0 0 0 0 0 0 0 0 0 0 0.0000 -1.7395 0.0000 C 0 0 0 0 0 0 0 0 0 0 0 0 1 2 2 0 0 0 0 2 3 1 0 0 0 0 2 6 1 0 0 0 0 3 4 1 0 0…	3-Thiophanone	C4 H6 O S	3.19	102.014	85.011	35.367	1.72581e+07		[M+H-H2O]+1	293185	290533	290547	300934	282278	302746	314396	312099	327450	311880	1.04786e+07	1.09257e+07	1.10033e+07	1.05461e+07	1.05019e+07	1.12691e+07	1.10074e+07	1.10749e+07	1.05377e+07	1.72581e+07	301840	1.09645e+07	4.57949	17.9458	0.028	-5.18	1.00548e-15	5.64314e-15
#mol format ACD/Labs04221415492D 5 4 0 0 0 0 0 0 0 0 1 V2000 2.6600 -2.3036 0.0000 Cl 0 0 0 0 0 0 0 0 0 0 0 0 0.0000 0.0000 0.0000 Cl 0 0 0 0 0 0 0 0 0 0 0 0 2.6600 0.0000 0.0000 S 0 0 0 0 0 0 0 0 0 0 0 0 1.9950 -1.1518 0.0000 C 0 0 0 0 0 0 0 0 0 0 0 0 0.6650 -1.1518 0.0000 C 0 0 0 0 0 0 0 0 0 0 0 0 1 4 1 0 0 0 0 2 5 1 0 0 0 0 3 4 1 0 0 0 0 4 5 2 0 0 0 0 M END	(E)-1,2-Dichloroethenethiol	C2 H2 Cl2 S	0.08	127.925	169.959	15.289	1.22571e+07		[M+ACN+H]+1	275300	284862	300245	297339	327105	316240	329187	318109	314756	329507	9.06749e+06	8.03268e+06	1.03738e+07	7.84346e+06	1.0481e+07	1.12819e+07	1.13671e+07	1.10608e+07	1.22571e+07	1.20329e+07	315498	1.07709e+07	6.14895	15.1254	0.029	-5.09	2.66168e-16	1.60049e-15
#mol format ACD/Labs04281712332D 6 6 0 0 0 0 0 0 0 0 1 V2000 1.0772 0.0000 0.0000 C 0 0 0 0 0 0 0 0 0 0 0 0 1.0772 -1.3304 0.0000 C 0 0 0 0 0 0 0 0 0 0 0 0 2.1509 -2.1104 0.0000 N 0 0 0 0 0 0 0 0 0 0 0 0 1.7424 -3.3767 0.0000 C 0 0 0 0 0 0 0 0 0 0 0 0 0.4120 -3.3767 0.0000 C 0 0 0 0 0 0 0 0 0 0 0 0 0.0000 -2.1104 0.0000 S 0 0 0 0 0 0 0 0 0 0 0 0 1 2 1 0 0 0 0 2 3 2 0 0 0 0 2 6 1 0 0 0 0 3 4 1 0 0…	XJ4261470	C4 H7 N S	-0.65	101.03	102.037	0.193	2.28696e+07		[M+H]+1	1.25861e+07	1.65849e+07	1.8199e+07	1.96697e+07	1.89726e+07	2.25828e+07	2.17158e+07	2.12385e+07	2.07196e+07	2.28696e+07	418503	1.47853e+06	5.6044e+06	5.58981e+06	9.41227e+06	1.15141e+07	1.38546e+07	1.36611e+07	1.52174e+07	1.71923e+07	2.01946e+07	1.04632e+07	16.0765	62.4102	1.93	0.95	0.0170765	0.02262
#mol format ACD/Labs04281710492D 5 4 0 0 0 0 0 0 0 0 1 V2000 0.0000 -2.3033 0.0000 S 0 0 0 0 0 0 0 0 0 0 0 0 1.3293 -2.3033 0.0000 C 0 0 0 0 0 0 0 0 0 0 0 0 1.9960 -1.1497 0.0000 C 0 0 0 0 0 0 0 0 0 0 0 0 3.3253 -1.1497 0.0000 C 0 0 0 0 0 0 0 0 0 0 0 0 3.9919 0.0000 0.0000 S 0 0 0 0 0 0 0 0 0 0 0 0 1 2 1 0 0 0 0 2 3 1 0 0 0 0 3 4 1 0 0 0 0 4 5 1 0 0 0 0 M END	TZ2585500	C3 H8 S2	0.95	108.007	109.014	27.643	1.08433e+07		[M+H]+1	211193	235866	228694	240849	257620	240338	253977	236360	256283	271132	1.08433e+07	1.08105e+07	1.03842e+07	1.02097e+07	1.01544e+07	9.44158e+06	1.00453e+07	9.94013e+06	9.40215e+06	1.01212e+07	240593	1.01378e+07	7.02084	4.75489	0.024	-5.4	1.06751e-25	3.81308e-24
#mol format ACD/Labs04281711212D 19 18 0 0 0 0 0 0 0 0 1 V2000 11.4250 -0.0571 0.0000 S 0 0 0 0 0 0 0 0 0 0 0 0 8.4317 -1.7937 0.0000 N 0 0 0 0 0 0 0 0 0 0 0 0 3.9302 -0.9254 0.0000 C 0 0 0 0 0 0 0 0 0 0 0 0 5.4269 -1.7937 0.0000 C 0 0 0 0 0 0 0 0 0 0 0 0 2.4335 -1.7937 0.0000 C 0 0 0 0 0 0 0 0 0 0 0 0 6.9236 -0.9254 0.0000 C 0 0 0 0 0 0 0 0 0 0 0 0 0.9254 -0.9254 0.0000 C 0 0 0 0 0 0 0 0 0 0 0 0…	Pentyl isothiocyanate	C6 H11 N S	3.4	129.062	130.069	1.892	1.17274e+08		[M+H]+1	1.08286e+08	1.14042e+08	1.09191e+08	1.08331e+08	1.17274e+08	1.09892e+08	1.16585e+08	1.12528e+08	1.10471e+08	1.15972e+08	8.26588e+06	5.32206e+06	1.07549e+07	1.49169e+07	4.71869e+06	8.27366e+06	9.30382e+06	1.16995e+07	1.02802e+07	1.23824e+07	1.11499e+08	9.79203e+06	3.11909	32.5946	11.387	3.51	3.3847e-09	9.24615e-09
#mol format -OEChem-02070710092D 34 34 0 1 0 0 0 0 0999 V2000 7.6302 -1.8018 0.0000 S 0 0 0 0 0 0 0 0 0 0 0 0 4.7770 -0.8747 0.0000 O 0 0 0 0 0 0 0 0 0 0 0 0 7.9575 0.8236 0.0000 O 0 0 0 0 0 0 0 0 0 0 0 0 6.7985 2.1108 0.0000 O 0 0 0 0 0 0 0 0 0 0 0 0 2.8090 -0.1754 0.0000 N 0 0 0 0 0 0 0 0 0 0 0 0 5.3122 0.7725 0.0000 N 0 0 0 0 0 0 0 0 0 0 0 0 3.6180 0.4124 0.0000 C 0 0 3 0 0 0 0 0 0 0 0 0 3.309…	pro-met	C10 H18 N2 O3 S	-2.08	246.103	247.111	11.151	9.42927e+06		[M+H]+1	2.9572e+06	2.49101e+06	2.9531e+06	1.59226e+06	2.78086e+06	2.19949e+06	1.69918e+06	3.09442e+06	2.98092e+06	2.39463e+06	9.0499e+06	8.50366e+06	9.14614e+06	9.42927e+06	9.1505e+06	9.03319e+06	8.80165e+06	8.4634e+06	8.72422e+06	9.19036e+06	2.63594e+06	9.04154e+06	21.5513	3.51789	0.292	-1.78	2.29909e-08	5.69226e-08
#mol format ELEMENTL05012121222D Dotmatics Elemental 9 8 0 0 0 0 999 V2000 1.3856 0.8000 0.0000 C 0 0 0 0 0 -2.7713 0.0000 0.0000 S 0 0 0 0 0 0.0000 0.0000 0.0000 C 0 0 0 0 0 -0.8730 -1.3293 0.0000 C 0 0 0 0 0 0.9474 -1.4782 0.0000 C 0 0 0 0 0 -1.3856 0.8000 0.0000 S 0 0 0 0 0 2.7713 0.0000 0.0000 H 0 0 0 0 0 1.3855 2.4000 0.0000 O 0 0 0 0 0 -4.1569 0.8000 0.0000 C 0 0 0 0 0 1 3 1 0 0 0 2 6 1 0 0…	2-(Methyldithio)isobutyraldehyde	C5 H10 O S2	-1.81	150.017	151.024	22.64	9.43973e+06		[M+H]+1	215739	224793	240643	251090	271361	258051	267290	259843	271489	271346	8.4224e+06	8.54176e+06	8.52208e+06	9.18141e+06	8.89384e+06	8.64446e+06	8.78291e+06	8.89417e+06	9.43973e+06	8.84971e+06	258947	8.81631e+06	7.93521	3.55223	0.029	-5.09	2.39226e-20	2.6317e-19
#mol format -OEChem-02070712062D 62 63 0 1 0 0 0 0 0999 V2000 7.2192 -1.5877 0.0000 S 0 0 0 0 0 0 0 0 0 0 0 0 2.9665 -2.8004 0.0000 O 0 0 0 0 0 0 0 0 0 0 0 0 6.9186 -3.5557 0.0000 O 0 0 0 0 0 0 0 0 0 0 0 0 5.2713 -4.0909 0.0000 O 0 0 0 0 0 0 0 0 0 0 0 0 13.2192 3.6084 0.0000 O 0 0 0 0 0 0 0 0 0 0 0 0 16.2192 3.6084 0.0000 O 0 0 0 0 0 0 0 0 0 0 0 0 13.7192 1.0104 0.0000 O 0 0 0 0 0 0 0 0 0 0 0 0 1…	3-[(2-{[N-(2,4-Dihydroxy-3,3-dimethylbutanoyl)-beta-alanyl]amino}ethyl)sulfanyl]-6-ethyl-7-oxo-1-azabicyclo[3.2.0]hept-2-ene-2-carboxylic acid	C20 H31 N3 O7 S	-1.72	457.187	458.195	29.647	9.25686e+06		[M+H]+1	5.28839e+06	5.29952e+06	4.7073e+06	4.85863e+06	5.20788e+06	4.36754e+06	4.93357e+06	3.67348e+06	5.27375e+06	4.89829e+06	8.74874e+06	8.84442e+06	9.25686e+06	8.29308e+06	8.43687e+06	8.12093e+06	8.92451e+06	8.26034e+06	9.03815e+06	8.97214e+06	4.91593e+06	8.79658e+06	10.531	4.43135	0.559	-0.84	4.64505e-09	1.2489e-08
#mol format OpenBabel09092012502D 18 18 0 0 0 0 0 0 0 0999 V2000 -2.5981 -1.5000 0.0000 C 0 0 0 0 0 0 0 0 0 0 0 0 -1.7321 -2.0000 0.0000 S 0 0 0 0 0 0 0 0 0 0 0 0 -0.8660 -1.5000 0.0000 C 0 0 0 0 0 0 0 0 0 0 0 0 -0.0000 -2.0000 0.0000 O 0 0 0 0 0 0 0 0 0 0 0 0 -0.8660 -0.5000 0.0000 C 0 0 0 0 0 0 0 0 0 0 0 0 -1.7321 -0.0000 0.0000 C 0 0 0 0 0 0 0 0 0 0 0 0 -1.7321 1.0000 0.0000 C 0 0 0 0 0 0 0 0 …	S-methyl thiobenzoate	C8 H8 O S	-4.97	152.029	305.065	18.871	1.1934e+07		[2M+H]+1	1.10006e+07	1.12237e+07	1.12801e+07	1.13872e+07	1.1069e+07	1.0881e+07	1.1934e+07	1.17222e+07	1.13648e+07	1.15966e+07	8.326e+06	8.80717e+06	8.93163e+06	8.69519e+06	8.93604e+06	8.29702e+06	8.89241e+06	8.82234e+06	8.51386e+06	8.63739e+06	1.13225e+07	8.75118e+06	2.91391	2.74522	1.294	0.37	4.11125e-14	1.95099e-13
#mol format ACD/Labs03221914022D 6 5 0 0 0 0 0 0 0 0 1 V2000 1.1521 -1.9954 0.0000 C 0 0 0 0 0 0 0 0 0 0 0 0 2.3042 -1.3318 0.0000 C 0 0 0 0 0 0 0 0 0 0 0 0 3.4563 -1.9954 0.0000 C 0 0 0 0 0 0 0 0 0 0 0 0 4.6084 -1.3318 0.0000 S 0 0 0 0 0 0 0 0 0 0 0 0 2.3042 0.0000 0.0000 S 0 0 0 0 0 0 0 0 0 0 0 0 0.0000 -1.3318 0.0000 O 0 0 0 0 0 0 0 0 0 0 0 0 1 2 1 0 0 0 0 1 6 1 0 0 0 0 2 3 1 0 0 0 0 2 5 1 0 0…	dimercaprol	C3 H8 O S2	0.85	124.002	125.009	28.89	1.07595e+07		[M+H]+1	150607	161148	168340	180658	172315	184459	185157	190798	178703	197241	1.07595e+07	9.18891e+06	1.01682e+07	8.13814e+06	8.48521e+06	8.82244e+06	7.80475e+06	8.40009e+06	8.50297e+06	8.29338e+06	179680	8.49409e+06	7.95526	10.5548	0.021	-5.56	6.76537e-25	1.94246e-23
#mol format ACD/Labs04281713052D 17 16 0 0 0 0 0 0 0 0 1 V2000 5.4594 -1.0810 0.0000 S 0 0 0 0 0 0 0 0 0 0 0 0 2.4458 -1.0810 0.0000 C 0 0 0 0 0 0 0 0 0 0 0 0 8.4729 -1.0810 0.0000 C 0 0 0 0 0 0 0 0 0 0 0 0 0.9390 -1.9545 0.0000 C 0 0 0 0 0 0 0 0 0 0 0 0 9.9797 -1.9545 0.0000 C 0 0 0 0 0 0 0 0 0 0 0 0 3.9526 -1.9545 0.0000 C 0 0 0 0 0 0 0 0 0 0 0 0 6.9662 -1.9545 0.0000 C 0 0 0 0 0 0 0 0 0 0 0 0 …	(E,E)-di-1-propenyl sulfide	C6 H10 S	-0.1	114.05	115.058	23.882	9.10296e+06		[M+H]+1	512031	554842	501947	551874	559858	540035	580819	555990	602925	584896	8.38903e+06	8.02485e+06	8.72159e+06	8.6652e+06	7.70298e+06	8.22462e+06	8.47703e+06	7.42613e+06	9.10296e+06	8.52189e+06	555416	8.43303e+06	5.6307	5.99122	0.066	-3.92	2.67391e-26	1.16781e-24
#mol format OpenBabel02180816152D 20 19 0 0 0 0 0 0 0 0999 V2000 -4.7854 -0.1911 0.0000 C 0 0 0 0 0 0 0 0 0 0 0 0 -4.0711 0.2177 0.0000 S 0 0 0 0 0 0 0 0 0 0 0 0 -3.3571 -0.1911 0.0000 C 0 0 0 0 0 0 0 0 0 0 0 0 -2.6428 0.2177 0.0000 C 0 0 0 0 0 0 0 0 0 0 0 0 -1.9285 -0.1911 0.0000 C 0 0 0 0 0 0 0 0 0 0 0 0 -1.2145 0.2177 0.0000 C 0 0 0 0 0 0 0 0 0 0 0 0 -0.5002 -0.1911 0.0000 N 0 0 0 0 0 0 0 0 0 …	N-Acetyl-S-{[4-(methylsulfinyl)butyl]carbamothioyl}cysteine	C11 H20 N2 O4 S3	-2.46	340.058	341.065	15.457	8.99231e+06		[M+H]+1	171120	184751	200964	206179	216804	203127	211162	210529	225662	222329	8.33449e+06	8.76224e+06	8.25614e+06	7.95139e+06	8.26482e+06	8.23287e+06	8.44397e+06	8.49229e+06	8.66778e+06	8.99231e+06	208354	8.38923e+06	8.14153	3.57816	0.025	-5.33	2.56781e-20	2.80368e-19
#mol format ACD/Labs04281710492D 12 12 0 0 0 0 0 0 0 0 1 V2000 6.1765 -6.5027 0.0000 C 0 0 0 0 0 0 0 0 0 0 0 0 5.7639 -5.2381 0.0000 C 0 0 0 0 0 0 0 0 0 0 0 0 6.6558 -4.2464 0.0000 O 0 0 0 0 0 0 0 0 0 0 0 0 4.4660 -4.9585 0.0000 O 0 0 0 0 0 0 0 0 0 0 0 0 4.0534 -3.6939 0.0000 C 0 0 0 0 0 0 0 0 0 0 0 0 2.7555 -3.4211 0.0000 C 0 0 0 0 0 0 0 0 0 0 0 0 2.3428 -2.1565 0.0000 C 0 0 0 0 0 0 0 0 0 0 0 0 …	Sulfurol acetate	C8 H11 N O2 S	-1.07	185.051	186.058	13.859	2.06843e+07		[M+H]+1	1.57714e+07	1.45342e+07	1.74445e+07	1.94766e+07	2.26074e+06	2.06843e+07	688550	1.99085e+07	725073	2.06073e+07	2.1019e+06	3.59087e+06	8.28699e+06	8.48258e+06	8.86129e+06	2.31916e+06	8.78946e+06	9.96807e+06	2.91755e+06	1.08016e+07	1.6608e+07	8.38479e+06	64.5061	52.0184	1.981	0.99	0.528462	0.57272
#mol format ACD/Labs01300718572D 16 15 0 0 0 0 0 0 0 0 2 V2000 5.8280 -2.3443 0.0000 N 0 0 0 0 0 0 0 0 0 0 0 0 5.1649 -1.1675 0.0000 C 0 0 0 0 0 0 0 0 0 0 0 0 7.1636 -2.3443 0.0000 C 0 0 0 0 0 0 0 0 0 0 0 0 7.8454 -1.1768 0.0000 C 0 0 0 0 0 0 0 0 0 0 0 0 3.1288 0.0000 0.0000 N 0 3 0 0 0 0 0 0 0 0 0 0 3.8293 -1.1675 0.0000 C 0 0 0 0 0 0 0 0 0 0 0 0 7.1823 -0.0093 0.0000 O 0 5 0 0 0 0 0 0 0 0 0 0 5…	met-val	C10 H20 N2 O3 S	-2.25	248.119	249.126	10.916	9.24051e+06		[M+H]+1	6.41641e+06	6.75436e+06	6.36636e+06	5.16195e+06	4.73033e+06	6.85201e+06	5.75899e+06	6.63179e+06	6.08894e+06	5.74352e+06	8.25836e+06	7.60854e+06	8.30689e+06	8.11563e+06	7.9583e+06	8.35348e+06	9.24051e+06	8.35148e+06	7.48782e+06	8.46304e+06	6.22765e+06	8.28262e+06	11.5856	5.92743	0.752	-0.41	6.16352e-06	1.1737e-05
#mol format ACD/Labs04281711152D 24 23 0 0 0 0 0 0 0 0 1 V2000 6.9160 -1.0732 0.0000 S 0 0 0 0 0 0 0 0 0 0 0 0 5.4201 -3.6640 0.0000 O 0 0 0 0 0 0 0 0 0 0 0 0 8.4119 -1.9404 0.0000 C 0 0 0 0 0 0 0 0 0 0 0 0 9.9079 -1.0732 0.0000 C 0 0 0 0 0 0 0 0 0 0 0 0 8.4119 -3.6640 0.0000 C 0 0 0 0 0 0 0 0 0 0 0 0 2.4282 -1.9404 0.0000 C 0 0 0 0 0 0 0 0 0 0 0 0 5.4201 -1.9404 0.0000 C 0 0 0 0 0 0 0 0 0 0 0 0 …	S-Isopropyl thiosenecioate	C8 H14 O S	-1.64	158.076	141.073	29.028	1.02168e+07		[M+H-H2O]+1	170469	178278	212179	196263	194899	199341	205323	267349	381434	208522	7.95045e+06	8.52846e+06	1.02168e+07	6.72185e+06	9.48231e+06	9.44094e+06	6.84303e+06	8.22583e+06	5.6762e+06	5.69105e+06	202332	8.08814e+06	27.9664	20.3257	0.025	-5.32	4.41705e-18	3.39606e-17
#mol format ACD/Labs04221415492D 12 12 0 0 0 0 0 0 0 0 1 V2000 5.7717 -1.9724 0.0000 S 0 0 0 0 0 0 0 0 0 0 0 0 0.0000 -2.6676 0.0000 O 0 0 0 0 0 0 0 0 0 0 0 0 8.0837 -0.6709 0.0000 O 0 0 0 0 0 0 0 0 0 0 0 0 6.9196 0.0000 0.0000 N 0 0 0 0 0 0 0 0 0 0 0 0 3.4517 -0.6790 0.0000 C 0 0 0 0 0 0 0 0 0 0 0 0 4.6158 0.0000 0.0000 C 0 0 0 0 0 0 0 0 0 0 0 0 5.7717 -0.6629 0.0000 C 0 0 0 0 0 0 0 0 0 0 0 0 2.…	p-Hydroxyphenylacetothiohydroximate	C8 H9 N O2 S	-2.08	183.035	216.069	14.351	2.37538e+07		[M+H+MeOH]+1	2.10804e+07	2.21756e+07	2.23615e+07	1.78503e+07	2.32726e+07	2.37538e+07	1.79539e+07	2.30251e+07	1.70298e+07	1.86983e+07	558630	4.72871e+06	6.34265e+06	7.70746e+06	8.40797e+06	8.98963e+06	1.03878e+07	5.28321e+06	1.10191e+07	1.07733e+07	2.1628e+07	8.05772e+06	12.4162	44.1488	2.684	1.42	0.0017194	0.00259668
#mol format OpenBabel09092013092D 34 35 0 0 1 0 0 0 0 0999 V2000 2.6730 -0.4483 0.0000 C 0 0 0 0 0 0 0 0 0 0 0 0 1.7071 -0.7071 0.0000 C 0 0 2 0 0 0 0 0 0 0 0 0 1.0000 -1.4142 0.0000 H 0 0 0 0 0 0 0 0 0 0 0 0 1.0000 -0.0000 0.0000 C 0 0 3 0 0 0 0 0 0 0 0 0 0.0000 -0.0000 0.0000 C 0 0 1 0 0 0 0 0 0 0 0 0 -0.0707 -0.9975 0.0000 H 0 0 0 0 0 0 0 0 0 0 0 0 -0.9511 -0.3090 0.0000 C 0 0 0 0 0 0 0 0 0 0 …	Thienamycin	C11 H16 N2 O4 S	-1.66	272.083	273.09	1.995	1.14244e+07		[M+H]+1	1.04253e+07	1.07273e+07	9.84349e+06	9.0259e+06	1.14244e+07	6.94223e+06	8.70036e+06	1.08511e+07	1.06984e+07	9.16312e+06	7.95126e+06	7.70829e+06	7.14001e+06	8.94982e+06	8.07144e+06	6.64738e+06	6.05614e+06	8.67304e+06	7.91992e+06	2.83758e+06	1.01344e+07	7.8141e+06	13.7097	24.5043	1.297	0.38	0.0123263	0.0165334
#mol format -OEChem-02070708252D 16 16 0 1 0 0 0 0 0999 V2000 4.7770 -1.0233 0.0000 S 0 0 0 0 0 0 0 0 0 0 0 0 2.8090 -0.3239 0.0000 O 0 0 0 0 0 0 0 0 0 0 0 0 4.5691 -0.0452 0.0000 C 0 0 3 0 0 0 0 0 0 0 0 0 3.6180 0.2638 0.0000 C 0 0 0 0 0 0 0 0 0 0 0 0 5.3122 0.6240 0.0000 C 0 0 0 0 0 0 0 0 0 0 0 0 3.3090 1.2149 0.0000 C 0 0 0 0 0 0 0 0 0 0 0 0 2.3090 1.2149 0.0000 C 0 0 0 0 0 0 0 0 0 0 0 0 2.000…	1-(2-Furyl)ethanethiol	C6 H8 O S	-1.65	128.029	129.037	16.321	1.11471e+07		[M+H]+1	9.28824e+06	1.11471e+07	9.91907e+06	9.52278e+06	9.91852e+06	1.08851e+07	9.34308e+06	8.22551e+06	7.45024e+06	9.55558e+06	4.02846e+06	5.80159e+06	6.56804e+06	6.90754e+06	7.3122e+06	8.11313e+06	8.92904e+06	8.54342e+06	9.19979e+06	8.75842e+06	9.53918e+06	7.71266e+06	11.5396	22.0654	1.237	0.31	0.00958912	0.0129899
#mol format Mass Frontier 9/12/2024 7:05:52 PM 2D 17 18 0 0 0 0 0 0 0 0 1 V2000 3.2759 -3.4138 0.0000 C 0 0 0 0 0 0 0 0 0 0 0 0 3.2759 -2.6552 0.0000 C 0 0 0 0 0 0 0 0 0 0 0 0 2.6207 -2.2759 0.0000 C 0 0 0 0 0 0 0 0 0 0 0 0 1.9655 -2.6552 0.0000 C 0 0 0 0 0 0 0 0 0 0 0 0 1.9655 -3.4138 0.0000 C 0 0 0 0 0 0 0 0 0 0 0 0 2.6207 -3.7931 0.0000 C 0 0 0 0 0 0 0 0 0 0 0 0 2.6207 -4.5517 0.0000 N 0 0 0 0…	N-(4-chlorophenyl)-N'-cyclohexylthiourea	C13 H17 Cl N2 S	-3.08	268.079	269.087	21.164	8.05643e+06	79.8	[M+H]+1	230104	226973	230783	243544	257012	261160	264635	253589	258100	261308	7.38413e+06	7.84143e+06	7.73075e+06	7.68593e+06	7.99151e+06	8.05643e+06	7.6895e+06	7.39841e+06	7.63643e+06	7.54662e+06	255300	7.68772e+06	5.86471	2.91003	0.033	-4.91	5.14776e-23	9.54414e-22
#mol format ACD/Labs04281711052D 9 10 0 0 0 0 0 0 0 0 1 V2000 4.1001 -2.7512 0.0000 C 0 0 0 0 0 0 0 0 0 0 0 0 3.9607 -1.4309 0.0000 N 0 0 0 0 0 0 0 0 0 0 0 0 2.6610 -1.1521 0.0000 C 0 0 0 0 0 0 0 0 0 0 0 0 1.9968 0.0000 0.0000 C 0 0 0 0 0 0 0 0 0 0 0 0 0.6642 0.0000 0.0000 C 0 0 0 0 0 0 0 0 0 0 0 0 0.0000 -1.1521 0.0000 C 0 0 0 0 0 0 0 0 0 0 0 0 0.6642 -2.3043 0.0000 C 0 0 0 0 0 0 0 0 0 0 0 0 1.9…	DL0875000	C7 H5 N S	-1.92	135.014	136.021	27.294	1.05918e+07		[M+H]+1	5.07241e+06	8.37065e+06	5.88516e+06	6.56158e+06	7.37847e+06	6.91453e+06	8.75407e+06	7.82678e+06	8.73942e+06	8.47863e+06	7.61519e+06	7.5179e+06	1.05918e+07	7.72446e+06	7.76834e+06	7.72439e+06	6.70544e+06	7.29295e+06	7.39861e+06	9.41605e+06	7.60263e+06	7.66979e+06	17.1964	14.3813	0.991	-0.01	0.273897	0.314825
#mol format OpenBabel09092014472D 25 26 0 0 1 0 0 0 0 0999 V2000 2.8147 1.2024 0.0000 C 0 0 0 0 0 0 0 0 0 0 0 0 3.3147 0.3364 0.0000 C 0 0 2 0 0 0 0 0 0 0 0 0 4.1237 -0.2514 0.0000 H 0 0 0 0 0 0 0 0 0 0 0 0 2.6456 -0.4067 0.0000 N 0 0 0 0 0 0 0 0 0 0 0 0 1.7321 -0.0000 0.0000 C 0 0 0 0 0 0 0 0 0 0 0 0 1.8366 0.9945 0.0000 S 0 0 0 0 0 0 0 0 0 0 0 0 0.8660 -0.5000 0.0000 C 0 0 0 0 0 0 0 0 0 0 0 0 0…	Aerugine	C10 H11 N O2 S	-1.99	209.051	210.058	11.761	8.79935e+07		[M+H]+1	7.92619e+07	7.93588e+07	8.50375e+07	8.28744e+07	8.19848e+07	8.13499e+07	8.79935e+07	8.66799e+07	8.66345e+07	8.59521e+07	6.10563e+06	6.6371e+06	7.44799e+06	6.31409e+06	7.30889e+06	7.41247e+06	7.83831e+06	7.84872e+06	8.22601e+06	8.7033e+06	8.3956e+07	7.43023e+06	3.78747	11.2575	11.299	3.5	1.90141e-15	1.03633e-14
#mol format -OEChem-02070710092D 19 18 0 0 0 0 0 0 0999 V2000 4.5981 0.2500 0.0000 S 0 0 0 0 0 0 0 0 0 0 0 0 2.8660 0.2500 0.0000 C 0 0 0 0 0 0 0 0 0 0 0 0 3.7321 -0.2500 0.0000 C 0 0 0 0 0 0 0 0 0 0 0 0 2.0000 -0.2500 0.0000 C 0 0 0 0 0 0 0 0 0 0 0 0 5.4641 -0.2500 0.0000 C 0 0 0 0 0 0 0 0 0 0 0 0 6.3301 0.2500 0.0000 C 0 0 0 0 0 0 0 0 0 0 0 0 7.1962 -0.2500 0.0000 C 0 0 0 0 0 0 0 0 0 0 0 0 3.26…	Allyl Propyl Sulfide	C6 H12 S	-0.15	116.066	117.073	35.952	7.67992e+06		[M+H]+1	180783	227910	187973	213840	190066	195311	193224	204159	194438	203383	6.36766e+06	6.94124e+06	7.46211e+06	7.05064e+06	7.17126e+06	7.48219e+06	7.23548e+06	7.67992e+06	6.48225e+06	7.46945e+06	194875	7.20337e+06	6.90823	6.10501	0.027	-5.21	1.18528e-27	8.03367e-26
#mol format ACD/Labs04281711052D 42 46 0 0 0 0 0 0 0 0 1 V2000 2.3148 -3.2552 0.0000 C 0 0 0 0 0 0 0 0 0 0 0 0 2.3148 -4.6295 0.0000 C 0 0 0 0 0 0 0 0 0 0 0 0 1.1574 -2.6041 0.0000 C 0 0 0 0 0 0 0 0 0 0 0 0 1.1574 -5.2806 0.0000 C 0 0 0 0 0 0 0 0 0 0 0 0 3.3998 -5.2806 0.0000 C 0 0 0 0 0 0 0 0 0 0 0 0 3.3998 -2.6041 0.0000 C 0 0 0 0 0 0 0 0 0 0 0 0 4.5572 -3.2552 0.0000 C 0 0 0 0 0 0 0 0 0 0 0 0 …	CHOCOLATE BROWN HT FREE ACID	C27 H20 N4 O9 S2	-3.28	608.065	609.072	30.234	1.0255e+07		[M+H]+1	400883	424503	445757	462325	462161	474563	470490	476526	475329	482459	9.9048e+06	4.09768e+06	9.68799e+06	9.52797e+06	1.01401e+07	1.0255e+07	4.57118e+06	4.8041e+06	4.38596e+06	4.73e+06	466408	7.16603e+06	5.75539	39.5513	0.065	-3.94	4.97496e-09	1.33262e-08
#mol format ACD/Labs08121513332D 16 16 0 0 0 0 0 0 0 0 1 V2000 1.1540 -4.2165 0.0000 C 0 0 0 0 0 0 0 0 0 0 0 0 0.0000 -4.8823 0.0000 C 0 0 0 0 0 0 0 0 0 0 0 0 0.0000 -6.2138 0.0000 C 0 0 0 0 0 0 0 0 0 0 0 0 1.1540 -6.8795 0.0000 C 0 0 0 0 0 0 0 0 0 0 0 0 2.3080 -6.2138 0.0000 C 0 0 0 0 0 0 0 0 0 0 0 0 2.3080 -4.8823 0.0000 C 0 0 0 0 0 0 0 0 0 0 0 0 1.1540 -2.8938 0.0000 C 0 0 0 0 0 0 0 0 0 0 0 0 …	Hydroxymethoxyphenylcarboxylic acid-O-sulphate	C8 H10 O7 S	-0.23	250.015	251.022	28.509	9.40426e+06		[M+H]+1	1.28753e+06	1.38508e+06	1.4762e+06	1.52519e+06	1.46659e+06	1.48486e+06	1.51305e+06	1.55876e+06	1.54668e+06	1.60832e+06	5.30111e+06	3.39613e+06	9.40426e+06	9.07051e+06	5.84654e+06	4.52396e+06	5.55286e+06	8.82246e+06	7.6595e+06	9.35042e+06	1.49896e+06	6.75302e+06	6.19734	32.319	0.222	-2.17	2.05242e-07	4.56508e-07
#mol format -OEChem-02070708192D 37 36 0 1 0 0 0 0 0999 V2000 3.4030 -2.7500 0.0000 S 0 0 0 0 0 0 0 0 0 0 0 0 7.7331 2.7500 0.0000 S 0 0 0 0 0 0 0 0 0 0 0 0 6.0010 -1.2500 0.0000 O 0 0 0 0 0 0 0 0 0 0 0 0 2.5369 -0.2500 0.0000 O 0 0 0 0 0 0 0 0 0 0 0 0 3.4030 1.2500 0.0000 O 0 0 0 0 0 0 0 0 0 0 0 0 5.1350 0.2500 0.0000 N 0 0 0 0 0 0 0 0 0 0 0 0 7.7331 -0.2500 0.0000 N 0 0 0 0 0 0 0 0 0 0 0 0 4.26…	H-DL-MET-DL-MET-OH	C10 H20 N2 O3 S2	-2.36	280.091	281.098	11.995	6.89448e+06		[M+H]+1	4.08194e+06	4.26497e+06	3.94993e+06	4.12518e+06	3.70767e+06	3.90383e+06	4.45428e+06	4.09833e+06	4.2477e+06	4.00309e+06	6.53965e+06	6.56864e+06	6.89448e+06	6.55801e+06	6.66456e+06	6.70673e+06	6.48219e+06	6.86302e+06	6.5151e+06	6.69905e+06	4.09013e+06	6.6166e+06	5.14414	2.15388	0.618	-0.69	3.02575e-12	1.17612e-11
#mol format OpenBabel09092015162D 24 24 0 0 1 0 0 0 0 0999 V2000 1.0370 -2.0411 0.0000 C 0 0 0 0 0 0 0 0 0 0 0 0 0.6787 -1.1075 0.0000 S 0 0 0 0 0 0 0 0 0 0 0 0 -0.3090 -0.9511 0.0000 C 0 0 2 0 0 0 0 0 0 0 0 0 -0.6588 -1.8879 0.0000 H 0 0 0 0 0 0 0 0 0 0 0 0 -1.3090 -0.9511 0.0000 C 0 0 2 0 0 0 0 0 0 0 0 0 -2.2226 -1.3578 0.0000 H 0 0 0 0 0 0 0 0 0 0 0 0 -1.6180 -0.0000 0.0000 C 0 0 2 0 0 0 0 0 0…	Mannostatin A	C6 H13 N O3 S	-2.61	179.061	180.068	2.24	9.52644e+07		[M+H]+1	8.8862e+07	9.52644e+07	9.47321e+07	7.67256e+07	9.21261e+07	8.03241e+07	8.08791e+07	7.65071e+07	9.49416e+07	9.46113e+07	6.19967e+06	5.94085e+06	5.2962e+06	5.6602e+06	1.73617e+07	6.18227e+06	2.02913e+07	6.37777e+06	1.42892e+07	1.53945e+07	9.0494e+07	6.28872e+06	9.12768	56.6407	14.39	3.85	2.18096e-07	4.83819e-07
#mol format ELEMENTL01172122402D Dotmatics Elemental 9 9 0 0 0 0 999 V2000 4.6107 -0.0026 0.0000 C 0 0 0 0 0 3.4569 0.6635 0.0000 C 0 0 0 0 0 2.3098 -0.0016 0.0000 C 0 0 0 0 0 2.3046 -1.3323 0.0000 O 0 0 0 0 0 1.1560 0.6645 0.0000 C 0 0 0 0 0 -0.0631 0.1215 0.0000 N 0 0 0 0 0 -0.9496 1.1109 0.0000 C 0 0 0 0 0 -0.2861 2.2600 0.0000 C 0 0 0 0 0 1.0140 1.9871 0.0000 S 0 0 0 0 0 1 2 1 0 0 0 2 3 1 0 0…	2-Propionylthiazole	C6 H7 N O S	-2.26	141.025	142.032	10.652	8.40203e+06		[M+H]+1	3.66748e+06	6.63056e+06	8.40203e+06	3.44458e+06	2.13544e+06	6.55986e+06	3.40508e+06	4.09726e+06	8.08582e+06	4.77022e+06	6.2613e+06	4.64443e+06	6.00092e+06	6.18987e+06	4.52422e+06	6.06502e+06	6.78315e+06	6.20891e+06	5.53175e+06	3.28251e+06	4.43374e+06	6.03297e+06	42.1216	19.3276	0.735	-0.44	0.369983	0.414664
#mol format ELEMENTL10042109062D Dotmatics Elemental 10 9 0 0 0 0 999 V2000 0.0000 -5.7590 0.0000 C 0 0 0 0 0 1.1533 -6.4248 0.0000 S 0 0 0 0 0 2.3049 -5.7617 0.0000 C 0 0 0 0 0 3.4581 -6.4275 0.0000 C 0 0 0 0 0 4.6142 -5.7570 0.0000 C 0 0 0 0 0 5.7599 -6.4185 0.0000 C 0 0 0 0 0 6.9116 -5.7554 0.0000 C 0 0 0 0 0 8.0649 -6.4213 0.0000 N 0 0 0 0 0 9.2165 -5.7582 0.0000 C 0 0 0 0 0 10.1514 -6.3642 0…	5-(Methylthio)pentyl isothiocyanate	C7 H13 N S2	-4.47	175.048	176.055	33.743	6.60709e+06		[M+H]+1	97893.5	105058	105786	111022	114194	117185	116257	118849	121698	117356	5.44481e+06	6.12574e+06	5.80775e+06	6.60709e+06	6.11193e+06	6.23528e+06	6.0639e+06	5.68828e+06	5.33306e+06	5.99775e+06	115226	6.03082e+06	6.64618	6.4196	0.019	-5.71	2.35382e-28	2.19104e-26
#mol format ACD/Labs10141616242D 15 15 0 0 0 0 0 0 0 0 1 V2000 2.3054 -5.3208 0.0000 C 0 0 0 0 0 0 0 0 0 0 0 0 3.4541 -5.9829 0.0000 C 0 0 0 0 0 0 0 0 0 0 0 0 4.6108 -5.3208 0.0000 C 0 0 0 0 0 0 0 0 0 0 0 0 4.6108 -3.9886 0.0000 C 0 0 0 0 0 0 0 0 0 0 0 0 3.4541 -3.3265 0.0000 C 0 0 0 0 0 0 0 0 0 0 0 0 2.3054 -3.9886 0.0000 C 0 0 0 0 0 0 0 0 0 0 0 0 1.1487 -3.3265 0.0000 O 0 0 0 0 0 0 0 0 0 0 0 0 …	4-vinylguaiacol sulfate	C9 H10 O5 S	-2.17	230.024	231.032	13.43	1.86153e+07		[M+H]+1	1.60283e+07	1.84768e+07	1.86153e+07	1.04905e+07	1.67572e+07	1.73176e+07	1.69928e+07	1.74824e+07	1.81155e+07	1.69854e+07	6.32251e+06	5.75156e+06	5.72416e+06	5.66995e+06	6.28446e+06	5.60979e+06	5.93602e+06	6.15932e+06	5.88296e+06	6.16471e+06	1.71552e+07	5.90949e+06	13.9495	4.44546	2.903	1.54	2.76108e-09	7.61552e-09
#mol format ACD/Labs03221914022D 19 19 0 0 0 0 0 0 0 0 1 V2000 10.3544 -3.9864 0.0000 C 0 0 0 0 0 0 0 0 0 0 0 0 9.2051 -3.3238 0.0000 C 0 0 0 0 0 0 0 0 0 0 0 0 8.0557 -3.9864 0.0000 O 0 0 0 0 0 0 0 0 0 0 0 0 6.9064 -3.3238 0.0000 P 0 0 0 0 0 0 0 0 0 0 0 0 7.7555 -2.2987 0.0000 O 0 0 0 0 0 0 0 0 0 0 0 0 9.0705 -2.5368 0.0000 C 0 0 0 0 0 0 0 0 0 0 0 0 9.9195 -1.5117 0.0000 C 0 0 0 0 0 0 0 0 0 0 0 0…	Diazinon	C12 H21 N2 O3 P S	-2.63	304.1	305.108	13.02	8.29714e+06		[M+H]+1	680412	895363	708334	729078	1.42391e+06	891106	889381	810537	604491	961832	7.92296e+06	6.23181e+06	8.29714e+06	5.30892e+06	7.74225e+06	7.46704e+06	5.14822e+06	5.54048e+06	5.53024e+06	5.55869e+06	849959	5.89525e+06	26.6337	19.1188	0.144	-2.79	1.08055e-13	4.91254e-13
#mol format ACD/Labs04221415492D 26 28 0 0 0 0 0 0 0 0 1 V2000 1.1505 -5.9718 0.0000 S 0 0 0 0 0 0 0 0 0 0 0 0 4.6021 -5.3007 0.0000 O 0 0 0 0 0 0 0 0 0 0 0 0 2.3011 -1.3286 0.0000 O 0 0 0 0 0 0 0 0 0 0 0 0 3.4516 -3.3146 0.0000 C 0 0 0 0 0 0 0 0 0 0 0 0 2.3011 -3.9721 0.0000 C 0 0 0 0 0 0 0 0 0 0 0 0 3.4516 -5.9718 0.0000 C 0 0 0 0 0 0 0 0 0 0 0 0 2.3011 -5.3007 0.0000 C 0 0 0 0 0 0 0 0 0 0 0 0 …	Tinabinol	C23 H34 O2 S	-2.23	374.227	188.121	4.761	6.82199e+06		[M+2H]+2	1.63369e+06	2.39103e+06	1.00942e+06	1.27813e+06	2.34012e+06	1.74014e+06	1.20018e+06	2.3518e+06	2.38734e+06	2.57698e+06	5.67313e+06	2.55813e+06	4.60004e+06	6.40356e+06	6.82199e+06	6.04598e+06	5.99029e+06	6.12595e+06	4.15041e+06	2.67406e+06	2.04013e+06	5.83171e+06	31.038	30.09	0.35	-1.52	5.9386e-06	1.13257e-05
#mol format ACD/Labs05040701092D 10 10 0 0 0 0 0 0 0 0 1 V2000 2.7527 -6.9338 0.0000 C 0 0 0 0 0 0 0 0 0 0 0 0 2.3436 -5.6719 0.0000 C 0 0 0 0 0 0 0 0 0 0 0 0 3.1202 -4.5902 0.0000 C 0 0 0 0 0 0 0 0 0 0 0 0 2.3436 -3.5155 0.0000 C 0 0 0 0 0 0 0 0 0 0 0 0 1.0747 -3.9315 0.0000 C 0 0 0 0 0 0 0 0 0 0 0 0 1.0747 -5.2558 0.0000 O 0 0 0 0 0 0 0 0 0 0 0 0 0.0000 -3.1480 0.0000 C 0 0 0 0 0 0 0 0 0 0 0 0 …	2,5-Dimethyl-3-(methyldithio)furan	C7 H10 O S2	-1.91	174.017	175.024	21.112	1.04544e+07		[M+H]+1	9.39904e+06	9.59927e+06	9.3916e+06	9.20599e+06	9.43697e+06	9.1158e+06	1.01383e+07	1.03631e+07	1.04544e+07	9.86996e+06	5.4722e+06	5.65604e+06	6.96425e+06	5.6599e+06	5.84927e+06	5.73473e+06	6.08574e+06	5.94164e+06	5.66334e+06	6.03844e+06	9.51812e+06	5.792e+06	4.95762	7.07945	1.643	0.72	1.4063e-12	5.67301e-12
#mol format -OEChem-02070708202D 19 19 0 0 0 0 0 0 0999 V2000 3.4118 0.1936 0.0000 S 0 0 0 0 0 0 0 0 0 0 0 0 6.8661 -0.4453 0.0000 O 0 0 0 0 0 0 0 0 0 0 0 0 4.3629 0.5026 0.0000 O 0 0 0 0 0 0 0 0 0 0 0 0 2.4607 -0.1154 0.0000 O 0 0 0 0 0 0 0 0 0 0 0 0 3.1028 1.1447 0.0000 O 0 0 0 0 0 0 0 0 0 0 0 0 3.7208 -0.7575 0.0000 O 0 0 0 0 0 0 0 0 0 0 0 0 8.8341 -1.1447 0.0000 O 0 0 0 0 0 0 0 0 0 0 0 0 6.05…	5-sulfooxymethylfurfural	C6 H6 O6 S	2.72	205.989	206.996	24.946	6.09887e+06		[M+H]+1	159146	167970	172802	180579	184265	185809	195247	186719	188772	201984	5.33098e+06	5.60686e+06	5.71512e+06	5.81414e+06	5.69498e+06	5.73331e+06	5.62374e+06	6.06192e+06	6.09887e+06	5.99076e+06	185037	5.72422e+06	7.0028	4.06531	0.032	-4.95	1.3384e-23	2.84019e-22
#mol format ACD/Labs08121512282D 13 12 0 0 0 0 0 0 0 0 1 V2000 0.0000 -2.6649 0.0000 C 0 0 0 0 0 0 0 0 0 0 0 0 10.3693 -2.0013 0.0000 C 0 0 0 0 0 0 0 0 0 0 0 0 6.9163 0.0000 0.0000 C 0 0 0 0 0 0 0 0 0 0 0 0 1.1510 -2.0013 0.0000 C 0 0 0 0 0 0 0 0 0 0 0 0 9.2183 -2.6649 0.0000 C 0 0 0 0 0 0 0 0 0 0 0 0 5.7653 -0.6636 0.0000 C 0 0 0 0 0 0 0 0 0 0 0 0 2.3020 -2.6649 0.0000 C 0 0 0 0 0 0 0 0 0 0 0 0 …	1-(Propyldisulfanyl)-1-(propylsulfinyl)propane	C9 H20 O S3	-2.49	240.067	263.056	34.274	6.35715e+06		[M+Na]+1	111416	123551	116926	122896	127634	123283	127164	126985	124365	133800	4.86273e+06	5.3272e+06	6.35715e+06	4.92812e+06	5.07867e+06	5.57325e+06	5.87141e+06	5.60757e+06	5.93087e+06	5.58928e+06	123958	5.58127e+06	4.95188	8.59863	0.022	-5.49	3.25642e-23	6.29633e-22
#mol format ELEMENTL06282120332D Dotmatics Elemental 5 4 0 0 0 0 999 V2000 -0.6168 0.0012 0.0000 C 0 0 0 0 0 0.5344 -0.6634 0.0000 S 0 0 0 0 0 1.6885 0.0023 0.0000 C 0 0 0 0 0 2.8398 -0.6624 0.0000 C 0 0 0 0 0 3.9919 0.0000 0.0000 O 0 0 0 0 0 1 2 1 0 0 0 2 3 1 0 0 0 3 4 1 0 0 0 4 5 1 0 0 0 M END	2-(Methylthio)ethanol	C3 H8 O S	1.95	92.0298	93.0371	28.873	6.77015e+06		[M+H]+1	167816	176050	179914	186668	191122	188660	197211	203103	196066	209628	6.65339e+06	6.77015e+06	5.84839e+06	5.25314e+06	5.83585e+06	5.16017e+06	5.32885e+06	5.35472e+06	5.46383e+06	5.53202e+06	189891	5.49793e+06	6.68669	9.96256	0.035	-4.86	2.01927e-23	4.11772e-22
#mol format ACD/Labs04281711592D 23 25 0 0 1 0 0 0 0 0 1 V2000 10.3190 0.0000 0.0000 S 0 0 0 0 0 0 0 0 0 0 0 0 1.3400 -2.6113 0.0000 P 0 0 0 0 0 0 0 0 0 0 0 0 5.2225 -3.5504 0.0000 O 0 0 0 0 0 0 0 0 0 0 0 0 6.6312 -6.5625 0.0000 O 0 0 0 0 0 0 0 0 0 0 0 0 3.7451 -6.5625 0.0000 O 0 0 0 0 0 0 0 0 0 0 0 0 2.6800 -2.6113 0.0000 O 0 0 0 0 0 0 0 0 0 0 0 0 1.3400 -3.9512 0.0000 O 0 0 0 0 0 0 0 0 0 0 0 0 …	Thioinosinic acid	C10 H13 N4 O7 P S	0.44	364.024	365.032	21.816	5.83562e+06		[M+H]+1	446342	477766	450896	454369	303781	518579	442178	535603	506193	585025	5.15875e+06	5.30657e+06	5.41892e+06	5.27013e+06	5.37423e+06	5.27623e+06	5.39562e+06	5.58047e+06	5.83562e+06	5.71393e+06	466067	5.38493e+06	15.9138	3.92912	0.087	-3.53	1.45621e-12	5.86526e-12
#mol format ACD/Labs04281712162D 20 19 0 0 0 0 0 0 0 0 1 V2000 4.4901 -0.9087 0.0000 S 0 0 0 0 0 0 0 0 0 0 0 0 6.2007 -3.8701 0.0000 S 0 0 0 0 0 0 0 0 0 0 0 0 5.3454 -2.3947 0.0000 P 0 0 0 0 0 0 0 0 0 0 0 0 6.8208 -1.5395 0.0000 O 0 0 0 0 0 0 0 0 0 0 0 0 3.8701 -3.2393 0.0000 O 0 0 0 0 0 0 0 0 0 0 0 0 8.2961 -2.3947 0.0000 C 0 0 0 0 0 0 0 0 0 0 0 0 2.3947 -2.3947 0.0000 C 0 0 0 0 0 0 0 0 0 0 0 0 …	Diethyl dithiophosphoric acid	C4 H11 O2 P S2	-3.46	185.993	414.02	25.798	1.03665e+07		[2M+ACN+H]+1	71860.6	73136.9	73704	79495.2	82901	81007.8	80578.3	89494.4	86711.7	87617.5	4.53303e+06	5.38703e+06	1.03665e+07	9.01066e+06	4.29125e+06	4.00951e+06	9.19885e+06	8.89265e+06	4.66068e+06	5.14173e+06	80793.1	5.26438e+06	7.75422	37.9701	0.015	-6.03	9.81088e-12	3.60855e-11
#mol format ACD/Labs04281713412D 16 16 0 0 0 0 0 0 0 0 1 V2000 5.7593 -2.6494 0.0000 S 0 0 0 0 0 0 0 0 0 0 0 0 1.1955 -3.9741 0.0000 S 0 0 0 0 0 0 0 0 0 0 0 0 6.8821 -1.9871 0.0000 P 0 0 0 0 0 0 0 0 0 0 0 0 5.7593 -1.3247 0.0000 O 0 0 0 0 0 0 0 0 0 0 0 0 6.8821 -3.3118 0.0000 O 0 0 0 0 0 0 0 0 0 0 0 0 8.0775 -1.3247 0.0000 O 0 0 0 0 0 0 0 0 0 0 0 0 4.6365 -1.9871 0.0000 C 0 0 0 0 0 0 0 0 0 0 0 0 …	Fenthion	C10 H15 O3 P S2	-2.66	278.019	279.027	15.031	5.5895e+06		[M+H]+1	517775	636429	598403	376650	452423	472284	618909	834597	342127	611632	5.5895e+06	5.24067e+06	5.50026e+06	5.03654e+06	5.31519e+06	4.92718e+06	5.47114e+06	5.04061e+06	5.28054e+06	5.09567e+06	558089	5.26061e+06	26.5396	4.25706	0.106	-3.24	3.14468e-10	9.68528e-10
#mol format Mass Frontier 9/12/2024 7:06:00 PM 2D 25 24 0 0 0 0 0 0 0 0 1 V2000 3.4828 -3.6897 0.0000 N 0 0 0 0 0 0 0 0 0 0 0 0 3.2759 -3.3448 0.0000 C 0 0 0 0 0 0 0 0 0 0 0 0 3.5172 -3.0000 0.0000 C 0 0 0 0 0 0 0 0 0 0 0 0 3.3448 -2.6207 0.0000 C 0 0 0 0 0 0 0 0 0 0 0 0 3.5517 -2.2759 0.0000 C 0 0 0 0 0 0 0 0 0 0 0 0 3.3793 -1.8966 0.0000 C 0 0 0 0 0 0 0 0 0 0 0 0 3.0000 -1.6897 0.0000 N 0 0 0 0…	VMK	C16 H32 N4 O4 S	-2.7	376.213	189.114	4.016	6.10999e+06	51.3	[M+2H]+2	2.29547e+06	1.6956e+06	1.37939e+06	2.49218e+06	1.21138e+06	1.35138e+06	2.20171e+06	1.22012e+06	1.1851e+06	1.10781e+06	5.39144e+06	5.63742e+06	4.64246e+06	5.94817e+06	5.07414e+06	5.54468e+06	6.10999e+06	4.04522e+06	4.64924e+06	4.96546e+06	1.36538e+06	5.23279e+06	32.452	12.4167	0.261	-1.94	7.63625e-08	1.77988e-07
#mol format ACD/Labs04281710482D 22 23 0 0 1 0 0 0 0 0 1 V2000 6.9962 -3.4922 0.0000 S 0 0 0 0 0 0 0 0 0 0 0 0 1.1758 -4.8327 0.0000 O 0 0 0 0 0 0 0 0 0 0 0 0 1.1758 -0.7761 0.0000 O 0 0 0 0 0 0 0 0 0 0 0 0 4.5387 -6.8669 0.0000 O 0 0 0 0 0 0 0 0 0 0 0 0 6.5964 -5.8086 0.0000 O 0 0 0 0 0 0 0 0 0 0 0 0 3.6216 -4.1507 0.0000 N 0 0 0 0 0 0 0 0 0 0 0 0 9.7124 -1.1641 0.0000 N 0 0 0 0 0 0 0 0 0 0 0 0 …	Imipenem	C12 H17 N3 O4 S	-2.64	299.093	300.1	10.723	1.30589e+07		[M+H]+1	8.01416e+06	4.27357e+06	9.19143e+06	9.10404e+06	1.30589e+07	4.63527e+06	9.24688e+06	4.61224e+06	9.69507e+06	9.41534e+06	5.41935e+06	5.28544e+06	5.39451e+06	4.8855e+06	5.15465e+06	5.15684e+06	5.1492e+06	5.23958e+06	5.08254e+06	4.86011e+06	9.14773e+06	5.15575e+06	34.6167	3.62767	1.774	0.83	0.0104548	0.0141186
#mol format ACD/Labs08091916592D 28 30 0 0 0 0 0 0 0 0 1 V2000 2.0503 -4.6638 0.0000 C 0 0 0 0 0 0 0 0 0 0 0 0 3.1993 -3.9991 0.0000 O 0 0 0 0 0 0 0 0 0 0 0 0 3.1993 -2.6586 0.0000 C 0 0 0 0 0 0 0 0 0 0 0 0 4.3484 -1.9939 0.0000 C 0 0 0 0 0 0 0 0 0 0 0 0 4.3484 -0.6646 0.0000 C 0 0 0 0 0 0 0 0 0 0 0 0 3.1993 0.0000 0.0000 C 0 0 0 0 0 0 0 0 0 0 0 0 2.0503 -0.6646 0.0000 C 0 0 0 0 0 0 0 0 0 0 0 0 2…	2-Hydroxy-5-[3-(4-methoxy-1-benzofuran-5-yl)-3-oxopropanoyl]phenyl hydrogen sulfate	C18 H14 O9 S	-2.31	406.035	407.042	25.694	5.80777e+06		[M+H]+1	136622	300724	161942	259157	293640	289027	215843	219663	174946	229208	5.05191e+06	5.80777e+06	5.20972e+06	5.1211e+06	5.38091e+06	5.17328e+06	5.2921e+06	5.00752e+06	5.07468e+06	4.88254e+06	224435	5.14719e+06	25.3305	4.93656	0.044	-4.52	1.39971e-11	5.06049e-11
#mol format ACD/Labs07060722092D 19 19 0 0 0 0 0 0 0 0 1 V2000 6.9934 -1.3485 0.0000 C 0 0 0 0 0 0 0 0 0 0 0 0 5.8331 -2.0384 0.0000 C 0 0 0 0 0 0 0 0 0 0 0 0 8.1851 -2.0071 0.0000 O 0 0 0 0 0 0 0 0 0 0 0 0 4.6414 -1.3799 0.0000 C 0 0 0 0 0 0 0 0 0 0 0 0 3.4810 -2.0698 0.0000 C 0 0 0 0 0 0 0 0 0 0 0 0 5.8331 -3.3556 0.0000 N 0 0 0 0 0 0 0 0 0 0 0 0 6.9621 0.0000 0.0000 O 0 0 0 0 0 0 0 0 0 0 0 0 1…	Cys-tyr	C12 H16 N2 O4 S	-2.64	284.082	285.09	20.305	5.75013e+06		[M+H]+1	314596	327888	364153	346649	369839	371010	381785	374958	398347	403858	4.71e+06	4.79608e+06	4.85128e+06	5.15996e+06	5.24869e+06	5.12217e+06	5.30639e+06	5.75013e+06	5.00512e+06	5.27091e+06	370425	5.14106e+06	7.80513	5.93289	0.072	-3.79	3.24992e-23	6.28867e-22
#mol format ACD/Labs06251410102D 9 9 0 0 0 0 0 0 0 0 1 V2000 3.9899 -4.6073 0.0000 C 0 0 0 0 0 0 0 0 0 0 0 0 2.6584 -4.6073 0.0000 S 0 0 0 0 0 0 0 0 0 0 0 0 1.9950 -3.4555 0.0000 C 0 0 0 0 0 0 0 0 0 0 0 0 2.6584 -2.3037 0.0000 C 0 0 0 0 0 0 0 0 0 0 0 0 1.9950 -1.1518 0.0000 C 0 0 0 0 0 0 0 0 0 0 0 0 0.6635 -1.1518 0.0000 C 0 0 0 0 0 0 0 0 0 0 0 0 0.0000 0.0000 0.0000 C 0 0 0 0 0 0 0 0 0 0 0 0 0.0…	4-methylthioanisole	C8 H10 S	-2.34	138.05	171.083	31.623	9.9263e+06		[M+H+MeOH]+1	460806	287224	367109	546117	444720	1.14208e+06	781575	767165	878417	413867	3.21222e+06	3.85508e+06	3.37387e+06	3.61909e+06	6.37256e+06	9.9263e+06	5.88725e+06	4.24981e+06	6.48083e+06	6.08925e+06	503462	5.06853e+06	44.6275	39.2275	0.099	-3.33	6.29717e-10	1.87588e-09
#mol format Mass Frontier 9/12/2024 7:06:24 PM 2D 31 35 0 0 0 0 0 0 0 0 1 V2000 8.2069 -9.3103 0.0000 N 0 0 0 0 0 0 0 0 0 0 0 0 7.4483 -9.5517 0.0000 C 0 0 0 0 0 0 0 0 0 0 0 0 6.7931 -9.1724 0.0000 C 0 0 0 0 0 0 0 0 0 0 0 0 6.1379 -9.5517 0.0000 C 0 0 0 0 0 0 0 0 0 0 0 0 6.1379 -10.3103 0.0000 C 0 0 0 0 0 0 0 0 0 0 0 0 6.7931 -10.6897 0.0000 C 0 0 0 0 0 0 0 0 0 0 0 0 7.4483 -10.3103 0.0000 C 0 0 …	N1-[4-(6-Methyl-1,3-benzothiazol-2-yl)phenyl]-2-cyclopentyl-2-phenylacetamide	C27 H26 N2 O S	-6.18	426.174	427.181	13.561	4.6797e+07	62.1	[M+H]+1	4.15053e+07	4.11304e+07	4.28646e+07	4.29368e+07	4.18151e+07	3.93329e+07	4.6797e+07	4.47713e+07	4.35028e+07	4.44701e+07	5.39546e+06	4.90822e+06	4.88484e+06	4.83858e+06	5.36299e+06	4.78725e+06	5.06564e+06	5.25619e+06	5.02036e+06	5.2608e+06	4.29007e+07	5.043e+06	4.94309	4.44546	8.507	3.09	4.62349e-26	1.8741e-24
#mol format ACD/Labs04260711542D 8 8 0 0 0 0 0 0 0 0 1 V2000 3.9907 -3.4560 0.0000 C 0 0 0 0 0 0 0 0 0 0 0 0 3.3243 -2.3027 0.0000 C 0 0 0 0 0 0 0 0 0 0 0 0 3.9907 -1.1533 0.0000 C 0 0 0 0 0 0 0 0 0 0 0 0 3.3243 0.0000 0.0000 C 0 0 0 0 0 0 0 0 0 0 0 0 1.9954 0.0000 0.0000 C 0 0 0 0 0 0 0 0 0 0 0 0 1.3289 -1.1533 0.0000 C 0 0 0 0 0 0 0 0 0 0 0 0 1.9954 -2.3027 0.0000 C 0 0 0 0 0 0 0 0 0 0 0 0 0.00…	3-Methylcyclohexanethiol	C7 H14 S	-3.81	130.081	131.088	0.046	5.68272e+06		[M+H]+1	4.72249e+06	4.69427e+06	1.47731e+06	2.42819e+06	1.97413e+06	4.0188e+06	3.82912e+06	4.47134e+06	4.6499e+06	1.28622e+06	5.51689e+06	5.2598e+06	4.52946e+06	5.05661e+06	5.68272e+06	4.62199e+06	4.93541e+06	4.97481e+06	4.66939e+06	5.60905e+06	3.92396e+06	5.01571e+06	41.9429	8.23889	0.782	-0.35	0.010901	0.0146956
#mol format ACD/Labs04281711312D 7 7 0 0 0 0 0 0 0 0 1 V2000 2.3680 0.0000 0.0000 N 0 0 0 0 0 0 0 0 0 0 0 0 1.1774 -0.6102 0.0000 C 0 0 0 0 0 0 0 0 0 0 0 0 1.3996 -1.9368 0.0000 C 0 0 0 0 0 0 0 0 0 0 0 0 3.3165 -0.9352 0.0000 C 0 0 0 0 0 0 0 0 0 0 0 0 2.7096 -2.1259 0.0000 S 0 0 0 0 0 0 0 0 0 0 0 0 0.0000 -0.0199 0.0000 C 0 0 0 0 0 0 0 0 0 0 0 0 0.4709 -2.8721 0.0000 C 0 0 0 0 0 0 0 0 0 0 0 0 1 2…	4,5-Dimethylthiazole	C5 H7 N S	-0.1	113.03	114.037	17.52	7.4665e+06		[M+H]+1	4.05149e+06	4.49635e+06	4.82195e+06	4.31536e+06	5.02913e+06	4.82266e+06	4.91096e+06	4.69549e+06	4.81526e+06	4.75653e+06	2.19035e+06	2.18219e+06	5.31726e+06	4.45911e+06	6.86976e+06	7.3491e+06	7.4665e+06	4.11558e+06	2.93767e+06	5.42518e+06	4.78589e+06	4.88819e+06	6.3866	41.5443	0.979	-0.03	0.7209	0.754366
#mol format ACD/Labs08091917212D 22 22 0 0 0 0 0 0 0 0 1 V2000 10.5449 -2.6514 0.0000 C 0 0 0 0 0 0 0 0 0 0 0 0 9.3934 -3.3180 0.0000 N 0 0 0 0 0 0 0 0 0 0 0 0 8.2420 -2.6514 0.0000 C 0 0 0 0 0 0 0 0 0 0 0 0 7.0905 -3.3180 0.0000 C 0 0 0 0 0 0 0 0 0 0 0 0 5.9391 -2.6514 0.0000 C 0 0 0 0 0 0 0 0 0 0 0 0 4.7876 -3.3180 0.0000 C 0 0 0 0 0 0 0 0 0 0 0 0 4.7876 -4.6513 0.0000 C 0 0 0 0 0 0 0 0 0 0 0 0…	5-{(1E)-3-[(4-Aminobutyl)amino]-3-oxo-1-propen-1-yl}-2-hydroxyphenyl hydrogen sulfate	C13 H18 N2 O6 S	-2.58	330.088	331.095	15.953	1.09962e+08		[M+H]+1	1.07571e+08	1.07897e+08	9.87708e+07	1.01306e+08	1.06108e+08	1.06692e+08	1.09962e+08	1.06532e+08	1.08924e+08	1.08566e+08	5.43524e+06	6.4483e+06	5.05704e+06	5.19764e+06	4.79901e+06	4.66659e+06	4.47733e+06	4.75722e+06	4.76605e+06	4.55502e+06	1.07132e+08	4.78253e+06	3.31216	11.6309	22.401	4.49	1.48644e-16	9.21279e-16
#mol format Mass Frontier 9/12/2024 7:06:34 PM 2D 20 22 0 0 0 0 0 0 0 0 1 V2000 12.8966 -11.7931 0.0000 C 0 0 0 0 0 0 0 0 0 0 0 0 12.5862 -11.1034 0.0000 C 0 0 0 0 0 0 0 0 0 0 0 0 12.9655 -10.4483 0.0000 C 0 0 0 0 0 0 0 0 0 0 0 0 12.4483 -9.8621 0.0000 S 0 0 0 0 0 0 0 0 0 0 0 0 11.7586 -10.2069 0.0000 C 0 0 0 0 0 0 0 0 0 0 0 0 11.0690 -9.8276 0.0000 C 0 0 0 0 0 0 0 0 0 0 0 0 10.4138 -10.2414 0.00…	2-[6-(4-Chlorophenoxy)-3-pyridyl]-4-methyl-1,3-thiazole	C15 H11 Cl N2 O S	-1.77	302.028	303.035	14.702	2.87013e+07	59.5	[M+H]+1	2.68563e+07	2.54048e+07	2.6813e+07	2.43987e+07	2.58631e+07	2.77855e+07	2.6059e+07	2.81938e+07	2.87013e+07	2.63017e+07	4.71916e+06	2.92964e+06	4.77537e+06	4.29031e+06	5.11105e+06	4.36709e+06	5.2718e+06	5.47722e+06	4.84648e+06	4.27319e+06	2.65573e+07	4.74727e+06	4.95146	15.579	5.594	2.48	1.59792e-11	5.73987e-11
#mol format ACD/Labs04221415492D 24 27 0 0 0 0 0 0 0 0 1 V2000 9.7419 -3.4676 0.0000 Cl 0 0 0 0 0 0 0 0 0 0 0 0 5.3532 -0.9536 0.0000 S 0 0 0 0 0 0 0 0 0 0 0 0 9.6877 -0.9644 0.0000 S 0 0 0 0 0 0 0 0 0 0 0 0 4.1503 -0.1951 0.0000 O 0 0 0 0 0 0 0 0 0 0 0 0 6.4910 -0.1951 0.0000 O 0 0 0 0 0 0 0 0 0 0 0 0 10.7172 -1.9072 0.0000 O 0 0 0 0 0 0 0 0 0 0 0 0 8.6908 0.0000 0.0000 O 0 0 0 0 0 0 0 0 0 0 0 0…	Cyclothiazide	C14 H16 Cl N3 O4 S2	-0.17	389.027	372.024	28.195	1.49378e+07		[M+H-H2O]+1	551609	613242	633450	682462	662889	678245	667466	694268	709795	715756	4.25416e+06	4.27265e+06	4.2357e+06	1.49378e+07	8.8655e+06	4.72654e+06	4.88058e+06	4.73669e+06	4.42856e+06	4.63652e+06	672856	4.68153e+06	7.53075	57.2327	0.144	-2.8	3.32946e-08	8.09347e-08
#mol format ACD/Labs04281711332D 28 31 0 0 0 0 0 0 0 0 1 V2000 3.6157 -4.4066 0.0000 S 0 0 0 0 0 0 0 0 0 0 0 0 1.1412 -0.6666 0.0000 O 0 0 0 0 0 0 0 0 0 0 0 0 5.6834 -1.0395 0.0000 O 0 0 0 0 0 0 0 0 0 0 0 0 1.1412 -8.6889 0.0000 O 0 0 0 0 0 0 0 0 0 0 0 0 11.2990 -3.1411 0.0000 O 0 0 0 0 0 0 0 0 0 0 0 0 3.6157 -2.2711 0.0000 N 0 0 0 0 0 0 0 0 0 0 0 0 1.1412 -6.0111 0.0000 N 0 0 0 0 0 0 0 0 0 0 0 0…	Tozadenant	C19 H26 N4 O4 S	-1.66	406.167	407.174	35.354	5.18234e+06		[M+H]+1	1.62974e+06	1.00894e+06	1.44072e+06	1.53861e+06	1.3662e+06	1.36216e+06	1.29081e+06	1.2569e+06	1.43982e+06	1.28208e+06	4.70415e+06	4.3338e+06	4.93524e+06	4.70982e+06	4.65529e+06	4.00039e+06	4.47954e+06	5.18234e+06	4.45421e+06	4.56628e+06	1.36418e+06	4.61078e+06	12.538	7.04002	0.296	-1.76	4.17615e-13	1.78555e-12
#mol format Mass Frontier 9/12/2024 7:05:52 PM 2D 26 29 0 0 0 0 0 0 0 0 1 V2000 6.1034 -3.4138 0.0000 C 0 0 0 0 0 0 0 0 0 0 0 0 6.1034 -4.1724 0.0000 C 0 0 0 0 0 0 0 0 0 0 0 0 6.7241 -4.6207 0.0000 C 0 0 0 0 0 0 0 0 0 0 0 0 6.4483 -5.3448 0.0000 C 0 0 0 0 0 0 0 0 0 0 0 0 5.6897 -5.3448 0.0000 C 0 0 0 0 0 0 0 0 0 0 0 0 5.4828 -4.6207 0.0000 N 0 0 0 0 0 0 0 0 0 0 0 0 4.7586 -4.3793 0.0000 C 0 0 0 0…	5-[4-(2,5-dimethyl-1H-pyrrol-1-yl)phenyl]-4-(4-methylphenyl)-4H-1,2,4-triazole-3-thiol	C21 H20 N4 S	-6.3	360.139	361.146	13.039	5.93201e+06	72.9	[M+H]+1	5.32057e+06	5.38351e+06	5.74972e+06	5.21008e+06	4.89302e+06	5.52636e+06	5.00605e+06	5.82534e+06	5.93201e+06	5.55888e+06	4.36891e+06	4.30402e+06	4.87173e+06	4.54979e+06	4.235e+06	4.54037e+06	4.75859e+06	4.37268e+06	4.87941e+06	4.64481e+06	5.45494e+06	4.54508e+06	6.32546	5.11759	1.2	0.26	2.53182e-06	5.01832e-06
#mol format ACD/Labs03051519052D 22 22 0 0 1 0 0 0 0 0 2 V2000 3.4555 -10.3083 0.0000 C 0 0 0 0 0 0 0 0 0 0 0 0 2.3036 -9.6334 0.0000 C 0 0 0 0 0 0 0 0 0 0 0 0 2.3036 -8.3071 0.0000 C 0 0 0 0 0 0 0 0 0 0 0 0 3.4555 -11.6346 0.0000 O 0 0 0 0 0 0 0 0 0 0 0 0 4.6073 -9.6334 0.0000 O 0 0 0 0 0 0 0 0 0 0 0 0 1.1518 -10.3083 0.0000 N 0 0 0 0 0 0 0 0 0 0 0 0 1.1518 -7.6439 0.0000 S 0 0 0 0 0 0 0 0 0 0 0…	hercynylcysteine sulfoxide	C12 H20 N4 O5 S	-3.36	332.114	333.122	3.122	1.44188e+08		[M+H]+1	1.29661e+08	1.35211e+08	1.29889e+08	1.27727e+08	1.31196e+08	1.29607e+08	1.2746e+08	1.29185e+08	1.36813e+08	1.44188e+08	4.26705e+06	4.31938e+06	4.65903e+06	4.36523e+06	4.57702e+06	4.43696e+06	4.37262e+06	4.65489e+06	4.45489e+06	4.54122e+06	1.29775e+08	4.44593e+06	3.95	3.09477	29.19	4.87	5.61622e-31	2.36138e-28
#mol format ACD/Labs02211713302D 41 44 0 0 1 0 0 0 0 0 1 V2000 10.3702 -15.6287 0.0000 O 0 0 0 0 0 0 0 0 0 0 0 0 11.5225 -14.9583 0.0000 S 0 0 0 0 0 0 0 0 0 0 0 0 11.5225 -13.6384 0.0000 C 0 0 0 0 0 0 0 0 0 0 0 0 10.3702 -12.9680 0.0000 C 0 0 0 0 0 0 0 0 0 0 0 0 10.3702 -11.6482 0.0000 C 0 0 0 0 0 0 0 0 0 0 0 0 9.2180 -10.9778 0.0000 C 0 0 0 0 0 0 0 0 0 0 0 0 9.2180 -9.6579 0.0000 C 0 0 0 0 0 0 0…	Fulvestrant	C32 H47 F5 O3 S	-1.28	606.316	304.165	16.878	4.8875e+06		[M+2H]+2	1.55814e+06	1.56084e+06	1.4823e+06	1.78511e+06	1.61038e+06	1.50232e+06	1.52132e+06	1.03803e+06	1.61681e+06	2.03173e+06	4.33566e+06	4.25634e+06	4.76222e+06	4.1874e+06	4.27039e+06	4.87982e+06	4.78067e+06	4.41271e+06	4.8875e+06	4.28766e+06	1.55949e+06	4.37419e+06	15.8973	6.32527	0.357	-1.49	7.09545e-10	2.10094e-09
#mol format -OEChem-02070708262D 31 31 0 1 0 0 0 0 0999 V2000 2.8660 -0.4400 0.0000 S 0 0 0 0 0 0 0 0 0 0 0 0 4.5981 -0.4400 0.0000 S 0 0 0 0 0 0 0 0 0 0 0 0 3.7321 -1.9400 0.0000 N 0 0 0 0 0 0 0 0 0 0 0 0 3.7321 0.0600 0.0000 C 0 0 0 0 0 0 0 0 0 0 0 0 3.7321 1.0600 0.0000 C 0 0 0 0 0 0 0 0 0 0 0 0 4.5981 1.5600 0.0000 C 0 0 0 0 0 0 0 0 0 0 0 0 2.8660 -1.4400 0.0000 C 0 0 3 0 0 0 0 0 0 0 0 0 4.59…	2-Isobutyl-4,6-dimethyl-1,3,5-dithiazinane	C9 H19 N S2	1.07	205.096	206.103	45.741	1.37277e+07		[M+H]+1	4.45459e+06	6.27726e+06	1.05468e+07	7.46914e+06	5.8731e+06	6.21889e+06	8.10971e+06	5.36754e+06	727199	5.09535e+06	6.90348e+06	6.81229e+06	7.47278e+06	5.22105e+06	1.37277e+07	181290	1.59814e+06	3.28771e+06	2.42763e+06	2.99453e+06	6.046e+06	4.25438e+06	42.5127	77.2254	1.421	0.51	0.348491	0.392501
#mol format ELEMENTL02272221452D Dotmatics Elemental 7 7 0 0 0 0 999 V2000 1.7413 -3.3758 0.0000 C 0 0 0 0 0 0.4112 -3.3758 0.0000 C 0 0 0 0 0 0.0002 -4.6407 0.0000 C 0 0 0 0 0 1.0762 -5.4225 0.0000 O 0 0 0 0 0 2.1523 -4.6407 0.0000 C 0 0 0 0 0 2.8931 -2.7108 0.0000 S 0 0 0 0 0 3.3041 -5.3057 0.0000 C 0 0 0 0 0 1 2 1 0 0 0 2 3 1 0 0 0 3 4 1 0 0 0 4 5 1 0 0 0 5 1 2 0 0 0 1 6 1 0 0 0 5 7 1 0 0 0 M …	2-Methyl-4,5-dihydro-3-furanthiol	C5 H8 O S	0.73	116.03	99.0264	24.404	1.98388e+07		[M+H-H2O]+1	1.95724e+06	2.0373e+06	1.98388e+07	5.89438e+06	7.8474e+06	4.46057e+06	5.99449e+06	5.69848e+06	5.26496e+06	5.4696e+06	4.10044e+06	3.90497e+06	4.4278e+06	5.96335e+06	5.69319e+06	4.16348e+06	2.3391e+06	4.30488e+06	4.69285e+06	3.51225e+06	5.58404e+06	4.23418e+06	78.1258	23.9085	1.319	0.4	0.329743	0.373402
#mol format ACD/Labs06110723102D 17 16 0 0 0 0 0 0 0 0 1 V2000 0.0000 -7.5909 0.0000 C 0 0 0 0 0 0 0 0 0 0 0 0 1.2525 -7.5909 0.0000 S 0 0 0 0 0 0 0 0 0 0 0 0 1.8749 -6.5054 0.0000 C 0 0 0 0 0 0 0 0 0 0 0 0 3.1274 -6.5054 0.0000 C 0 0 0 0 0 0 0 0 0 0 0 0 3.7575 -5.4199 0.0000 C 0 0 0 0 0 0 0 0 0 0 0 0 5.0100 -5.4199 0.0000 C 0 0 0 0 0 0 0 0 0 0 0 0 5.6324 -6.5054 0.0000 O 0 0 0 0 0 0 0 0 0 0 0 0 …	met-asp	C9 H16 N2 O5 S	-2.41	264.077	265.085	13.337	5.41817e+06		[M+H]+1	4.18378e+06	4.6385e+06	4.5331e+06	3.6604e+06	4.48417e+06	4.5448e+06	4.83431e+06	4.21822e+06	4.66328e+06	5.41817e+06	3.72618e+06	4.38587e+06	4.1002e+06	5.21474e+06	3.86879e+06	3.78098e+06	3.92277e+06	4.14526e+06	4.7409e+06	4.30025e+06	4.53895e+06	4.12273e+06	10.1301	11.0706	1.101	0.14	0.15564	0.186128
#mol format ACD/Labs04281711342D 12 12 0 0 0 0 0 0 0 0 1 V2000 2.2604 -3.5374 0.0000 S 0 0 0 0 0 0 0 0 0 0 0 0 5.1491 -3.0792 0.0000 O 0 0 0 0 0 0 0 0 0 0 0 0 1.4366 -1.0092 0.0000 C 0 0 0 0 0 0 0 0 0 0 0 0 3.0792 -1.0092 0.0000 C 0 0 0 0 0 0 0 0 0 0 0 0 0.9320 -2.5745 0.0000 C 0 0 0 0 0 0 0 0 0 0 0 0 3.5889 -2.5745 0.0000 C 0 0 0 0 0 0 0 0 0 0 0 0 1.5447 0.0000 0.0000 H 0 0 0 0 0 0 0 0 0 0 0 0 0…	XN1930000	C4 H6 O S	2.33	102.014	103.021	5.669	1.66982e+07		[M+H]+1	1.27359e+07	1.50213e+07	1.37357e+07	1.28903e+07	3.75177e+06	1.66982e+07	1.35723e+07	1.39911e+07	1.33791e+07	1.20206e+07	4.14484e+06	3.42948e+06	4.24567e+06	4.40105e+06	3.29448e+06	4.16975e+06	3.83981e+06	2.93379e+06	4.09189e+06	3.91151e+06	1.34757e+07	4.0017e+06	26.8343	12.3677	3.367	1.75	5.64299e-06	1.07868e-05
#mol format ELEMENTL01042212432D Dotmatics Elemental 29 28 0 0 0 0 999 V2000 -10.0861 0.1508 0.0000 S 0 0 0 0 0 -3.9943 0.1508 0.0000 O 0 0 0 0 0 -5.5141 2.7885 0.0000 O 0 0 0 0 0 -5.5141 1.0300 0.0000 C 0 0 0 0 0 -7.0465 0.1508 0.0000 C 0 0 0 0 0 -8.5663 1.0300 0.0000 C 0 0 0 0 0 -2.4744 1.0300 0.0000 C 0 0 0 0 0 -3.9943 3.6678 0.0000 C 0 0 0 0 0 -0.9420 0.1508 0.0000 C 0 0 0 0 0 -3.9943 5.4262 …	1,1-Diethoxy-3-(methylthio)propane	C8 H18 O2 S	-0.57	178.103	179.11	2.707	4.8381e+06		[M+H]+1	1.02014e+06	2.5354e+06	1.27887e+06	1.41778e+06	973960	989355	1.13549e+06	1.79196e+06	1.66544e+06	1.85096e+06	3.62217e+06	4.38636e+06	4.8381e+06	3.63155e+06	4.35546e+06	2.68365e+06	4.5394e+06	3.58985e+06	3.66343e+06	4.28836e+06	1.34833e+06	3.97589e+06	34.1269	16.0356	0.339	-1.56	4.16478e-07	8.96448e-07
#mol format Mass Frontier 9/12/2024 7:05:59 PM 2D 25 27 0 0 0 0 0 0 0 0 1 V2000 4.3793 1.7586 0.0000 C 0 0 0 0 0 0 0 0 0 0 0 0 3.7241 2.1379 0.0000 O 0 0 0 0 0 0 0 0 0 0 0 0 3.0690 1.7586 0.0000 C 0 0 0 0 0 0 0 0 0 0 0 0 3.0690 1.0000 0.0000 C 0 0 0 0 0 0 0 0 0 0 0 0 2.4138 0.6207 0.0000 C 0 0 0 0 0 0 0 0 0 0 0 0 1.7586 1.0000 0.0000 C 0 0 0 0 0 0 0 0 0 0 0 0 1.7586 1.7586 0.0000 C 0 0 0 0 0 0 0 …	2-(1-{2-[(5-methoxy[1,3]thiazolo[5,4-b]pyridin-2-yl)amino]-2-oxoethyl}cyclohexyl)acetic acid	C17 H21 N3 O4 S	8.76	363.128	364.136	15.821	4.16254e+06	56.3	[M+H]+1	2.82065e+06	3.41355e+06	3.74839e+06	3.312e+06	3.11745e+06	2.78292e+06	3.58711e+06	2.85739e+06	3.59261e+06	3.36413e+06	3.50998e+06	3.75339e+06	4.16254e+06	3.87809e+06	3.94144e+06	3.82847e+06	3.41046e+06	3.95043e+06	3.93001e+06	2.85783e+06	3.33806e+06	3.85328e+06	10.7074	10.0647	0.866	-0.21	0.0134628	0.0180082
#mol format SciTegic04031415222D 14 13 0 0 0 0 0 0 0 0999 V2000 0.0000 -0.6635 0.0000 C 0 0 0 0 0 0 0 0 0 0 0 0 10.3679 -5.3187 0.0000 C 0 0 0 0 0 0 0 0 0 0 0 0 1.1508 0.0000 0.0000 C 0 0 0 0 0 0 0 0 0 0 0 0 9.2170 -4.6552 0.0000 C 0 0 0 0 0 0 0 0 0 0 0 0 6.9154 -0.6635 0.0000 C 0 0 0 0 0 0 0 0 0 0 0 0 2.3017 -0.6635 0.0000 C 0 0 0 0 0 0 0 0 0 0 0 0 5.7645 0.0000 0.0000 C 0 0 0 0 0 0 0 0 0 0 0 0 …	(1Z)-1-(Allyldisulfanyl)-3-(allylsulfonyl)-1-propene	C9 H14 O2 S3	-3.04	250.015	251.022	31.821	4.57934e+06		[M+H]+1	164179	176776	176367	195773	191157	204425	205801	201408	197502	206608	3.58362e+06	4.19891e+06	3.06942e+06	3.59538e+06	4.30957e+06	4.369e+06	3.82221e+06	4.57934e+06	3.58984e+06	3.67887e+06	196638	3.75054e+06	7.65104	12.0541	0.052	-4.25	3.13872e-20	3.3765e-19
#mol format ACD/Labs02200711132D 12 11 0 0 1 0 0 0 0 0 1 V2000 4.5936 -1.3467 0.0000 S 0 0 0 0 0 0 0 0 0 0 0 0 4.5936 0.0000 0.0000 O 0 0 0 0 0 0 0 0 0 0 0 0 5.7466 -2.0016 0.0000 C 0 0 0 0 0 0 0 0 0 0 0 0 6.9181 -1.3467 0.0000 C 0 0 0 0 0 0 0 0 0 0 0 0 6.9181 0.0000 0.0000 N 0 0 0 0 0 0 0 0 0 0 0 0 3.4406 -2.0016 0.0000 C 0 0 0 0 0 0 0 0 0 0 0 0 2.2876 -1.3467 0.0000 C 0 0 0 0 0 0 0 0 0 0 0 0 1.…	3-(Butylsulfinyl)-L-alanin	C7 H15 N O3 S	-1.42	193.077	194.084	3.87	5.12231e+06		[M+H]+1	2.35883e+06	2.04625e+06	3.11775e+06	3.66764e+06	2.96746e+06	3.04782e+06	1.41137e+06	2.66229e+06	2.293e+06	2.99404e+06	5.12231e+06	3.9556e+06	4.66167e+06	2.15315e+06	4.24026e+06	1.85474e+06	4.6064e+06	1.47141e+06	3.23491e+06	3.49939e+06	2.81487e+06	3.72749e+06	24.2729	36.6791	0.755	-0.41	0.183462	0.216974
#mol format Mass Frontier 1/4/2022 12:31:00 PM 2D 15 15 0 0 0 0 0 0 0 0 1 V2000 2.6552 -1.2759 0.0000 C 0 0 0 0 0 0 0 0 0 0 0 0 1.8966 -1.3448 0.0000 C 0 0 0 0 0 0 0 0 0 0 0 0 1.5862 -2.0345 0.0000 N 0 0 0 0 0 0 0 0 0 0 0 0 2.0345 -2.6552 0.0000 C 0 0 0 0 0 0 0 0 0 0 0 0 2.7931 -2.6552 0.0000 C 0 0 0 0 0 0 0 0 0 0 0 0 3.0345 -3.3793 0.0000 N 0 0 0 0 0 0 0 0 0 0 0 0 2.4138 -3.8276 0.0000 C 0 0 0 0…	(1Z)-S,S'-dimethyldihydroholomycin	C9 H12 N2 O2 S2	-2.7	244.033	323.054	17.522	4.31567e+06		[M+DMSO+H]+1	301774	316317	284266	213329	447758	224088	350596	325130	239463	235946	3.32928e+06	4.16048e+06	4.31567e+06	3.91321e+06	2.94055e+06	3.10715e+06	3.72441e+06	4.08609e+06	3.25054e+06	3.64912e+06	293020	3.68676e+06	24.3827	13.0171	0.079	-3.65	2.69741e-14	1.30391e-13
#mol format ELEMENTL01092112182D Dotmatics Elemental 10 10 0 0 0 0 999 V2000 2.1434 2.8875 0.0000 C 0 0 0 0 0 2.8579 3.3000 0.0000 C 0 0 0 0 0 3.5723 2.8875 0.0000 C 0 0 0 0 0 3.5724 2.0625 0.0000 S 0 0 0 0 0 2.8579 1.6500 0.0000 C 0 0 0 0 0 2.8579 0.8250 0.0000 C 0 0 0 0 0 2.1434 2.0625 0.0000 O 0 0 0 0 0 4.2868 3.2999 0.0000 C 0 0 0 0 0 5.0013 2.8874 0.0000 C 0 0 0 0 0 5.7158 3.2999 0.0000 C 0 …	2-Methyl-4-propyl-1,3-oxathiane	C8 H16 O S	-2.11	160.092	161.099	26.826	3.85285e+06		[M+H]+1	2.83206e+06	2.58316e+06	2.64016e+06	2.84468e+06	2.96486e+06	3.27767e+06	3.33628e+06	3.62003e+06	2.90938e+06	3.31939e+06	3.48929e+06	3.57091e+06	3.58609e+06	3.09672e+06	3.50511e+06	3.64039e+06	3.85285e+06	3.51216e+06	3.69401e+06	3.781e+06	2.93712e+06	3.5785e+06	11.1596	5.77461	0.821	-0.28	0.000878076	0.00135941
#mol format ACD/Labs04271715232D 19 18 0 0 0 0 0 0 0 0 1 V2000 0.0000 -1.3237 0.0000 C 0 0 0 0 0 0 0 0 0 0 0 0 1.1461 -1.9856 0.0000 S 0 0 0 0 0 0 0 0 0 0 0 0 2.3084 -1.3237 0.0000 C 0 0 0 0 0 0 0 0 0 0 0 0 3.4545 -1.9856 0.0000 C 0 0 0 0 0 0 0 0 0 0 0 0 4.6168 -1.3237 0.0000 C 0 0 0 0 0 0 0 0 0 0 0 0 5.7629 -1.9856 0.0000 C 0 0 0 0 0 0 0 0 0 0 0 0 6.9252 -1.3237 0.0000 C 0 0 0 0 0 0 0 0 0 0 0 0 …	S-[(1Z)-N-Hydroxy-8-(methylsulfanyl)octanimidoyl]cysteine	C12 H24 N2 O3 S2	-0.24	308.123	309.13	32.902	4.35784e+06		[M+H]+1	4.35784e+06	3.47945e+06	3.25042e+06	3.51247e+06	3.07982e+06	2.95778e+06	3.18982e+06	2.97071e+06	2.99788e+06	2.41955e+06	3.12778e+06	3.57056e+06	2.33e+06	2.6814e+06	3.28289e+06	3.37611e+06	2.8133e+06	3.91916e+06	3.9269e+06	3.6841e+06	3.13482e+06	3.3295e+06	15.6575	16.3832	0.942	-0.09	0.860524	0.879256
#mol format ACD/Labs04281711512D 36 39 0 0 1 0 0 0 0 0 1 V2000 9.3897 -2.0133 0.0000 S 0 0 0 0 0 0 0 0 0 0 0 0 12.8435 -3.9919 0.0000 S 0 0 0 0 0 0 0 0 0 0 0 0 5.7970 -4.6514 0.0000 O 0 0 0 0 0 0 0 0 0 0 0 0 8.2442 -6.6300 0.0000 O 0 0 0 0 0 0 0 0 0 0 0 0 10.5178 -6.6127 0.0000 O 0 0 0 0 0 0 0 0 0 0 0 0 4.6514 -3.9919 0.0000 O 0 0 0 0 0 0 0 0 0 0 0 0 16.2106 -0.4686 0.0000 O 0 0 0 0 0 0 0 0 0 0 0…	Ceforanide	C20 H21 N7 O6 S2	-2.95	519.098	520.105	23.003	8.8739e+06		[M+H]+1	953936	918061	935387	956862	954068	915175	989218	935594	969536	975888	3.96014e+06	5.79365e+06	8.8739e+06	2.85762e+06	3.22145e+06	1.82363e+06	3.08693e+06	3.31348e+06	3.18982e+06	3.70289e+06	954002	3.26747e+06	2.55862	49.9894	0.292	-1.78	3.40183e-06	6.65084e-06
#mol format ELEMENTL04272121112D Dotmatics Elemental 9 8 0 0 0 0 999 V2000 2.4673 -0.9393 0.0000 C 0 0 0 0 0 8.5418 -0.9393 0.0000 C 0 0 0 0 0 7.0263 -1.8161 0.0000 C 0 0 0 0 0 10.0572 -1.8161 0.0000 S 0 0 0 0 0 5.4983 -0.9393 0.0000 C 0 0 0 0 0 11.5852 -0.9393 0.0000 C 0 0 0 0 0 3.9828 -1.8161 0.0000 C 0 0 0 0 0 0.9393 -1.8161 0.0000 C 0 0 0 0 0 8.5419 0.3907 0.0000 O 0 0 0 0 0 1 7 1 0 0 0 1 8 1…	S-Methyl hexanethioate	C7 H14 O S	3.1	146.077	147.084	13.264	4.12087e+06		[M+H]+1	367392	1.01776e+06	638855	268645	377093	242213	543282	282494	292795	410691	655034	4.12087e+06	882403	3.35572e+06	3.08105e+06	3.38154e+06	3.34588e+06	770994	2.67503e+06	3.37001e+06	372243	3.21346e+06	53.5417	50.2638	0.116	-3.11	1.57863e-05	2.87674e-05
#mol format ACD/Labs04281711142D 20 19 0 0 1 0 0 0 0 0 1 V2000 0.0000 -9.2090 0.0000 N 0 0 0 0 0 0 0 0 0 0 0 0 1.3238 -9.2090 0.0000 C 0 0 0 0 0 0 0 0 0 0 0 0 1.9915 -8.0579 0.0000 C 0 0 0 0 0 0 0 0 0 0 0 0 1.3238 -6.9068 0.0000 C 0 0 0 0 0 0 0 0 0 0 0 0 1.9915 -5.7556 0.0000 C 0 0 0 0 0 0 0 0 0 0 0 0 3.3268 -5.7556 0.0000 O 0 0 0 0 0 0 0 0 0 0 0 0 1.3238 -4.6045 0.0000 N 0 0 0 0 0 0 0 0 0 0 0 0 …	Glutathione	C10 H17 N3 O6 S	-2.54	307.083	308.09	23.809	4.2278e+06		[M+H]+1	840081	910319	823536	905450	918550	886027	952940	912203	989208	959629	4.2278e+06	3.27541e+06	3.96436e+06	3.77488e+06	3.00165e+06	3.09505e+06	2.9599e+06	3.71888e+06	3.12774e+06	2.80079e+06	911261	3.20158e+06	5.6307	14.3637	0.285	-1.81	4.60597e-12	1.75785e-11
#mol format OpenBabel09092013162D 48 51 0 0 1 0 0 0 0 0999 V2000 4.1670 -0.9028 0.0000 C 0 0 0 0 0 0 0 0 0 0 0 0 3.1714 -0.9098 0.0000 C 0 0 1 0 0 0 0 0 0 0 0 0 3.1778 -1.8199 0.0000 C 0 0 0 0 0 0 0 0 0 0 0 0 2.3928 -2.2805 0.0000 C 0 0 0 0 0 0 0 0 0 0 0 0 1.6013 -1.8310 0.0000 C 0 0 1 0 0 0 0 0 0 0 0 0 1.6081 -2.7978 0.0000 H 0 0 0 0 0 0 0 0 0 0 0 0 1.5949 -0.9208 0.0000 C 0 0 2 0 0 0 0 0 0 0 0 …	12-epi-fisherindole U isothiocyanate	C21 H24 N2 S	2.04	336.167	337.174	20.998	3.42759e+06		[M+H]+1	1.81446e+06	1.17935e+06	1.53022e+06	1.3651e+06	1.26108e+06	1.46223e+06	1.35425e+06	1.44618e+06	1.53536e+06	1.43018e+06	3.26322e+06	3.32886e+06	3.02431e+06	3.0264e+06	3.42759e+06	1.28519e+06	3.35184e+06	3.24449e+06	3.12673e+06	3.07389e+06	1.43818e+06	3.18561e+06	12.0673	20.6963	0.451	-1.15	1.18184e-05	2.1844e-05
#mol format Marvin 08140718092D 16 16 0 0 0 0 0 0 0 0999 V2000 13.3663 -7.7784 0.0000 O 0 0 0 0 0 0 0 0 0 0 0 0 11.5152 -8.1346 0.0000 O 0 0 0 0 0 0 0 0 0 0 0 0 13.9834 -10.2721 0.0000 O 0 0 0 0 0 0 0 0 0 0 0 0 12.7493 -10.9846 0.0000 O 0 0 0 0 0 0 0 0 0 0 0 0 12.7493 -8.1346 0.0000 C 0 0 0 0 0 0 0 0 0 0 0 0 12.7493 -8.8471 0.0000 C 0 0 0 0 0 0 0 0 0 0 0 0 12.1323 -7.7784 0.0000 C 0 0 0 0 0 0 0 0…	3,4-Dihydroxyphenylglycol O-sulfate	C8 H10 O7 S	0.98	250.015	251.022	37.013	8.18776e+06		[M+H]+1	193137	208648	197300	202174	203652	215819	197943	218820	205007	217173	6.68136e+06	7.21023e+06	2.77787e+06	3.12558e+06	3.05273e+06	3.03555e+06	5.97967e+06	2.7165e+06	8.18776e+06	3.17076e+06	204330	3.14817e+06	4.34198	46.9392	0.065	-3.95	4.34126e-09	1.17224e-08
#mol format ACD/Labs08121512362D 8 8 0 0 0 0 0 0 0 0 1 V2000 2.1091 -1.0772 0.0000 C 0 0 0 0 0 0 0 0 0 0 0 0 0.7786 -1.0772 0.0000 C 0 0 0 0 0 0 0 0 0 0 0 0 0.3666 -2.3435 0.0000 C 0 0 0 0 0 0 0 0 0 0 0 0 1.4439 -3.1259 0.0000 S 0 0 0 0 0 0 0 0 0 0 0 0 2.5174 -2.3435 0.0000 C 0 0 0 0 0 0 0 0 0 0 0 0 0.0000 0.0000 0.0000 O 0 0 0 0 0 0 0 0 0 0 0 0 3.7798 -2.7555 0.0000 C 0 0 0 0 0 0 0 0 0 0 0 0 2.8…	2,5-Anhydro-1-deoxy-2,3-dithiopent-4-enitol	C5 H8 O S2	-2.78	148.001	318.992	24.308	6.06393e+06		[2M+Na]+1	190654	201345	205559	207632	222582	226501	225883	223405	230760	232337	5.68134e+06	6.06393e+06	2.87404e+06	3.26812e+06	3.07718e+06	5.61132e+06	2.80842e+06	2.8341e+06	3.06658e+06	2.91585e+06	222993	3.07188e+06	6.56805	35.808	0.073	-3.78	1.74561e-10	5.53964e-10
#mol format OpenBabel09092013472D 51 52 0 0 1 0 0 0 0 0999 V2000 5.8392 1.2624 0.0000 C 0 0 0 0 0 0 0 0 0 0 0 0 5.7347 0.2679 0.0000 C 0 0 2 0 0 0 0 0 0 0 0 0 4.7402 0.3724 0.0000 H 0 0 0 0 0 0 0 0 0 0 0 0 5.6302 -0.7266 0.0000 C 0 0 2 0 0 0 0 0 0 0 0 0 6.0369 -1.6402 0.0000 H 0 0 0 0 0 0 0 0 0 0 0 0 4.7166 -1.1334 0.0000 C 0 0 0 0 0 0 0 0 0 0 0 0 3.9076 -0.5456 0.0000 C 0 0 0 0 0 0 0 0 0 0 0 0 2…	Cystothiazole C	C19 H24 N2 O4 S2	1.06	408.118	409.125	10.574	1.40447e+07		[M+H]+1	9.29135e+06	6.13602e+06	8.93973e+06	1.12175e+07	7.53892e+06	8.55222e+06	9.59859e+06	1.40447e+07	8.31075e+06	1.04041e+07	3.1384e+06	3.06085e+06	3.12401e+06	2.82924e+06	2.98511e+06	3.08449e+06	2.98195e+06	3.03429e+06	2.94334e+06	3.02097e+06	9.11554e+06	3.02763e+06	23.0195	3.03859	3.011	1.59	5.62133e-08	1.33138e-07
#mol format ACD/Labs04281712162D 31 35 0 0 1 0 0 0 0 0 1 V2000 6.7258 -6.5731 0.0000 S 0 0 0 0 0 0 0 0 0 0 0 0 8.9258 -1.3021 0.0000 O 0 0 0 0 0 0 0 0 0 0 0 0 0.0000 -6.5641 0.0000 O 0 0 0 0 0 0 0 0 0 0 0 0 7.8572 -4.6245 0.0000 O 0 0 0 0 0 0 0 0 0 0 0 0 5.6123 -4.6245 0.0000 C 0 0 0 0 0 0 0 0 0 0 0 0 6.7976 -3.9870 0.0000 C 0 0 0 0 0 0 0 0 0 0 0 0 4.4898 -3.9690 0.0000 C 0 0 0 0 0 0 0 0 0 0 0 0 …	spiroxasone	C24 H34 O3 S	-3.09	402.222	202.118	5.706	7.9824e+06		[M+2H]+2	1.69059e+06	4.98832e+06	7.9824e+06	6.5028e+06	5.34095e+06	4.13875e+06	2.13317e+06	1.08492e+06	3.76635e+06	3.97053e+06	3.54314e+06	3.34929e+06	3.20606e+06	2.45829e+06	2.64638e+06	2.48738e+06	2.93404e+06	3.35694e+06	3.11527e+06	1.82637e+06	4.05464e+06	3.02465e+06	51.9514	18.3936	1.341	0.42	0.300154	0.342735
#mol format -OEChem-02070708212D 62 64 0 1 0 0 0 0 0999 V2000 8.9030 -0.0079 0.0000 S 0 0 0 0 0 0 0 0 0 0 0 0 11.4813 2.3056 0.0000 O 0 0 0 0 0 0 0 0 0 0 0 0 8.6967 0.9706 0.0000 O 0 0 0 0 0 0 0 0 0 0 0 0 9.1092 -0.9864 0.0000 O 0 0 0 0 0 0 0 0 0 0 0 0 11.8385 0.6108 0.0000 O 0 0 0 0 0 0 0 0 0 0 0 0 9.8815 0.1984 0.0000 N 0 0 3 0 0 0 0 0 0 0 0 0 4.6783 -1.7833 0.0000 N 0 0 0 0 0 0 0 0 0 0 0 0 4.6…	lexipafant	C23 H30 N4 O4 S	-5.04	458.196	230.106	29.49	5.36263e+06		[M+2H]+2	309531	1.0573e+06	335148	2.25621e+06	3.92804e+06	1.51116e+06	631887	3.80588e+06	3.79014e+06	376052	4.28541e+06	4.13393e+06	1.75472e+06	5.23465e+06	1.20036e+06	2.00122e+06	5.36263e+06	3.94285e+06	1.4555e+06	1.4073e+06	1.28423e+06	2.97203e+06	85.0888	54.2057	0.432	-1.21	0.0497987	0.0631798
#mol format OpenBabel09092012352D 29 29 0 0 1 0 0 0 0 0999 V2000 0.8090 0.5878 0.0000 C 0 0 0 0 0 0 0 0 0 0 0 0 1.6180 0.0000 0.0000 C 0 0 0 0 0 0 0 0 0 0 0 0 2.5691 0.3090 0.0000 O 0 0 0 0 0 0 0 0 0 0 0 0 1.3090 -0.9511 0.0000 N 0 0 0 0 0 0 0 0 0 0 0 0 0.3090 -0.9511 0.0000 C 0 0 3 0 0 0 0 0 0 0 0 0 0.0000 -0.0000 0.0000 S 0 0 0 0 0 0 0 0 0 0 0 0 -0.2788 -1.7601 0.0000 C 0 0 0 0 0 0 0 0 0 0 0 0 …	Actithiazic acid	C9 H15 N O3 S	-0.95	217.077	218.084	10.651	3.40535e+06		[M+H]+1	3.2433e+06	2.38308e+06	2.85271e+06	2.47653e+06	2.86186e+06	2.63289e+06	3.40535e+06	3.15747e+06	2.7774e+06	2.6161e+06	3.02769e+06	2.95288e+06	3.01382e+06	2.72944e+06	2.87981e+06	2.97569e+06	2.87676e+06	2.92726e+06	2.83952e+06	2.91441e+06	2.81506e+06	2.92084e+06	11.8599	3.03859	0.964	-0.05	0.434501	0.48015
#mol format ELEMENTL05092106482D Dotmatics Elemental 9 9 0 0 0 0 999 V2000 4.9620 -1.1544 0.0000 S 0 0 0 0 0 3.8076 -1.8154 0.0000 C 0 0 0 0 0 2.6579 -1.1544 0.0000 C 0 0 0 0 0 1.5035 -1.8154 0.0000 C 0 0 0 0 0 1.5035 -3.1467 0.0000 C 0 0 0 0 0 2.6579 -3.8123 0.0000 C 0 0 0 0 0 3.8076 -3.1467 0.0000 C 0 0 0 0 0 6.1122 -1.8222 0.0000 S 0 0 0 0 0 7.2656 -1.1599 0.0000 C 0 0 0 0 0 1 2 1 0 0 0 2 3 1 …	Methyl Phenyl Disulfide	C7 H8 S2	4.07	156.007	157.015	1.584	5.67812e+06		[M+H]+1	5.67812e+06	5.43617e+06	4.24947e+06	4.7556e+06	5.48687e+06	2.89727e+06	3.32337e+06	2.79507e+06	4.48128e+06	1.42612e+06	5.01008e+06	3.36783e+06	1.97343e+06	4.561e+06	2.53325e+06	2.71763e+06	1.83244e+06	3.13743e+06	1.27172e+06	1.71016e+06	4.36538e+06	2.62544e+06	34.5789	43.7893	1.663	0.73	0.065678	0.0822533
#mol format OpenBabel09092012132D 31 31 0 0 1 0 0 0 0 0999 V2000 1.5878 0.8090 0.0000 C 0 0 0 0 0 0 0 0 0 0 0 0 1.0000 -0.0000 0.0000 C 0 0 0 0 0 0 0 0 0 0 0 0 1.3090 -0.9511 0.0000 N 0 0 0 0 0 0 0 0 0 0 0 0 0.5000 -1.5388 0.0000 C 0 0 0 0 0 0 0 0 0 0 0 0 -0.3090 -0.9511 0.0000 C 0 0 0 0 0 0 0 0 0 0 0 0 0.0000 -0.0000 0.0000 S 0 0 0 0 0 0 0 0 0 0 0 0 0.5000 -2.5388 0.0000 C 0 0 0 0 0 0 0 0 0 0 0 …	Methoxycarboxylic acid 42	C11 H15 N O3 S	-1.93	241.077	242.084	10.46	2.83174e+06		[M+H]+1	1.19291e+06	1.39924e+06	1.2675e+06	1.38225e+06	1.45906e+06	1.40197e+06	2.28711e+06	1.55217e+06	2.09221e+06	1.97409e+06	2.83174e+06	2.57749e+06	2.70781e+06	2.42583e+06	1.63739e+06	2.49112e+06	1.64582e+06	2.72821e+06	2.2836e+06	2.54033e+06	1.43052e+06	2.51572e+06	23.5548	17.7264	0.569	-0.81	0.000434015	0.0006901
#mol format ACD/Labs04221415492D 19 19 0 0 0 0 0 0 0 0 1 V2000 1.5265 -1.3278 0.0000 S 0 0 0 0 0 0 0 0 0 0 0 0 4.1820 -0.3974 0.0000 O 0 0 0 0 0 0 0 0 0 0 0 0 4.7781 -2.4568 0.0000 O 0 0 0 0 0 0 0 0 0 0 0 0 5.0491 -3.3239 0.0000 O 0 0 0 0 0 0 0 0 0 0 0 0 2.9897 -4.4530 0.0000 N 0 0 0 0 0 0 0 0 0 0 0 0 6.3769 -5.6452 0.0000 N 0 0 0 0 0 0 0 0 0 0 0 0 2.1949 -3.3871 0.0000 C 0 0 0 0 0 0 0 0 0 0 0 0 …	Articaine	C13 H20 N2 O3 S	-2.72	284.119	285.126	18.06	2.74306e+06		[M+H]+1	461559	487261	486460	494931	518327	510054	512528	518870	516531	524276	2.21537e+06	2.40491e+06	2.2504e+06	2.68285e+06	1.13379e+06	2.57332e+06	2.74306e+06	2.668e+06	2.57638e+06	2.24679e+06	511291	2.48911e+06	3.95715	20.0059	0.205	-2.28	1.12254e-08	2.88091e-08
#mol format ACD/Labs04281710402D 11 11 0 0 0 0 0 0 0 0 1 V2000 1.2876 -2.6149 0.0000 C 0 0 0 0 0 0 0 0 0 0 0 0 0.1321 -3.2818 0.0000 C 0 0 0 0 0 0 0 0 0 0 0 0 0.1321 -4.6091 0.0000 C 0 0 0 0 0 0 0 0 0 0 0 0 1.2876 -5.2760 0.0000 C 0 0 0 0 0 0 0 0 0 0 0 0 2.4366 -4.6091 0.0000 C 0 0 0 0 0 0 0 0 0 0 0 0 2.4366 -3.2818 0.0000 C 0 0 0 0 0 0 0 0 0 0 0 0 2.4366 -0.6207 0.0000 O 0 0 0 0 0 0 0 0 0 0 0 0 …	XT5075000	C7 H9 N O2 S	-3.1	171.035	172.042	26.096	1.34105e+07		[M+H]+1	2.21387e+06	7.88696e+06	1.7215e+06	2.53881e+06	7.34392e+06	6.60795e+06	3.75155e+06	4.55255e+06	7.00295e+06	9.55062e+06	264484	347633	2.88696e+06	299130	2.08548e+06	3.97019e+06	1.92202e+06	4.24762e+06	4.7079e+06	5.14609e+06	5.58025e+06	2.48622e+06	51.1063	73.0319	2.244	1.17	0.0298111	0.0386366
#mol format ACD/Labs04221415492D 17 17 0 0 1 0 0 0 0 0 1 V2000 5.8085 -2.0169 0.0000 S 0 0 0 0 0 0 0 0 0 0 0 0 9.1853 -0.8528 0.0000 O 0 0 0 0 0 0 0 0 0 0 0 0 8.1135 -4.1489 0.0000 O 0 0 0 0 0 0 0 0 0 0 0 0 10.2571 -4.1489 0.0000 O 0 0 0 0 0 0 0 0 0 0 0 0 11.5249 -1.2677 0.0000 O 0 0 0 0 0 0 0 0 0 0 0 0 1.1525 -3.3537 0.0000 O 0 0 0 0 0 0 0 0 0 0 0 0 0.0000 -1.3484 0.0000 O 0 0 0 0 0 0 0 0 0 0 0 …	S-(5-deoxy-beta-D-ribos-5-yl)-L-homocysteine	C9 H17 N O6 S	3.52	267.079	134.547	1.591	2.93938e+06		[M+2H]+2	2.55705e+06	2.30785e+06	2.93938e+06	2.44056e+06	2.417e+06	2.44103e+06	2.31085e+06	2.33367e+06	2.37583e+06	2.4841e+06	2.33741e+06	2.48611e+06	2.42365e+06	2.3883e+06	2.44019e+06	2.24296e+06	2.48698e+06	2.21981e+06	2.20929e+06	2.28312e+06	2.42878e+06	2.36286e+06	7.55221	4.59536	1.028	0.04	0.122266	0.148338
#mol format Mass Frontier 9/12/2024 7:05:54 PM 2D 17 17 0 0 0 0 0 0 0 0 1 V2000 -0.1379 -3.6897 0.0000 O 0 0 0 0 0 0 0 0 0 0 0 0 0.5517 -4.0690 0.0000 C 0 0 0 0 0 0 0 0 0 0 0 0 1.2069 -3.6897 0.0000 C 0 0 0 0 0 0 0 0 0 0 0 0 1.8621 -4.0690 0.0000 S 0 0 0 0 0 0 0 0 0 0 0 0 2.4828 -3.6897 0.0000 C 0 0 0 0 0 0 0 0 0 0 0 0 3.1724 -4.0690 0.0000 C 0 0 0 0 0 0 0 0 0 0 0 0 3.8276 -3.6897 0.0000 N 0 0 0 …	2-({2-oxo-2-[(2-oxo-3-azepanyl)amino]ethyl}sulfanyl)acetic acid	C10 H16 N2 O4 S	-2.99	260.082	261.09	4.556	6.24088e+07	59.2	[M+H]+1	1.47209e+07	2.39996e+07	5.28573e+07	6.24088e+07	2.13102e+07	5.34372e+07	2.62472e+07	2.20755e+07	1.95438e+07	2.10007e+07	2.25133e+06	2.58357e+06	2.11432e+06	2.35821e+06	2.26313e+06	2.24737e+06	2.28974e+06	2.42222e+06	1.99724e+06	1.95348e+06	2.30376e+07	2.25723e+06	54.5685	8.44757	10.206	3.35	3.79738e-08	9.17518e-08
#mol format -OEChem-02070712062D 18 18 0 0 0 0 0 0 0999 V2000 4.8913 1.0272 0.0000 S 0 0 0 0 0 0 0 0 0 0 0 0 4.5691 -0.9374 0.0000 S 0 0 0 0 0 0 0 0 0 0 0 0 2.8090 -1.2162 0.0000 N 0 0 0 0 0 0 0 0 0 0 0 0 2.3090 0.3227 0.0000 C 0 0 0 0 0 0 0 0 0 0 0 0 2.0000 -0.6284 0.0000 C 0 0 0 0 0 0 0 0 0 0 0 0 3.3090 0.3227 0.0000 C 0 0 0 0 0 0 0 0 0 0 0 0 3.6180 -0.6284 0.0000 C 0 0 0 0 0 0 0 0 0 0 0 0 3.89…	(3Z)-3-[(Methylsulfanyl)methylene]-2-pyrrolidinethione	C6 H9 N S2	-4.6	159.017	160.024	39.803	2.57318e+06		[M+H]+1	372278	534666	379446	242219	273733	402936	252553	179269	492750	150828	1.95813e+06	1.97522e+06	2.11694e+06	2.12631e+06	2.57318e+06	2.1542e+06	2.22234e+06	2.12455e+06	2.12796e+06	1.96545e+06	323006	2.12543e+06	39.2967	8.35351	0.152	-2.72	7.76865e-08	1.80844e-07
#mol format ACD/Labs04111411492D 6 6 0 0 0 0 0 0 0 0 1 V2000 2.3036 -0.6650 0.0000 S 0 0 0 0 0 0 0 0 0 0 0 0 1.1518 0.0000 0.0000 S 0 0 0 0 0 0 0 0 0 0 0 0 0.0000 -1.9950 0.0000 C 0 0 0 0 0 0 0 0 0 0 0 0 1.1518 -2.6600 0.0000 C 0 0 0 0 0 0 0 0 0 0 0 0 2.3036 -1.9950 0.0000 S 0 0 0 0 0 0 0 0 0 0 0 0 0.0000 -0.6650 0.0000 C 0 0 0 0 0 0 0 0 0 0 0 0 1 2 1 0 0 0 0 1 5 1 0 0 0 0 2 6 1 0 0 0 0 3 6 1 0 0…	s-trithiane	C3 H6 S3	-2.95	137.963	138.97	26.659	2.74339e+06		[M+H]+1	200275	221469	222863	223240	228763	247455	242770	247853	244871	251471	2.4855e+06	954932	2.18985e+06	1.7974e+06	2.16145e+06	2.07619e+06	1.21044e+06	2.74339e+06	1.62022e+06	2.38786e+06	235766	2.11882e+06	7.0446	28.8896	0.111	-3.17	3.82864e-09	1.03925e-08
#mol format ACD/Labs04281713422D 14 13 0 0 0 0 0 0 0 0 1 V2000 1.1607 -0.9534 0.0000 S 0 0 0 0 0 0 0 0 0 0 0 0 9.2127 -1.5959 0.0000 S 0 0 0 0 0 0 0 0 0 0 0 0 2.3109 -1.6063 0.0000 O 0 0 0 0 0 0 0 0 0 0 0 0 8.0624 -0.9327 0.0000 O 0 0 0 0 0 0 0 0 0 0 0 0 2.0311 0.0000 0.0000 O 0 0 0 0 0 0 0 0 0 0 0 0 0.2073 -1.9586 0.0000 O 0 0 0 0 0 0 0 0 0 0 0 0 9.8759 -0.4352 0.0000 O 0 0 0 0 0 0 0 0 0 0 0 0 8…	Busulfan	C6 H14 O6 S2	-3.01	246.022	515.035	32.886	2.41007e+06		[2M+Na]+1	186869	194861	197129	208973	210738	213871	223260	219454	227172	224747	2.08305e+06	2.14013e+06	1.95664e+06	1.9406e+06	2.41007e+06	2.38078e+06	2.18622e+06	2.34693e+06	2.0869e+06	1.94949e+06	212305	2.11351e+06	6.55897	8.3703	0.1	-3.32	1.89487e-22	3.07129e-21
#mol format Mass Frontier 9/12/2024 7:05:37 PM 2D 15 16 0 0 0 0 0 0 0 0 1 V2000 1.1379 -0.5517 0.0000 C 0 0 0 0 0 0 0 0 0 0 0 0 0.6552 -1.1379 0.0000 C 0 0 0 0 0 0 0 0 0 0 0 0 0.0000 -1.5172 0.0000 S 0 0 0 0 0 0 0 0 0 0 0 0 0.0000 -2.2759 0.0000 C 0 0 0 0 0 0 0 0 0 0 0 0 0.6552 -2.6552 0.0000 C 0 0 0 0 0 0 0 0 0 0 0 0 1.3103 -2.2759 0.0000 C 0 0 0 0 0 0 0 0 0 0 0 0 1.9655 -2.6552 0.0000 N 0 0 0 0…	6,6-dimethyl-4-piperidino-5,6-dihydro-2H-thiine-2-thione	C12 H19 N S2	-6.82	241.094	242.102	6.387	1.22022e+08	71.3	[M+H]+1	1.12588e+08	1.14579e+08	1.14046e+08	1.18912e+08	1.16055e+08	1.19932e+08	1.14584e+08	1.22022e+08	1.18554e+08	1.20479e+08	2.65248e+06	1.95526e+06	2.02418e+06	2.02493e+06	1.99267e+06	2.03214e+06	2.25238e+06	3.84406e+06	3.7054e+06	2.153e+06	1.17305e+08	2.09257e+06	2.73547	29.2586	56.058	5.81	2.54597e-12	9.99177e-12
#mol format ACD/Labs08121512362D 26 25 0 0 0 0 0 0 0 0 1 V2000 2.1853 -6.0432 0.0000 O 0 0 0 0 0 0 0 0 0 0 0 0 1.1601 -5.2743 0.0000 C 0 0 0 0 0 0 0 0 0 0 0 0 0.0000 -5.9218 0.0000 O 0 0 0 0 0 0 0 0 0 0 0 0 0.0000 -3.3453 0.0000 N 0 0 0 0 0 0 0 0 0 0 0 0 1.1601 -3.9928 0.0000 C 0 0 0 0 0 0 0 0 0 0 0 0 2.3067 -3.4802 0.0000 C 0 0 0 0 0 0 0 0 0 0 0 0 3.3453 -4.1142 0.0000 C 0 0 0 0 0 0 0 0 0 0 0 0 …	gamma-Glutamyl-gamma-glutamyl-S-methylcysteine	C14 H23 N3 O8 S	-2.7	393.12	394.127	18.077	6.5778e+06		[M+H]+1	712168	751825	1.96547e+06	1.52181e+06	1.34946e+06	1.52594e+06	1.44414e+06	1.53117e+06	1.36944e+06	1.6334e+06	1.86551e+06	3.75801e+06	1.33105e+06	4.76906e+06	1.60577e+06	1.86064e+06	6.5778e+06	2.49038e+06	2.22668e+06	1.63284e+06	1.48297e+06	2.0461e+06	27.7104	60.6711	0.725	-0.46	0.00643522	0.00883128
#mol format ACD/Labs08121512332D 29 30 0 0 0 0 0 0 0 0 1 V2000 14.9889 -0.6745 0.0000 C 0 0 0 0 0 0 0 0 0 0 0 0 13.8348 0.0000 0.0000 C 0 0 0 0 0 0 0 0 0 0 0 0 14.9889 -2.0085 0.0000 C 0 0 0 0 0 0 0 0 0 0 0 0 10.3723 -2.0085 0.0000 C 0 0 0 0 0 0 0 0 0 0 0 0 9.2182 -2.6680 0.0000 C 0 0 0 0 0 0 0 0 0 0 0 0 12.6806 -0.6745 0.0000 C 0 0 0 0 0 0 0 0 0 0 0 0 13.8348 -2.6680 0.0000 C 0 0 0 0 0 0 0 0 0 0…	1-S-[(1E)-5-Phenyl-N-(sulfooxy)pentanimidoyl]-1-thiohexopyranose	C17 H25 N O9 S2	3.94	451.099	452.106	11.355	2.27296e+06		[M+H]+1	164088	175822	185565	190064	205756	198104	204646	208690	205880	210772	241725	1.99254e+06	2.15305e+06	1.80177e+06	1.85802e+06	1.85401e+06	1.93285e+06	2.14605e+06	2.27296e+06	2.1976e+06	201375	1.9627e+06	8.03782	31.7838	0.103	-3.28	3.15491e-06	6.19128e-06
#mol format ACD/Labs04111411492D 8 7 0 0 0 0 0 0 0 0 1 V2000 6.9217 -2.0142 0.0000 O 0 0 0 0 0 0 0 0 0 0 0 0 0.0000 -1.9865 0.0000 C 0 0 0 0 0 0 0 0 0 0 0 0 1.1490 -1.3290 0.0000 C 0 0 0 0 0 0 0 0 0 0 0 0 2.2980 -1.9865 0.0000 C 0 0 0 0 0 0 0 0 0 0 0 0 3.4539 -1.3290 0.0000 C 0 0 0 0 0 0 0 0 0 0 0 0 4.6030 -1.9865 0.0000 C 0 0 0 0 0 0 0 0 0 0 0 0 5.7520 -1.3290 0.0000 C 0 0 0 0 0 0 0 0 0 0 0 0 3.…	3-Mercaptohexanol	C6 H14 O S	-3.25	134.076	135.084	19.035	2.32437e+06		[M+H]+1	731560	865930	891809	577143	824320	873386	754543	898632	758391	855322	1.73864e+06	1.58726e+06	1.89166e+06	1.58233e+06	1.94812e+06	2.32437e+06	1.86896e+06	2.0138e+06	1.61609e+06	1.91587e+06	839821	1.88031e+06	12.4234	12.4358	0.447	-1.16	2.72298e-11	9.52266e-11
#mol format ACD/Labs08091916232D 26 28 0 0 0 0 0 0 0 0 1 V2000 0.0000 -5.9805 0.0000 O 0 0 0 0 0 0 0 0 0 0 0 0 1.1505 -5.3171 0.0000 C 0 0 0 0 0 0 0 0 0 0 0 0 2.3010 -5.9805 0.0000 C 0 0 0 0 0 0 0 0 0 0 0 0 3.4515 -5.3171 0.0000 C 0 0 0 0 0 0 0 0 0 0 0 0 3.4515 -3.9905 0.0000 C 0 0 0 0 0 0 0 0 0 0 0 0 4.6020 -3.3271 0.0000 O 0 0 0 0 0 0 0 0 0 0 0 0 5.7628 -3.9905 0.0000 C 0 0 0 0 0 0 0 0 0 0 0 0 …	6,8-Dihydroxy-2-(3,4,5-trihydroxyphenyl)-3,4-dihydro-2H-chromen-3-yl hydrogen sulfate	C15 H14 O10 S	1.14	386.031	387.039	22.239	2.20174e+06		[M+H]+1	169411	180590	185436	191939	195362	204620	206076	203578	207154	218500	1.93662e+06	1.82639e+06	2.20174e+06	1.85348e+06	1.8563e+06	1.70719e+06	1.99293e+06	2.06938e+06	1.3944e+06	1.89753e+06	199470	1.87691e+06	7.47312	11.599	0.106	-3.23	5.86269e-18	4.42458e-17
#mol format ACD/Labs04281711072D 18 19 0 0 0 0 0 0 0 0 1 V2000 2.2335 -1.9838 0.0000 S 0 0 0 0 0 0 0 0 0 0 0 0 0.0000 -1.9838 0.0000 O 0 0 0 0 0 0 0 0 0 0 0 0 1.1134 -3.9542 0.0000 N 0 0 0 0 0 0 0 0 0 0 0 0 3.3739 -2.6316 0.0000 C 0 0 0 0 0 0 0 0 0 0 0 0 4.4872 -1.9771 0.0000 C 0 0 0 0 0 0 0 0 0 0 0 0 1.1134 -2.6384 0.0000 C 0 0 0 0 0 0 0 0 0 0 0 0 5.6141 -2.6181 0.0000 C 0 0 0 0 0 0 0 0 0 0 0 0 …	TM5958000	C15 H21 N O S	0.5	263.135	264.142	14.166	8.51426e+06		[M+H]+1	7.9496e+06	7.96603e+06	8.02023e+06	7.82278e+06	7.77884e+06	7.73841e+06	7.82723e+06	8.51426e+06	8.50756e+06	7.38858e+06	1.79996e+06	2.0678e+06	1.85273e+06	1.90615e+06	1.77811e+06	2.10392e+06	1.81727e+06	1.85705e+06	1.65473e+06	1.87566e+06	7.88842e+06	1.85489e+06	4.30579	7.08267	4.253	2.09	1.08934e-18	9.17598e-18
#mol format ACD/Labs04281713162D 9 9 0 0 1 0 0 0 0 0 1 V2000 2.6515 0.0000 0.0000 S 0 0 0 0 0 0 0 0 0 0 0 0 1.6362 -2.0985 0.0000 O 0 0 0 0 0 0 0 0 0 0 0 0 3.7756 -2.0396 0.0000 N 0 0 0 0 0 0 0 0 0 0 0 0 2.0759 -3.3450 0.0000 C 0 0 0 0 0 0 0 0 0 0 0 0 2.6832 -1.2918 0.0000 C 0 0 0 0 0 0 0 0 0 0 0 0 3.3994 -3.3767 0.0000 C 0 0 0 0 0 0 0 0 0 0 0 0 1.3326 -4.4283 0.0000 C 0 0 0 0 0 0 0 0 0 0 0 0 0.0…	(S)-(-)-Goitrin	C5 H7 N O S	-1.94	129.025	130.032	21.49	1.21679e+07		[M+H]+1	5.38537e+06	6.06729e+06	2.33694e+06	6.24053e+06	2.321e+06	2.42096e+06	6.53427e+06	6.56295e+06	2.12309e+06	7.45393e+06	1.90732e+06	1.7915e+06	1.44492e+06	1.59144e+06	1.65808e+06	2.0567e+06	2.01233e+06	1.53634e+06	1.93873e+06	2.03273e+06	5.72633e+06	1.84941e+06	45.6332	12.5139	3.096	1.63	0.000538677	0.000849655
#mol format ACD/Labs04281710492D 8 7 0 0 0 0 0 0 0 0 1 V2000 0.0000 -4.6079 0.0000 C 0 0 0 0 0 0 0 0 0 0 0 0 1.3299 -4.6079 0.0000 S 0 0 0 0 0 0 0 0 0 0 0 0 1.9948 -3.4576 0.0000 C 0 0 0 0 0 0 0 0 0 0 0 0 3.3246 -3.4576 0.0000 C 0 0 0 0 0 0 0 0 0 0 0 0 3.9896 -2.3073 0.0000 C 0 0 0 0 0 0 0 0 0 0 0 0 5.3194 -2.3073 0.0000 N 0 0 0 0 0 0 0 0 0 0 0 0 5.9843 -1.1503 0.0000 C 0 0 0 0 0 0 0 0 0 0 0 0 6.…	IBERVERIN	C5 H9 N S2	-1.96	147.017	148.025	30.346	3.47865e+06		[M+H]+1	213241	230039	239662	241752	248966	255321	263148	257171	261115	261778	1.37417e+06	1.47599e+06	1.83065e+06	2.11415e+06	1.64242e+06	1.84876e+06	3.47865e+06	3.26987e+06	1.85098e+06	1.80731e+06	252143	1.83971e+06	6.55459	34.8072	0.137	-2.87	1.69813e-09	4.81076e-09
#mol format ACD/Labs04281711072D 8 7 0 0 0 0 0 0 0 0 1 V2000 0.0000 -0.6621 0.0000 C 0 0 0 0 0 0 0 0 0 0 0 0 1.1546 0.0000 0.0000 C 0 0 0 0 0 0 0 0 0 0 0 0 2.3093 -0.6621 0.0000 C 0 0 0 0 0 0 0 0 0 0 0 0 3.4639 0.0000 0.0000 S 0 0 0 0 0 0 0 0 0 0 0 0 4.6105 -0.6621 0.0000 S 0 0 0 0 0 0 0 0 0 0 0 0 5.7651 0.0000 0.0000 C 0 0 0 0 0 0 0 0 0 0 0 0 6.9197 -0.6621 0.0000 C 0 0 0 0 0 0 0 0 0 0 0 0 8.074…	Allyl propyl disulfide	C6 H12 S2	-1.23	148.038	149.045	38.103	2.02556e+06		[M+H]+1	105278	119698	115519	116343	120276	117185	126283	122267	120885	124492	1.73572e+06	2.02556e+06	1.46325e+06	1.61609e+06	1.81204e+06	1.92457e+06	1.87467e+06	1.86449e+06	1.98517e+06	1.77415e+06	119987	1.83827e+06	4.9392	9.43938	0.065	-3.94	2.76347e-19	2.54563e-18
#mol format OpenBabel09092015122D 66 66 0 0 0 0 0 0 0 0999 V2000 -13.0000 7.6603 0.0000 C 0 0 0 0 0 0 0 0 0 0 0 0 -13.5000 6.7942 0.0000 C 0 0 0 0 0 0 0 0 0 0 0 0 -14.5000 6.7942 0.0000 C 0 0 0 0 0 0 0 0 0 0 0 0 -13.0000 5.9282 0.0000 C 0 0 0 0 0 0 0 0 0 0 0 0 -12.0000 5.9282 0.0000 C 0 0 0 0 0 0 0 0 0 0 0 0 -11.5000 5.0622 0.0000 C 0 0 0 0 0 0 0 0 0 0 0 0 -10.5000 5.0622 0.0000 C 0 0 0 0 0 0 0 0…	Panosialin wC	C22 H38 O5 S	3.47	414.245	415.252	21.517	2.17644e+06		[M+H]+1	793929	896078	812806	890355	1.03076e+06	771272	660192	859093	867260	1.05887e+06	1.92129e+06	2.17644e+06	2.01021e+06	1.80832e+06	1.64053e+06	1.94982e+06	1.77438e+06	1.776e+06	1.67572e+06	1.59179e+06	863177	1.79216e+06	13.6506	9.93098	0.482	-1.05	1.44859e-10	4.63559e-10
#mol format ACLJDraw02031504582D 27 29 0 0 0 0 0 0 0 0999 V2000 -2.8570 -2.5984 0.0000 C 0 0 0 0 0 0 0 0 0 0 0 0 -0.5508 -2.5977 0.0000 C 0 0 0 0 0 0 0 0 0 0 0 0 -1.7017 -1.9318 0.0000 C 0 0 0 0 0 0 0 0 0 0 0 0 -0.5508 -3.9318 0.0000 C 0 0 0 0 0 0 0 0 0 0 0 0 -2.8570 -3.9378 0.0000 C 0 0 0 0 0 0 0 0 0 0 0 0 -1.6988 -4.5976 0.0000 C 0 0 0 0 0 0 0 0 0 0 0 0 0.6046 -4.5989 0.0000 N 0 0 0 0 0 0 0 0 0…	bendroflumethiazide	C15 H14 F3 N3 O4 S2	-0.4	421.038	422.045	38.582	2.52754e+06		[M+H]+1	384579	435980	415999	445033	443711	436754	445174	482433	456062	457906	1.84042e+06	1.7026e+06	1.24981e+06	2.30052e+06	1.23032e+06	2.52754e+06	2.23822e+06	1.9395e+06	1.56736e+06	1.48145e+06	444372	1.77151e+06	5.92069	24.633	0.251	-2	9.42807e-09	2.4434e-08
#mol format ACD/Labs04281711062D 9 9 0 0 0 0 0 0 0 0 1 V2000 4.6055 -1.9942 0.0000 N 0 0 0 0 0 0 0 0 0 0 0 0 3.4542 -2.6574 0.0000 C 0 0 0 0 0 0 0 0 0 0 0 0 3.4542 -3.9884 0.0000 S 0 0 0 0 0 0 0 0 0 0 0 0 2.3028 -1.9942 0.0000 C 0 0 0 0 0 0 0 0 0 0 0 0 1.1514 -2.6620 0.0000 C 0 0 0 0 0 0 0 0 0 0 0 0 0.0000 -1.9942 0.0000 C 0 0 0 0 0 0 0 0 0 0 0 0 0.0000 -0.6632 0.0000 C 0 0 0 0 0 0 0 0 0 0 0 0 1.…	CV5860000	C7 H7 N S	-2.7	137.03	170.063	23.795	5.45478e+06		[M+H+MeOH]+1	2.99542e+06	1.51581e+06	2.19545e+06	1.55202e+06	1.83592e+06	5.45478e+06	1.58678e+06	1.34974e+06	1.64717e+06	1.97406e+06	1.63081e+06	1.77783e+06	1.83025e+06	1.70973e+06	1.6774e+06	1.76097e+06	1.78087e+06	242531	1.81198e+06	1.78312e+06	1.74155e+06	1.7694e+06	55.8119	30.0607	0.984	-0.02	0.177355	0.210193
#mol format ELEMENTL08142013352D Dotmatics Elemental 10 10 0 0 0 0 999 V2000 -1.2918 -1.6763 0.0000 C 0 0 0 0 0 -0.9056 -0.4076 0.0000 C 0 0 0 0 0 0.4257 -0.3830 0.0000 C 0 0 0 0 0 0.8598 -1.6437 0.0000 C 0 0 0 0 0 -0.2044 -2.4440 0.0000 O 0 0 0 0 0 2.0116 -2.3087 0.0000 C 0 0 0 0 0 3.1635 -1.6437 0.0000 S 0 0 0 0 0 4.3153 -2.3087 0.0000 C 0 0 0 0 0 5.4671 -1.6437 0.0000 C 0 0 0 0 0 4.3153 -3.638…	Furfuryl isopropyl sulfide	C8 H12 O S	-1.63	156.061	139.057	32.536	3.48379e+06		[M+H-H2O]+1	325730	342870	630044	258086	515347	1.37898e+06	402979	1.26459e+06	252385	206146	3.48379e+06	2.00649e+06	3.39235e+06	470063	3.35114e+06	1.91997e+06	763153	1.25601e+06	1.51035e+06	731616	372925	1.71516e+06	75.8766	61.4503	0.217	-2.2	0.000796707	0.00123818
#mol format -OEChem-02070708272D 29 28 0 0 0 0 0 0 0999 V2000 4.5981 0.7500 0.0000 S 0 0 0 0 0 0 0 0 0 0 0 0 5.4641 -0.7500 0.0000 O 0 0 0 0 0 0 0 0 0 0 0 0 7.1962 0.2500 0.0000 C 0 0 0 0 0 0 0 0 0 0 0 0 8.0622 0.7500 0.0000 C 0 0 0 0 0 0 0 0 0 0 0 0 6.3301 0.7500 0.0000 C 0 0 0 0 0 0 0 0 0 0 0 0 8.9282 0.2500 0.0000 C 0 0 0 0 0 0 0 0 0 0 0 0 9.7942 0.7500 0.0000 C 0 0 0 0 0 0 0 0 0 0 0 0 5.4641 …	S-Propyl hexanethioate	C9 H18 O S	-0.83	174.108	238.123	10.282	1.92801e+06		[M+ACN+Na]+1	608625	625262	634507	641163	644315	681266	680483	660794	699482	700166	1.72707e+06	1.7713e+06	1.55503e+06	1.76528e+06	1.92801e+06	970728	1.8798e+06	1.63267e+06	1.54026e+06	1.027e+06	652554	1.67987e+06	4.83119	20.9478	0.388	-1.36	8.47526e-07	1.76544e-06
#mol format ACD/Labs06251410122D 9 9 0 0 0 0 0 0 0 0 1 V2000 0.7843 -4.4060 0.0000 O 0 0 0 0 0 0 0 0 0 0 0 0 1.6743 -3.4191 0.0000 C 0 0 0 0 0 0 0 0 0 0 0 0 1.2645 -2.1545 0.0000 C 0 0 0 0 0 0 0 0 0 0 0 0 2.0444 -1.0751 0.0000 C 0 0 0 0 0 0 0 0 0 0 0 0 1.2645 0.0000 0.0000 C 0 0 0 0 0 0 0 0 0 0 0 0 0.0000 -0.4098 0.0000 C 0 0 0 0 0 0 0 0 0 0 0 0 0.0000 -1.7404 0.0000 S 0 0 0 0 0 0 0 0 0 0 0 0 2.9…	2-(Carbomethoxy)thiophene	C6 H6 O2 S	-1.24	142.009	143.016	24.579	5.36681e+07		[M+H]+1	3.32326e+07	3.6318e+07	4.06452e+07	3.42758e+07	5.24357e+07	4.99746e+07	4.47831e+07	4.54248e+07	5.36681e+07	4.86974e+07	1.36744e+06	1.51461e+06	1.4982e+06	1.48522e+06	1.6917e+06	1.82173e+06	1.63339e+06	1.6629e+06	1.6262e+06	1.69828e+06	4.51039e+07	1.62979e+06	17.0585	8.27873	27.675	4.79	1.71577e-16	1.05681e-15
#mol format ACD/Labs04281710492D 30 33 0 0 0 0 0 0 0 0 1 V2000 3.5039 -7.3409 0.0000 S 0 0 0 0 0 0 0 0 0 0 0 0 4.4328 -6.4120 0.0000 O 0 0 0 0 0 0 0 0 0 0 0 0 2.5143 -6.4120 0.0000 O 0 0 0 0 0 0 0 0 0 0 0 0 6.8865 -9.4513 0.0000 O 0 0 0 0 0 0 0 0 0 0 0 0 2.1811 -1.2521 0.0000 O 0 0 0 0 0 0 0 0 0 0 0 0 4.6247 -7.9973 0.0000 N 0 0 0 0 0 0 0 0 0 0 0 0 0.0000 -8.0680 0.0000 N 0 0 0 0 0 0 0 0 0 0 0 0 …	Zibotentan	C19 H16 N6 O4 S	1.53	424.096	425.103	14.767	7.942e+06		[M+H]+1	6.4948e+06	6.49996e+06	6.68698e+06	5.46129e+06	7.33627e+06	6.35908e+06	6.24048e+06	7.10198e+06	7.942e+06	7.0769e+06	1.60629e+06	997177	1.62542e+06	1.46032e+06	1.73968e+06	1.48645e+06	1.79439e+06	1.86431e+06	1.64962e+06	1.45449e+06	6.59347e+06	1.61585e+06	10.1549	15.579	4.08	2.03	1.03109e-12	4.22084e-12
#mol format ACD/Labs04281712252D 19 19 0 0 0 0 0 0 0 0 1 V2000 11.5038 -1.9996 0.0000 C 0 0 0 0 0 0 0 0 0 0 0 0 11.5038 -3.3284 0.0000 C 0 0 0 0 0 0 0 0 0 0 0 0 10.3521 -1.3288 0.0000 C 0 0 0 0 0 0 0 0 0 0 0 0 10.3521 -3.9865 0.0000 C 0 0 0 0 0 0 0 0 0 0 0 0 9.2005 -1.9996 0.0000 C 0 0 0 0 0 0 0 0 0 0 0 0 9.2005 -3.3284 0.0000 C 0 0 0 0 0 0 0 0 0 0 0 0 12.6554 -3.9865 0.0000 C 0 0 0 0 0 0 0 0 0 0…	4 hydroxy tolbutamide	C12 H18 N2 O4 S	-3.07	286.098	287.105	10.518	1.33104e+07		[M+H]+1	1.23265e+07	1.26982e+07	1.31043e+07	1.33104e+07	1.18902e+07	1.20811e+07	1.21418e+07	1.18934e+07	1.16501e+07	1.23665e+07	1.51284e+06	1.43902e+06	1.48668e+06	1.75262e+06	1.63436e+06	1.57569e+06	1.75964e+06	1.55621e+06	1.76972e+06	1.82895e+06	1.22342e+07	1.60502e+06	4.38571	8.42524	7.622	2.93	1.98947e-18	1.60915e-17
#mol format OpenBabel09092016462D 35 34 0 0 1 0 0 0 0 0999 V2000 0.0000 0.2679 0.0000 C 0 0 0 0 0 0 0 0 0 0 0 0 -0.8660 -0.2321 0.0000 C 0 0 0 0 0 0 0 0 0 0 0 0 -1.7321 0.2679 0.0000 O 0 0 0 0 0 0 0 0 0 0 0 0 -0.8660 -1.2321 0.0000 N 0 0 0 0 0 0 0 0 0 0 0 0 -1.7321 -1.7321 0.0000 C 0 0 0 0 0 0 0 0 0 0 0 0 -2.5981 -1.2321 0.0000 O 0 0 0 0 0 0 0 0 0 0 0 0 -1.7321 -2.7321 0.0000 N 0 0 0 0 0 0 0 0 0 …	Gaburedin E	C10 H16 N2 O6 S	-2.62	292.072	293.079	5.09	4.65803e+07		[M+H]+1	4.33218e+07	4.55412e+07	4.3125e+07	4.52661e+07	4.31112e+07	4.49438e+07	4.4327e+07	4.65803e+07	4.43953e+07	4.53433e+07	1.58275e+06	1.37263e+06	1.36328e+06	1.55624e+06	1.49777e+06	1.55766e+06	1.73173e+06	1.63778e+06	1.73365e+06	1.66852e+06	4.46696e+07	1.5702e+06	2.59617	8.34826	28.448	4.83	5.39342e-18	4.09095e-17
#mol format OpenBabel09092013482D 41 42 0 0 1 0 0 0 0 0999 V2000 3.3616 0.0962 0.0000 C 0 0 0 0 0 0 0 0 0 0 0 0 3.1123 -0.8340 0.0000 C 0 0 2 0 0 0 0 0 0 0 0 0 3.8763 -1.4202 0.0000 H 0 0 0 0 0 0 0 0 0 0 0 0 3.1123 -1.7969 0.0000 C 0 0 2 0 0 0 0 0 0 0 0 0 3.5938 -2.6309 0.0000 H 0 0 0 0 0 0 0 0 0 0 0 0 2.2784 -2.2784 0.0000 C 0 0 0 0 0 0 0 0 0 0 0 0 1.4444 -1.7969 0.0000 C 0 0 0 0 0 0 0 0 0 0 0 0…	Streptcytosine B	C14 H19 N3 O4 S	-3.63	325.108	326.116	8.928	2.1461e+06		[M+H]+1	232125	313744	210334	216829	285018	233329	217141	306147	224799	385065	1.06955e+06	2.00213e+06	1.39072e+06	1.91716e+06	709447	1.74193e+06	1.59528e+06	2.1461e+06	706585	1.29532e+06	232727	1.493e+06	22.0421	35.3338	0.156	-2.68	2.35602e-08	5.82593e-08
#mol format -OEChem-02070708232D 11 11 0 1 0 0 0 0 0999 V2000 5.0981 0.6830 0.0000 S 0 0 0 0 0 0 0 0 0 0 0 0 2.0000 0.3170 0.0000 N 0 0 0 0 0 0 0 0 0 0 0 0 4.5981 -0.1830 0.0000 C 0 0 3 0 0 0 0 0 0 0 0 0 5.5981 -0.1830 0.0000 C 0 0 0 0 0 0 0 0 0 0 0 0 3.7321 -0.6830 0.0000 C 0 0 0 0 0 0 0 0 0 0 0 0 2.8660 -0.1830 0.0000 C 0 0 0 0 0 0 0 0 0 0 0 0 4.1597 0.2554 0.0000 H 0 0 0 0 0 0 0 0 0 0 0 0 5.70…	2-Thiiranylacetonitrile	C4 H5 N S	1.84	99.0144	100.022	32.487	4.28825e+06		[M+H]+1	2.06626e+06	2.63535e+06	2.92419e+06	3.3792e+06	3.16047e+06	2.78894e+06	3.0945e+06	2.88627e+06	3.50188e+06	3.1614e+06	690282	1.25262e+06	1.17163e+06	1.49478e+06	1.31675e+06	1.54365e+06	1.70307e+06	1.86527e+06	1.46975e+06	1.83589e+06	3.00934e+06	1.48227e+06	13.8312	24.4341	2.03	1.02	5.25908e-06	1.0086e-05
#mol format OpenBabel09092015182D 22 22 0 0 1 0 0 0 0 0999 V2000 -1.3123 -2.7091 0.0000 C 0 0 0 0 0 0 0 0 0 0 0 0 -0.3464 -2.9679 0.0000 C 0 0 0 0 0 0 0 0 0 0 0 0 0.3607 -2.2608 0.0000 C 0 0 0 0 0 0 0 0 0 0 0 0 1.3267 -2.5196 0.0000 O 0 0 0 0 0 0 0 0 0 0 0 0 0.1019 -1.2949 0.0000 N 0 0 0 0 0 0 0 0 0 0 0 0 0.8090 -0.5878 0.0000 C 0 0 1 0 0 0 0 0 0 0 0 0 1.6427 -1.1401 0.0000 H 0 0 0 0 0 0 0 0 0 0 …	Thiolactone B4	C7 H11 N O2 S	-1.06	173.051	174.058	12.059	5.1544e+06		[M+H]+1	3.12507e+06	2.85012e+06	3.2172e+06	2.85712e+06	3.22117e+06	3.11693e+06	5.1544e+06	3.13868e+06	3.47815e+06	3.53314e+06	1.43696e+06	1.43295e+06	1.424e+06	1.52015e+06	1.40509e+06	1.26147e+06	1.29341e+06	1.54042e+06	1.62961e+06	1.56461e+06	3.17794e+06	1.43496e+06	19.7344	8.01501	2.215	1.15	3.46503e-09	9.4557e-09
#mol format ACD/Labs06251410052D 10 11 0 0 0 0 0 0 0 0 1 V2000 4.3898 -4.2657 0.0000 C 0 0 0 0 0 0 0 0 0 0 0 0 5.1706 -3.1903 0.0000 C 0 0 0 0 0 0 0 0 0 0 0 0 4.3898 -2.1148 0.0000 O 0 0 0 0 0 0 0 0 0 0 0 0 3.1230 -2.5233 0.0000 C 0 0 0 0 0 0 0 0 0 0 0 0 3.1230 -3.8521 0.0000 C 0 0 0 0 0 0 0 0 0 0 0 0 2.0476 -1.7425 0.0000 C 0 0 0 0 0 0 0 0 0 0 0 0 2.0476 -0.4136 0.0000 C 0 0 0 0 0 0 0 0 0 0 0 0 …	MFCD05664273	C8 H6 O S	-1.64	150.014	151.021	20.512	1.51576e+06		[M+H]+1	961775	1.03487e+06	1.06805e+06	1.05208e+06	1.16381e+06	1.10879e+06	1.12182e+06	1.13797e+06	1.17692e+06	1.1949e+06	1.22348e+06	1.3387e+06	1.42268e+06	1.43026e+06	1.41914e+06	1.43664e+06	1.44469e+06	1.4624e+06	1.45297e+06	1.51576e+06	1.1153e+06	1.43345e+06	6.59959	5.67467	0.778	-0.36	6.73965e-08	1.5819e-07
#mol format ACD/Labs04281710322D 28 31 0 0 0 0 0 0 0 0 1 V2000 11.5156 -8.6482 0.0000 C 0 0 0 0 0 0 0 0 0 0 0 0 10.3640 -7.9803 0.0000 N 0 0 0 0 0 0 0 0 0 0 0 0 10.3640 -6.6560 0.0000 C 0 0 0 0 0 0 0 0 0 0 0 0 9.2124 -5.9881 0.0000 C 0 0 0 0 0 0 0 0 0 0 0 0 8.0609 -6.6560 0.0000 N 0 0 0 0 0 0 0 0 0 0 0 0 8.0609 -7.9803 0.0000 C 0 0 0 0 0 0 0 0 0 0 0 0 9.2124 -8.6482 0.0000 C 0 0 0 0 0 0 0 0 0 0 0…	Trifluoperazine	C21 H24 F3 N3 S	4.79	407.166	408.174	12.68	2.80197e+06		[M+H]+1	1.22061e+06	2.80197e+06	1.74309e+06	1.61204e+06	927587	2.03791e+06	1.33766e+06	937268	1.02785e+06	1.61216e+06	1.06207e+06	1.55941e+06	1.75238e+06	991966	1.37917e+06	1.57082e+06	1.59351e+06	1.00063e+06	1.47576e+06	1.23427e+06	1.47485e+06	1.42746e+06	38.0507	20.1161	1.033	0.05	0.584054	0.626359
#mol format -OEChem-02070708212D 32 32 0 0 0 0 0 0 0999 V2000 7.1962 1.0000 0.0000 S 0 0 0 0 0 0 0 0 0 0 0 0 7.6962 0.1340 0.0000 O 0 0 0 0 0 0 0 0 0 0 0 0 6.6962 1.8660 0.0000 O 0 0 0 0 0 0 0 0 0 0 0 0 4.5981 -0.5000 0.0000 O 0 0 0 0 0 0 0 0 0 0 0 0 3.7321 -2.0000 0.0000 O 0 0 0 0 0 0 0 0 0 0 0 0 2.8660 -0.5000 0.0000 N 0 0 0 0 0 0 0 0 0 0 0 0 6.3301 0.5000 0.0000 C 0 0 0 0 0 0 0 0 0 0 0 0 8.062…	SL4506500	C11 H15 N O4 S	-2.55	257.072	258.079	6.846	6.39655e+07		[M+H]+1	5.91588e+07	5.97162e+07	5.5905e+07	5.90133e+07	6.21029e+07	6.12847e+07	5.78908e+07	5.96424e+07	6.26766e+07	6.39655e+07	1.38888e+06	1.2447e+06	1.3456e+06	1.40282e+06	1.41265e+06	1.41954e+06	1.52169e+06	1.47516e+06	1.59289e+06	1.56456e+06	5.96793e+07	1.4161e+06	3.99272	7.29632	42.143	5.4	2.60681e-23	5.15481e-22
#mol format ACD/Labs08091917212D 32 33 0 0 0 0 0 0 0 0 1 V2000 6.9115 -3.9954 0.0000 C 0 0 0 0 0 0 0 0 0 0 0 0 8.0553 -3.3188 0.0000 N 0 0 0 0 0 0 0 0 0 0 0 0 9.1992 -3.9954 0.0000 C 0 0 0 0 0 0 0 0 0 0 0 0 10.3592 -3.3188 0.0000 C 0 0 0 0 0 0 0 0 0 0 0 0 11.5030 -3.9954 0.0000 C 0 0 0 0 0 0 0 0 0 0 0 0 12.6630 -3.3188 0.0000 C 0 0 0 0 0 0 0 0 0 0 0 0 12.6630 -1.9977 0.0000 C 0 0 0 0 0 0 0 0 0 0 …	1-(3,4-Dimethoxyphenyl)-2-{[(2E)-3-(3,4-dimethoxyphenyl)-2-propenoyl]amino}ethyl hydrogen sulfate	C21 H25 N O9 S	3.8	467.127	468.134	16.33	1.57643e+06		[M+H]+1	695602	602219	664535	598563	701778	551236	617262	683701	829375	788451	1.31803e+06	1.46946e+06	1.57643e+06	1.5581e+06	1.49169e+06	1.38665e+06	1.32145e+06	1.4071e+06	1.32488e+06	1.29426e+06	674118	1.39688e+06	12.8906	7.34182	0.483	-1.05	1.33157e-10	4.27962e-10
#mol format ACD/Labs04221415492D 8 8 0 0 0 0 0 0 0 0 1 V2000 4.1022 -1.9239 0.0000 S 0 0 0 0 0 0 0 0 0 0 0 0 4.1022 -0.6030 0.0000 S 0 0 0 0 0 0 0 0 0 0 0 0 0.7138 -1.1732 0.0000 N 0 0 0 0 0 0 0 0 0 0 0 0 2.0347 -1.1691 0.0000 C 0 0 0 0 0 0 0 0 0 0 0 0 2.8633 -0.1354 0.0000 C 0 0 0 0 0 0 0 0 0 0 0 0 2.7608 -2.2726 0.0000 C 0 0 0 0 0 0 0 0 0 0 0 0 0.1067 0.0000 0.0000 C 0 0 0 0 0 0 0 0 0 0 0 0 0.0…	Nereistoxin	C5 H11 N S2	2.92	149.034	340.102	18.574	4.17004e+06		[2M+ACN+H]+1	3.94476e+06	3.47114e+06	3.62562e+06	3.7695e+06	3.65407e+06	4.17004e+06	3.56656e+06	3.99964e+06	3.89835e+06	4.11296e+06	1.39831e+06	1.39945e+06	1.27026e+06	1.54837e+06	1.50835e+06	1.43017e+06	1.33415e+06	1.36025e+06	1.29294e+06	554339	3.83393e+06	1.37928e+06	6.26678	21.3312	2.78	1.47	5.43596e-07	1.15597e-06
#mol format ACD/Labs04281711212D 25 25 0 0 0 0 0 0 0 0 1 V2000 3.7375 -1.7916 0.0000 S 0 0 0 0 0 0 0 0 0 0 0 0 2.3612 -2.5866 0.0000 O 0 0 0 0 0 0 0 0 0 0 0 0 5.1257 -0.9848 0.0000 O 0 0 0 0 0 0 0 0 0 0 0 0 2.9425 -0.4034 0.0000 O 0 0 0 0 0 0 0 0 0 0 0 0 4.5443 -3.1680 0.0000 O 0 0 0 0 0 0 0 0 0 0 0 0 0.9729 -11.3668 0.0000 N 0 0 0 0 0 0 0 0 0 0 0 0 2.3612 -8.9700 0.0000 C 0 0 0 0 0 0 0 0 0 0 0 0…	tyramine sulfate	C8 H11 N O4 S	-2.16	217.04	218.048	5.063	5.12201e+07		[M+H]+1	4.12768e+07	4.24434e+07	2.48433e+07	4.11121e+07	4.61239e+07	4.69655e+07	5.12201e+07	3.67068e+07	4.92839e+07	4.65748e+07	1.28852e+06	1.11746e+06	1.10985e+06	1.26694e+06	1.21934e+06	1.26809e+06	1.40981e+06	1.33332e+06	1.41136e+06	1.35835e+06	4.42837e+07	1.27831e+06	17.8243	8.34826	34.643	5.11	4.06364e-15	2.1337e-14
#mol format -OEChem-02070708192D 36 38 0 1 0 0 0 0 0999 V2000 7.6651 2.0032 0.0000 S 0 0 0 0 0 0 0 0 0 0 0 0 5.9405 0.8252 0.0000 O 0 0 0 0 0 0 0 0 0 0 0 0 3.4025 1.3296 0.0000 O 0 0 0 0 0 0 0 0 0 0 0 0 4.6844 3.0874 0.0000 O 0 0 0 0 0 0 0 0 0 0 0 0 4.6783 -0.4327 0.0000 N 0 0 0 0 0 0 0 0 0 0 0 0 2.8660 -0.2375 0.0000 N 0 0 0 0 0 0 0 0 0 0 0 0 2.0000 -1.7375 0.0000 N 0 0 0 0 0 0 0 0 0 0 0 0 2.866…	5'-DEOXY-5'-(METHYLTHIO)-TUBERCIDIN	C12 H16 N4 O3 S	-2.87	296.093	297.101	4.054	1.17112e+07		[M+H]+1	7.17699e+06	1.17112e+07	6.97012e+06	1.14052e+07	9.24794e+06	2.8052e+06	1.09629e+07	1.16443e+07	5.94635e+06	1.16604e+07	1.07921e+06	1.40205e+06	1.66989e+06	1.60806e+06	1.22779e+06	1.29988e+06	1.14179e+06	1.30348e+06	1.16786e+06	1.1557e+06	1.01054e+07	1.26383e+06	34.5754	15.3001	7.996	3	1.09734e-07	2.51355e-07
#mol format OpenBabel09092013462D 155158 0 0 1 0 0 0 0 0999 V2000 -14.7122 -7.2059 0.0000 C 0 0 0 0 0 0 0 0 0 0 0 0 -14.4141 -8.1234 0.0000 C 0 0 2 0 0 0 0 0 0 0 0 0 -15.3316 -8.4215 0.0000 H 0 0 0 0 0 0 0 0 0 0 0 0 -14.1160 -9.0409 0.0000 C 0 0 0 0 0 0 0 0 0 0 0 0 -14.7615 -9.7578 0.0000 C 0 0 0 0 0 0 0 0 0 0 0 0 -15.7051 -9.5572 0.0000 C 0 0 0 0 0 0 0 0 0 0 0 0 -16.3506 -10.2741 0.0000 C 0 0 0 …	Apramide F	C54 H84 N8 O8 S	1.37	1004.61	503.315	48.866	4.98611e+07		[M+2H]+2	1.37637e+06	1.25539e+06	1.10792e+06	1.14568e+06	1.05954e+06	1.37692e+06	1.72719e+06	1.34704e+06	1.62665e+06	1.58363e+06	1.49794e+06	1.18036e+06	1.1569e+06	1.41823e+06	966988	1.23011e+06	1.1741e+06	1.29239e+06	1.49891e+06	1.3144e+06	1.36171e+06	1.26125e+06	16.7479	13.1481	1.08	0.11	0.373833	0.418506
#mol format ACD/Labs04281710322D 21 22 0 0 0 0 0 0 0 0 1 V2000 4.5797 -2.3555 0.0000 S 0 0 0 0 0 0 0 0 0 0 0 0 7.9863 -3.1251 0.0000 O 0 0 0 0 0 0 0 0 0 0 0 0 3.6506 -1.4265 0.0000 O 0 0 0 0 0 0 0 0 0 0 0 0 5.5088 -1.4265 0.0000 O 0 0 0 0 0 0 0 0 0 0 0 0 4.6360 -5.0302 0.0000 O 0 0 0 0 0 0 0 0 0 0 0 0 5.7809 -3.0218 0.0000 N 0 0 0 0 0 0 0 0 0 0 0 0 9.0561 -2.3274 0.0000 N 0 0 0 0 0 0 0 0 0 0 0 0 …	Acetylsulfafurazole	C13 H15 N3 O4 S	-3.07	309.077	310.085	6.062	6.28947e+06		[M+H]+1	4.85465e+06	5.64022e+06	5.8918e+06	5.37069e+06	5.40004e+06	4.44408e+06	4.90052e+06	6.28947e+06	5.98769e+06	6.00195e+06	1.84235e+06	529701	1.18735e+06	1.30783e+06	846124	658101	1.77723e+06	1.68894e+06	889956	1.38229e+06	5.52013e+06	1.24759e+06	10.8831	38.859	4.425	2.15	4.59033e-07	9.84118e-07
#mol format OpenBabel09092014222D 77 79 0 0 1 0 0 0 0 0999 V2000 8.9165 0.6171 0.0000 C 0 0 0 0 0 0 0 0 0 0 0 0 7.9696 0.9386 0.0000 C 0 0 1 0 0 0 0 0 0 0 0 0 8.7214 1.5979 0.0000 H 0 0 0 0 0 0 0 0 0 0 0 0 7.5869 1.8624 0.0000 C 0 0 0 0 0 0 0 0 0 0 0 0 6.8798 2.5695 0.0000 C 0 0 0 0 0 0 0 0 0 0 0 0 5.9559 2.9522 0.0000 C 0 0 0 0 0 0 0 0 0 0 0 0 4.9559 2.9522 0.0000 C 0 0 2 0 0 0 0 0 0 0 0 0 4.032…	Epothilone F	C27 H41 N O7 S	3.44	523.262	262.638	10.896	1.43686e+06		[M+2H]+2	217439	419200	623694	343044	280166	644018	444011	374100	413241	420030	1.26303e+06	1.16808e+06	1.00324e+06	1.19158e+06	1.2188e+06	1.43686e+06	1.30902e+06	1.20627e+06	1.31736e+06	1.40195e+06	416220	1.24092e+06	31.9923	9.96733	0.335	-1.58	5.59203e-07	1.18763e-06
#mol format Mass Frontier 9/12/2024 7:05:35 PM 2D 17 18 0 0 0 0 0 0 0 0 1 V2000 4.5862 -1.8966 0.0000 O 0 0 0 0 0 0 0 0 0 0 0 0 5.2414 -1.5172 0.0000 C 0 0 0 0 0 0 0 0 0 0 0 0 5.8621 -1.8966 0.0000 C 0 0 0 0 0 0 0 0 0 0 0 0 6.5517 -1.5172 0.0000 N 0 0 0 0 0 0 0 0 0 0 0 0 7.2069 -1.8966 0.0000 C 0 0 0 0 0 0 0 0 0 0 0 0 7.8621 -1.5172 0.0000 N 0 0 0 0 0 0 0 0 0 0 0 0 8.5172 -1.8966 0.0000 C 0 0 0 0…	N-(2,3-dihydro-1,4-benzodioxin-6-yl)-N'-(2-hydroxyethyl)thiourea	C11 H14 N2 O3 S	-0.48	254.072	255.08	38.934	1.59232e+06	52.5	[M+H]+1	1.56049e+06	1.28217e+06	960580	1.37065e+06	1.16726e+06	523407	1.40077e+06	1.25135e+06	1.0245e+06	1.59232e+06	947167	1.22577e+06	480525	1.1842e+06	1.34732e+06	1.22593e+06	1.25862e+06	1.00761e+06	1.28762e+06	1.38761e+06	1.26676e+06	1.22585e+06	26.1762	23.6042	1.033	0.05	0.668633	0.706437
#mol format ACD/Labs04281710492D 27 29 0 0 1 0 0 0 0 0 1 V2000 1.1298 -1.9900 0.0000 S 0 0 0 0 0 0 0 0 0 0 0 0 9.1728 -3.9904 0.0000 O 0 0 0 0 0 0 0 0 0 0 0 0 10.3647 -1.9900 0.0000 O 0 0 0 0 0 0 0 0 0 0 0 0 0.4664 -3.1923 0.0000 O 0 0 0 0 0 0 0 0 0 0 0 0 1.7931 -0.8603 0.0000 O 0 0 0 0 0 0 0 0 0 0 0 0 0.0000 -1.3267 0.0000 O 0 0 0 0 0 0 0 0 0 0 0 0 6.9133 -2.6534 0.0000 C 0 0 0 0 0 0 0 0 0 0 0 0…	ecabet	C20 H28 O5 S	4.95	380.168	381.175	13.769	2.01094e+06		[M+H]+1	266172	458638	438803	269177	453747	400795	454613	342266	450625	262881	1.74142e+06	1.10569e+06	1.02418e+06	1.75705e+06	1.32611e+06	1.06442e+06	2.01094e+06	209575	1.53772e+06	901853	419799	1.2159e+06	22.6251	41.343	0.345	-1.53	0.000324894	0.000522082
#mol format OpenBabel09092011392D 52 53 0 0 1 0 0 0 0 0999 V2000 -5.4390 1.6262 0.0000 C 0 0 0 0 0 0 0 0 0 0 0 0 -5.1299 2.5772 0.0000 C 0 0 3 0 0 0 0 0 0 0 0 0 -4.1518 2.7851 0.0000 C 0 0 3 0 0 0 0 0 0 0 0 0 -3.4827 2.0420 0.0000 C 0 0 0 0 0 0 0 0 0 0 0 0 -3.7917 1.0909 0.0000 C 0 0 0 0 0 0 0 0 0 0 0 0 -3.1226 0.3478 0.0000 C 0 0 0 0 0 0 0 0 0 0 0 0 -3.3305 -0.6303 0.0000 C 0 0 0 0 0 0 0 0 0 0 0…	Melithiazol B	C20 H24 N2 O4 S2	2.89	420.119	421.126	15.348	1.35079e+06		[M+H]+1	169419	183094	195694	210749	202489	197086	203162	217234	227768	235016	1.1758e+06	1.09649e+06	1.05599e+06	929114	1.21134e+06	1.02034e+06	1.18542e+06	1.27352e+06	1.35079e+06	1.19655e+06	202825	1.18061e+06	9.6586	10.8778	0.172	-2.54	3.30662e-18	2.58972e-17
#mol format ACD/Labs04281710482D 24 27 0 0 1 0 0 0 0 0 1 V2000 5.5960 -1.2677 0.0000 S 0 0 0 0 0 0 0 0 0 0 0 0 5.5960 -5.1976 0.0000 N 0 0 0 0 0 0 0 0 0 0 0 0 1.0685 -9.0550 0.0000 N 0 0 0 0 0 0 0 0 0 0 0 0 3.3322 -5.1251 0.0000 C 0 0 0 0 0 0 0 0 0 0 0 0 4.4641 -5.7952 0.0000 C 0 0 0 0 0 0 0 0 0 0 0 0 2.2004 -5.7952 0.0000 C 0 0 0 0 0 0 0 0 0 0 0 0 2.2004 -7.1263 0.0000 C 0 0 0 0 0 0 0 0 0 0 0 0 …	Pergolide	C19 H26 N2 S	4.66	314.183	315.19	14.649	1.78946e+06		[M+H]+1	488281	1.15926e+06	1.21975e+06	865937	1.00929e+06	998966	980736	1.21405e+06	1.11002e+06	1.11768e+06	1.76648e+06	1.22974e+06	1.12928e+06	1.35024e+06	888323	1.68912e+06	1.02256e+06	941784	943833	1.78946e+06	1.05966e+06	1.17951e+06	21.3303	27.9195	0.898	-0.15	0.0857998	0.106138
#mol format ACD/Labs10141615382D 33 36 0 0 1 0 0 0 0 0 1 V2000 8.0666 -6.5533 0.0000 C 0 0 0 0 0 0 0 0 0 0 0 0 8.0666 -5.2156 0.0000 C 0 0 0 0 0 0 0 0 0 0 0 0 6.9181 -4.5535 0.0000 C 0 0 0 0 0 0 0 0 0 0 0 0 5.7561 -5.2156 0.0000 C 0 0 0 0 0 0 0 0 0 0 0 0 5.7561 -6.5533 0.0000 C 0 0 0 0 0 0 0 0 0 0 0 0 4.6076 -7.2153 0.0000 C 0 0 0 0 0 0 0 0 0 0 0 0 3.4590 -6.5533 0.0000 C 0 0 0 0 0 0 0 0 0 0 0 0 …	5alpha-androstane-3alpha,17beta-diol disulfate	C19 H32 O8 S2	0.97	452.154	491.118	16.73	4.17474e+06		[M+K]+1	3.30817e+06	4.17474e+06	3.20928e+06	2.97741e+06	1.34688e+06	3.51279e+06	3.39727e+06	4.13117e+06	3.01897e+06	2.68415e+06	486108	1.81411e+06	215189	1.83043e+06	642485	410903	1.71556e+06	1.7644e+06	396471	2.10261e+06	3.25873e+06	1.17902e+06	25.1499	66.7633	2.764	1.47	0.000899725	0.00139166
#mol format 27 29 0 0 0 0 0 0 0 0 1 V2000 5.3793 -5.1034 0.0000 O 0 0 0 0 0 0 0 0 0 0 0 0 5.1379 -4.6207 0.0000 C 0 0 0 0 0 0 0 0 0 0 0 0 4.4828 -4.2069 0.0000 C 0 0 0 0 0 0 0 0 0 0 0 0 3.8276 -4.6207 0.0000 C 0 0 0 0 0 0 0 0 0 0 0 0 3.1724 -4.2069 0.0000 C 0 0 0 0 0 0 0 0 0 0 0 0 3.1724 -3.3793 0.0000 C 0 0 0 0 0 0 0 0 0 0 0 0 3.8276 -3.1034 0.0000 C 0 0 0 0 0 0 0 0 0 0 0 0 4.4828 -3.4483 0.0000…	6-Methoxyluteolin 7-sulfate	C16 H12 O10 S	-0.52	396.015	397.022	32.412	1.28105e+06		[M+H]+1	484765	525869	522855	488493	550544	555245	569876	550939	534743	580401	1.13559e+06	551098	996123	1.27474e+06	1.1386e+06	1.06393e+06	1.04921e+06	1.2618e+06	1.28105e+06	1.18169e+06	542644	1.1371e+06	5.92236	19.6265	0.477	-1.07	6.27953e-06	1.19534e-05
#mol format OpenBabel09092014092D 60 64 0 0 1 0 0 0 0 0999 V2000 2.9285 0.7242 0.0000 C 0 0 0 0 0 0 0 0 0 0 0 0 2.6260 1.6550 0.0000 N 0 0 0 0 0 0 0 0 0 0 0 0 1.6952 1.9574 0.0000 C 0 0 0 0 0 0 0 0 0 0 0 0 0.8476 1.4681 0.0000 C 0 0 0 0 0 0 0 0 0 0 0 0 0.0000 1.9574 0.0000 C 0 0 0 0 0 0 0 0 0 0 0 0 0.0000 2.9362 0.0000 C 0 0 0 0 0 0 0 0 0 0 0 0 0.8476 3.4255 0.0000 C 0 0 0 0 0 0 0 0 0 0 0 0 1.695…	Echoside E	C26 H23 N O9 S	-1.66	525.108	526.116	26.771	1.47965e+06		[M+H]+1	174181	191481	194128	200713	203263	204512	223534	221546	220089	220485	1.41494e+06	1.16637e+06	1.47965e+06	1.10388e+06	593341	1.33741e+06	1.03067e+06	1.11696e+06	807965	973730	203888	1.11042e+06	7.8767	24.6938	0.184	-2.45	2.60613e-09	7.21381e-09
#mol format ACD/Labs06251410052D 7 7 0 0 0 0 0 0 0 0 1 V2000 1.9272 -3.5556 0.0000 C 0 0 0 0 0 0 0 0 0 0 0 0 2.2721 -2.2721 0.0000 C 0 0 0 0 0 0 0 0 0 0 0 0 3.5556 -1.9272 0.0000 O 0 0 0 0 0 0 0 0 0 0 0 0 1.3298 -1.3298 0.0000 C 0 0 0 0 0 0 0 0 0 0 0 0 1.3298 0.0000 0.0000 C 0 0 0 0 0 0 0 0 0 0 0 0 0.0000 0.0000 0.0000 C 0 0 0 0 0 0 0 0 0 0 0 0 0.0000 -1.3298 0.0000 S 0 0 0 0 0 0 0 0 0 0 0 0 1 2 …	2-acetylthietane	C5 H8 O S	1.5	116.03	99.0266	12.537	6.1565e+06		[M+H-H2O]+1	1.94925e+06	1.89858e+06	6.1565e+06	2.44375e+06	1.81139e+06	2.03057e+06	1.50085e+06	1.63155e+06	2.49671e+06	1.89387e+06	903653	704390	1.01526e+06	1.03635e+06	2.11636e+06	1.24825e+06	4.81008e+06	1.23008e+06	1.16424e+06	995165	1.92391e+06	1.10029e+06	57.2237	79.7728	1.749	0.81	0.0243697	0.0318489
#mol format ACD/Labs04281710402D 18 18 0 0 0 0 0 0 0 0 1 V2000 5.3214 -6.9110 0.0000 O 0 0 0 0 0 0 0 0 0 0 0 0 4.6580 -5.7568 0.0000 C 0 0 0 0 0 0 0 0 0 0 0 0 3.3242 -5.7568 0.0000 N 0 0 0 0 0 0 0 0 0 0 0 0 2.6607 -4.6096 0.0000 S 0 0 0 0 0 0 0 0 0 0 0 0 1.5066 -5.2731 0.0000 O 0 0 0 0 0 0 0 0 0 0 0 0 1.9973 -3.4555 0.0000 C 0 0 0 0 0 0 0 0 0 0 0 0 2.6607 -2.3013 0.0000 C 0 0 0 0 0 0 0 0 0 0 0 0 …	Tolbutamide	C12 H18 N2 O3 S	-2.75	270.103	271.11	23.394	5.01694e+07		[M+H]+1	4.34874e+07	4.43289e+07	4.47236e+07	4.60161e+07	4.52433e+07	4.73334e+07	4.65102e+07	5.00766e+07	5.01694e+07	4.97681e+07	1.00198e+06	953962	1.08483e+06	1.02335e+06	1.07536e+06	1.09212e+06	1.11105e+06	1.21943e+06	1.06345e+06	1.30544e+06	4.62631e+07	1.08009e+06	5.31887	9.40697	42.833	5.42	1.2261e-22	2.07972e-21
#mol format ACD/Labs04281710402D 16 17 0 0 0 0 0 0 0 0 1 V2000 4.6017 -4.6500 0.0000 O 0 0 0 0 0 0 0 0 0 0 0 0 3.4547 -3.9798 0.0000 C 0 0 0 0 0 0 0 0 0 0 0 0 2.3008 -4.6431 0.0000 C 0 0 0 0 0 0 0 0 0 0 0 0 2.3008 -5.9766 0.0000 C 0 0 0 0 0 0 0 0 0 0 0 0 3.4478 -6.6399 0.0000 C 0 0 0 0 0 0 0 0 0 0 0 0 1.1539 -6.6330 0.0000 O 0 0 0 0 0 0 0 0 0 0 0 0 0.0000 -5.9766 0.0000 C 0 0 0 0 0 0 0 0 0 0 0 0 …	Carboxin	C12 H13 N O2 S	2.63	235.067	488.168	19.416	1.00249e+07		[2M+NH4]+1	9.48876e+06	9.10289e+06	9.66912e+06	9.13116e+06	9.15603e+06	9.16234e+06	9.64218e+06	9.69677e+06	9.52842e+06	1.00249e+07	1.07321e+06	1.12868e+06	1.0331e+06	1.11354e+06	944693	880331	959219	1.25671e+06	1.18741e+06	1.07484e+06	9.50859e+06	1.07403e+06	3.29451	10.7996	8.853	3.15	7.56208e-15	3.85003e-14
#mol format ACD/Labs05030717542D 8 8 0 0 0 0 0 0 0 0 1 V2000 1.6763 -4.6823 0.0000 C 0 0 0 0 0 0 0 0 0 0 0 0 1.2642 -3.4181 0.0000 C 0 0 0 0 0 0 0 0 0 0 0 0 2.0462 -2.3412 0.0000 C 0 0 0 0 0 0 0 0 0 0 0 0 1.2642 -1.2642 0.0000 C 0 0 0 0 0 0 0 0 0 0 0 0 1.6763 0.0000 0.0000 O 0 0 0 0 0 0 0 0 0 0 0 0 0.0000 -1.6763 0.0000 C 0 0 0 0 0 0 0 0 0 0 0 0 0.0000 -3.0060 0.0000 S 0 0 0 0 0 0 0 0 0 0 0 0 3.3…	4-Hydroxy-5-methyl-3(2H)-thiophenone	C5 H6 O2 S	-1.54	130.009	131.016	6.074	6.77835e+07		[M+H]+1	4.44945e+07	6.47538e+07	6.43602e+07	6.29208e+07	5.92085e+07	6.72192e+07	6.77835e+07	6.51371e+07	6.41649e+07	6.34875e+07	950425	962072	1.00628e+06	1.01325e+06	995741	1.05527e+06	1.06686e+06	1.54469e+06	1.36024e+06	1.51871e+06	6.42625e+07	1.03426e+06	10.7508	20.3375	62.134	5.96	3.41967e-19	3.09831e-18
#mol format SciTegic04031415222D 13 13 0 0 0 0 0 0 0 0999 V2000 0.0000 -0.9031 0.0000 C 0 0 0 0 0 0 0 0 0 0 0 0 10.8805 0.0000 0.0000 C 0 0 0 0 0 0 0 0 0 0 0 0 1.1533 -0.2394 0.0000 C 0 0 0 0 0 0 0 0 0 0 0 0 10.3365 -1.2077 0.0000 C 0 0 0 0 0 0 0 0 0 0 0 0 2.3067 -0.9031 0.0000 C 0 0 0 0 0 0 0 0 0 0 0 0 3.4600 -0.2394 0.0000 C 0 0 0 0 0 0 0 0 0 0 0 0 4.6025 -0.9031 0.0000 C 0 0 0 0 0 0 0 0 0 0 0 …	4-Ethyl-2-hexylthiazole	C11 H19 N S	0.5	197.124	198.131	9.8	1.43593e+06		[M+H]+1	221707	674180	297635	200920	276739	208434	212979	300701	226550	215593	611725	1.43593e+06	1.19017e+06	1.20294e+06	920013	454797	933837	1.03504e+06	1.29472e+06	889197	224128	984437	50.1903	30.3988	0.228	-2.13	2.47424e-07	5.45682e-07
#mol format ACD/Labs04281710572D 18 19 0 0 1 0 0 0 0 0 1 V2000 0.0000 -1.5661 0.0000 O 0 0 0 0 0 0 0 0 0 0 0 0 1.2603 -1.9831 0.0000 C 0 0 0 0 0 0 0 0 0 0 0 0 1.6681 -3.2435 0.0000 C 0 0 0 0 0 0 0 0 0 0 0 0 3.0025 -3.2435 0.0000 C 0 0 0 0 0 0 0 0 0 0 0 0 3.4103 -1.9831 0.0000 C 0 0 0 0 0 0 0 0 0 0 0 0 4.0775 -0.8340 0.0000 H 0 0 0 0 0 0 0 0 0 0 0 0 2.3353 -1.1954 0.0000 N 0 0 0 0 0 0 0 0 0 0 0 0 …	Pidotimod	C9 H12 N2 O4 S	-1.61	244.051	245.059	12.848	1.01047e+07		[M+H]+1	8.72584e+06	9.91796e+06	8.69385e+06	9.50991e+06	1.01047e+07	8.75796e+06	9.52241e+06	8.47651e+06	8.28912e+06	7.98381e+06	1.07024e+06	993756	861705	747428	1.02291e+06	1.0359e+06	1.08242e+06	781366	944684	975058	8.7419e+06	984407	7.97561	12.3605	8.88	3.15	1.41989e-17	1.01435e-16
#mol format ACD/Labs03221914022D 14 14 0 0 0 0 0 0 0 0 1 V2000 8.0605 -1.9990 0.0000 C 0 0 0 0 0 0 0 0 0 0 0 0 6.9079 -1.3300 0.0000 C 0 0 0 0 0 0 0 0 0 0 0 0 5.7552 -1.9990 0.0000 N 0 0 0 0 0 0 0 0 0 0 0 0 4.6025 -1.3300 0.0000 S 0 0 0 0 0 0 0 0 0 0 0 0 3.4580 -1.9990 0.0000 C 0 0 0 0 0 0 0 0 0 0 0 0 3.4580 -3.3290 0.0000 C 0 0 0 0 0 0 0 0 0 0 0 0 2.3053 -3.9899 0.0000 C 0 0 0 0 0 0 0 0 0 0 0 0 …	sulfacetamide	C8 H10 N2 O3 S	-2.4	214.041	215.048	10.784	7.17025e+07		[M+H]+1	6.84579e+07	6.86126e+07	6.79842e+07	6.61957e+07	6.65261e+07	6.58847e+07	6.81114e+07	6.93956e+07	7.17025e+07	6.76415e+07	897956	1.05389e+06	958429	996465	738968	728140	982342	945993	977380	615260	6.80478e+07	952211	2.51003	16.1937	71.463	6.16	1.84442e-14	9.06391e-14
#mol format ACD/Labs04281710392D 13 13 0 0 0 0 0 0 0 0 1 V2000 3.1434 -6.9086 0.0000 O 0 0 0 0 0 0 0 0 0 0 0 0 3.8136 -5.7549 0.0000 C 0 0 0 0 0 0 0 0 0 0 0 0 5.1400 -5.7549 0.0000 O 0 0 0 0 0 0 0 0 0 0 0 0 3.1434 -4.6080 0.0000 C 0 0 0 0 0 0 0 0 0 0 0 0 3.8136 -3.4543 0.0000 C 0 0 0 0 0 0 0 0 0 0 0 0 3.1434 -2.3006 0.0000 C 0 0 0 0 0 0 0 0 0 0 0 0 1.8170 -2.3006 0.0000 C 0 0 0 0 0 0 0 0 0 0 0 0 …	carzenide	C7 H7 N O4 S	-1.81	201.009	202.016	13.738	2.13176e+06		[M+H]+1	2.10118e+06	1.80282e+06	1.49966e+06	2.13176e+06	1.83145e+06	1.80448e+06	1.77309e+06	1.76144e+06	1.65552e+06	1.99233e+06	712959	623376	804537	903175	961819	1.17565e+06	884332	1.0294e+06	935818	1.13097e+06	1.80365e+06	919496	10.5831	18.8846	1.962	0.97	1.06516e-07	2.44333e-07
#mol format ACD/Labs08121513362D 36 42 0 0 1 0 0 0 0 0 1 V2000 1.2392 0.0000 0.0000 O 0 0 0 0 0 0 0 0 0 0 0 0 1.3305 -1.3044 0.0000 C 0 0 0 0 0 0 0 0 0 0 0 0 1.5914 -2.5828 0.0000 C 0 0 0 0 0 0 0 0 0 0 0 0 0.5740 -3.3002 0.0000 C 0 0 0 0 0 0 0 0 0 0 0 0 0.0000 -4.3438 0.0000 C 0 0 0 0 0 0 0 0 0 0 0 0 1.2262 -3.7177 0.0000 C 0 0 0 0 0 0 0 0 0 0 0 0 2.3741 -4.3047 0.0000 C 0 0 0 0 0 0 0 0 0 0 0 0 2…	4-{[(1R,2R)-2-{[4-(1,2-Benzothiazol-3-yl)-1-piperazinyl]methyl}cyclohexyl]methyl}-10-hydroxy-4-azatricyclo[5.2.1.0~2,6~]decane-3,5-dione	C28 H36 N4 O3 S	3.35	508.253	509.26	16.554	1.15398e+06		[M+H]+1	903101	497846	770800	812904	833825	846818	717216	918560	780223	1.02403e+06	1.03976e+06	1.15398e+06	905951	844182	874774	915095	813018	857116	1.03185e+06	985033	823364	910523	17.2855	11.4308	0.904	-0.15	0.0393615	0.0504751
#mol format ACD/Labs04221415492D 11 10 0 0 0 0 0 0 0 0 1 V2000 1.1497 -1.9959 0.0000 S 0 0 0 0 0 0 0 0 0 0 0 0 6.8982 0.0000 0.0000 O 0 0 0 0 0 0 0 0 0 0 0 0 8.0478 -3.3203 0.0000 O 0 0 0 0 0 0 0 0 0 0 0 0 9.1975 -1.3244 0.0000 O 0 0 0 0 0 0 0 0 0 0 0 0 6.8982 -1.3244 0.0000 C 0 0 0 0 0 0 0 0 0 0 0 0 8.0478 -1.9959 0.0000 C 0 0 0 0 0 0 0 0 0 0 0 0 5.7485 -1.9959 0.0000 C 0 0 0 0 0 0 0 0 0 0 0 0 4…	2-oxo-6-methylthiohexanoic acid	C7 H12 O3 S	-1.85	176.05	177.058	3.832	1.70982e+06		[M+H]+1	594343	579617	1.2162e+06	706281	523591	826911	1.00446e+06	1.0676e+06	1.11825e+06	550935	784481	927563	1.70982e+06	610820	894568	928701	384663	1.37463e+06	926007	894525	766596	910287	32.1364	39.1304	0.842	-0.25	0.48046	0.525809
#mol format ACD/Labs04221415492D 24 26 0 0 0 0 0 0 0 0 1 V2000 5.6729 -1.3354 0.0000 S 0 0 0 0 0 0 0 0 0 0 0 0 6.3354 -0.1760 0.0000 O 0 0 0 0 0 0 0 0 0 0 0 0 3.5818 -2.4120 0.0000 N 0 0 0 0 0 0 0 0 0 0 0 0 3.5818 -0.2484 0.0000 N 0 0 0 0 0 0 0 0 0 0 0 0 7.6812 -4.7619 0.0000 N 0 0 0 0 0 0 0 0 0 0 0 0 4.3685 -1.3354 0.0000 C 0 0 0 0 0 0 0 0 0 0 0 0 2.3085 -1.9979 0.0000 C 0 0 0 0 0 0 0 0 0 0 0 0 …	leminoprazole	C19 H23 N3 O S	3.57	341.157	364.147	8.469	8.07351e+06		[M+Na]+1	6.60215e+06	1.24962e+06	3.12795e+06	1.74968e+06	1.58647e+06	3.05775e+06	8.07351e+06	2.18199e+06	2.03458e+06	5.72457e+06	907481	836567	874869	908613	943526	860139	911209	847667	976949	978925	2.61987e+06	908047	67.5845	5.59721	2.885	1.53	0.000264476	0.000428478
#mol format ACD/Labs08121512282D 9 8 0 0 0 0 0 0 0 0 1 V2000 6.9045 -3.3210 0.0000 C 0 0 0 0 0 0 0 0 0 0 0 0 0.0000 -1.9954 0.0000 C 0 0 0 0 0 0 0 0 0 0 0 0 6.9045 -1.9954 0.0000 C 0 0 0 0 0 0 0 0 0 0 0 0 1.1530 -1.3257 0.0000 C 0 0 0 0 0 0 0 0 0 0 0 0 5.7514 -1.3257 0.0000 C 0 0 0 0 0 0 0 0 0 0 0 0 2.2992 -1.9954 0.0000 C 0 0 0 0 0 0 0 0 0 0 0 0 3.4522 0.0000 0.0000 O 0 0 0 0 0 0 0 0 0 0 0 0 4.6…	S-[(1Z)-1-Propen-1-yl] 1-propanesulfinothioate	C6 H12 O S2	-1.66	164.033	165.04	15.256	1.78629e+07		[M+H]+1	1.66194e+07	1.69831e+07	1.61003e+07	1.53259e+07	1.60456e+07	1.73378e+07	1.73994e+07	1.78629e+07	1.72149e+07	1.7424e+07	583237	1.14055e+06	536156	1.25042e+06	1.20948e+06	933281	531052	876243	1.18189e+06	608938	1.7099e+07	904762	4.69814	33.8709	18.899	4.24	4.85694e-10	1.4647e-09
#mol format OpenBabel09092014192D 32 33 0 0 1 0 0 0 0 0999 V2000 -1.5000 3.5981 0.0000 C 0 0 0 0 0 0 0 0 0 0 0 0 -2.0000 2.7321 0.0000 S 0 0 3 0 0 0 0 0 0 0 0 0 -3.0000 2.7321 0.0000 O 0 0 0 0 0 0 0 0 0 0 0 0 -1.5000 1.8660 0.0000 C 0 0 0 0 0 0 0 0 0 0 0 0 -0.5000 1.8660 0.0000 C 0 0 0 0 0 0 0 0 0 0 0 0 -0.0000 1.0000 0.0000 C 0 0 1 0 0 0 0 0 0 0 0 0 -1.0000 1.0000 0.0000 H 0 0 0 0 0 0 0 0 0 0 0 …	Cyclo(L-Pro-L-OMet)	C10 H16 N2 O3 S	-3.3	244.087	245.095	17.286	5.04177e+06		[M+H]+1	4.10432e+06	4.90644e+06	4.8084e+06	956975	4.69755e+06	3.92295e+06	5.04177e+06	4.58795e+06	4.67193e+06	4.97341e+06	730716	793955	868046	884351	878821	940604	898051	966004	928975	968851	4.68474e+06	891201	28.5467	8.51454	5.257	2.39	4.48888e-06	8.66682e-06
#mol format ACD/Labs04281713412D 16 15 0 0 1 0 0 0 0 0 1 V2000 0.0000 -3.6334 0.0000 N 0 0 0 0 0 0 0 0 0 0 0 0 1.3323 -3.6334 0.0000 C 0 0 0 0 0 0 0 0 0 0 0 0 1.3323 -4.9657 0.0000 H 0 0 0 0 0 0 0 0 0 0 0 0 2.6645 -3.6334 0.0000 C 0 0 0 0 0 0 0 0 0 0 0 0 3.3306 -2.4828 0.0000 S 0 0 0 0 0 0 0 0 0 0 0 0 4.6542 -2.4828 0.0000 S 0 0 0 0 0 0 0 0 0 0 0 0 5.3204 -1.3323 0.0000 C 0 0 0 0 0 0 0 0 0 0 0 0 …	L-Cystine	C6 H12 N2 O4 S2	3.79	240.025	241.032	22.859	7.26767e+06		[M+H]+1	6.06887e+06	6.35265e+06	6.57325e+06	6.32479e+06	6.41294e+06	6.51605e+06	7.26767e+06	7.04278e+06	6.45211e+06	5.50528e+06	952437	831065	895821	818564	818946	890687	958118	676555	964130	803738	6.43253e+06	860876	7.49396	10.4088	7.472	2.9	7.81548e-19	6.73307e-18
#mol format ACD/Labs08091916462D 32 35 0 0 0 0 0 0 0 0 1 V2000 1.1765 -4.4258 0.0000 C 0 0 0 0 0 0 0 0 0 0 0 0 2.4790 -4.6639 0.0000 C 0 0 0 0 0 0 0 0 0 0 0 0 2.0308 -5.9104 0.0000 C 0 0 0 0 0 0 0 0 0 0 0 0 2.4790 -3.3334 0.0000 C 0 0 0 0 0 0 0 0 0 0 0 0 3.6415 -2.6611 0.0000 C 0 0 0 0 0 0 0 0 0 0 0 0 4.7899 -3.3334 0.0000 C 0 0 0 0 0 0 0 0 0 0 0 0 4.7899 -4.6639 0.0000 C 0 0 0 0 0 0 0 0 0 0 0 0 …	3-(2,4-Dihydroxyphenyl)-5-methoxy-8,8-dimethyl-2-oxo-7,8-dihydro-2H,6H-pyrano[3,2-g]chromen-7-yl hydrogen sulfate	C21 H20 O10 S	1.44	464.078	465.086	33.682	967644		[M+H]+1	96818.6	106565	112315	112414	115565	120984	125000	118162	118099	122008	816871	803529	878820	818515	862821	820465	909049	755777	475430	967644	116832	819490	7.23042	16.305	0.143	-2.81	2.92723e-12	1.13934e-11
#mol format ACD/Labs04281710392D 25 26 0 0 0 0 0 0 0 0 1 V2000 8.0620 0.0000 0.0000 C 0 0 0 0 0 0 0 0 0 0 0 0 6.9169 -0.6649 0.0000 C 0 0 0 0 0 0 0 0 0 0 0 0 6.9169 -1.9947 0.0000 C 0 0 0 0 0 0 0 0 0 0 0 0 5.7626 -2.6596 0.0000 C 0 0 0 0 0 0 0 0 0 0 0 0 5.7626 -3.9895 0.0000 N 0 0 0 0 0 0 0 0 0 0 0 0 4.6082 -4.6544 0.0000 C 0 0 0 0 0 0 0 0 0 0 0 0 4.6082 -5.9842 0.0000 C 0 0 0 0 0 0 0 0 0 0 0 0 5…	Bumetanide	C17 H20 N2 O5 S	-3.26	364.108	365.115	22.901	6.96338e+06		[M+H]+1	6.96338e+06	5.8571e+06	6.41038e+06	6.27478e+06	5.18827e+06	5.79333e+06	6.72179e+06	6.21969e+06	5.49234e+06	6.50971e+06	790791	860644	813855	828779	773907	800712	808501	808162	834363	776176	6.24723e+06	808331	9.04089	3.30204	7.729	2.95	6.85987e-16	3.92646e-15
#mol format ACD/Labs04281711222D 21 24 0 0 0 0 0 0 0 0 1 V2000 0.0000 -0.3747 0.0000 C 0 0 0 0 0 0 0 0 0 0 0 0 1.1943 -0.9445 0.0000 N 0 0 0 0 0 0 0 0 0 0 0 0 2.2950 -0.1952 0.0000 C 0 0 0 0 0 0 0 0 0 0 0 0 3.4971 -0.7728 0.0000 C 0 0 0 0 0 0 0 0 0 0 0 0 3.5908 -2.0998 0.0000 C 0 0 0 0 0 0 0 0 0 0 0 0 2.4901 -2.8492 0.0000 C 0 0 0 0 0 0 0 0 0 0 0 0 1.2958 -2.2716 0.0000 C 0 0 0 0 0 0 0 0 0 0 0 0 …	Pizotifen	C19 H21 N S	-3.68	295.138	296.146	38.327	1.52782e+06		[M+H]+1	1.43946e+06	1.52782e+06	1.34651e+06	1.03879e+06	1.12339e+06	1.08401e+06	1.3137e+06	1.17604e+06	1.12456e+06	1.09393e+06	846236	829955	687859	962006	854491	776803	735358	773027	867241	762645	1.1503e+06	803379	13.7158	9.68017	1.432	0.52	5.33193e-07	1.13507e-06
#mol format ACD/Labs04281711442D 14 14 0 0 0 0 0 0 0 0 1 V2000 5.7673 -1.9898 0.0000 S 0 0 0 0 0 0 0 0 0 0 0 0 4.6429 -3.9797 0.0000 O 0 0 0 0 0 0 0 0 0 0 0 0 3.4458 -1.9898 0.0000 N 0 0 0 0 0 0 0 0 0 0 0 0 2.3215 -2.6531 0.0000 C 0 0 0 0 0 0 0 0 0 0 0 0 4.6429 -2.6531 0.0000 C 0 0 0 0 0 0 0 0 0 0 0 0 1.1243 -1.9898 0.0000 C 0 0 0 0 0 0 0 0 0 0 0 0 2.3215 -3.9797 0.0000 C 0 0 0 0 0 0 0 0 0 0 0 0 …	cycloate	C11 H21 N O S	1.33	215.135	216.142	2.895	1.24481e+06		[M+H]+1	1.12733e+06	1.05554e+06	1.12209e+06	1.08894e+06	1.129e+06	1.21023e+06	1.17248e+06	1.21558e+06	1.24481e+06	1.20628e+06	1.06593e+06	722804	771064	761859	967595	788564	760738	974842	816316	873417	1.15074e+06	802440	5.34633	13.5594	1.434	0.52	1.40131e-05	2.57108e-05
#mol format OpenBabel09092015522D 47 50 0 0 1 0 0 0 0 0999 V2000 1.6796 -1.9394 0.0000 C 0 0 0 0 0 0 0 0 0 0 0 0 0.8398 -2.4242 0.0000 S 0 0 0 0 0 0 0 0 0 0 0 0 -0.0000 -1.9394 0.0000 C 0 0 2 0 0 0 0 0 0 0 0 0 -0.4848 -2.7792 0.0000 C 0 0 0 0 0 0 0 0 0 0 0 0 0.0000 -3.6190 0.0000 O 0 0 0 0 0 0 0 0 0 0 0 0 -1.4545 -2.7792 0.0000 N 0 0 0 0 0 0 0 0 0 0 0 0 -1.9394 -1.9394 0.0000 C 0 0 2 0 0 0 0 0 0 …	Eutypellazine O	C19 H20 N2 O4 S2	-2.19	404.086	427.075	30.234	1.02209e+06		[M+Na]+1	128561	131955	143432	141214	148711	143557	151022	152918	148330	151218	795004	730560	859033	765850	481170	1.02209e+06	744048	822638	772672	898088	145943	783838	5.72998	17.5849	0.186	-2.43	5.84105e-11	1.96327e-10
#mol format ACD/Labs06251410132D 33 36 0 0 1 0 0 0 0 0 2 V2000 5.1284 -15.0465 0.0000 O 0 0 0 0 0 0 0 0 0 0 0 0 3.9189 -15.5787 0.0000 C 0 0 0 0 0 0 0 0 0 0 0 0 2.8384 -14.8046 0.0000 C 0 0 0 0 0 0 0 0 0 0 0 0 2.6932 -16.1270 0.0000 H 0 0 0 0 0 0 0 0 0 0 0 0 3.4996 -13.6596 0.0000 O 0 0 0 0 0 0 0 0 0 0 0 0 2.6126 -12.6597 0.0000 C 0 0 0 0 0 0 0 0 0 0 0 0 3.4996 -11.6759 0.0000 H 0 0 0 0 0 0 0 0 0…	NBTI	C17 H17 N5 O6 S	-4.01	419.088	420.096	22.805	1.02489e+06		[M+H]+1	247190	202691	239720	300603	239108	277381	296522	254280	277261	297825	580988	720035	690851	736562	785517	812788	768928	1.02489e+06	810104	936567	265771	777223	12.1685	15.8082	0.342	-1.55	3.11533e-12	1.20989e-11
#mol format ACD/Labs04260706022D 14 14 0 0 0 0 0 0 0 0 1 V2000 5.8460 -4.4034 0.0000 C 0 0 0 0 0 0 0 0 0 0 0 0 6.6240 -3.3309 0.0000 C 0 0 0 0 0 0 0 0 0 0 0 0 5.8460 -2.2508 0.0000 C 0 0 0 0 0 0 0 0 0 0 0 0 4.5771 -2.6662 0.0000 N 0 0 0 0 0 0 0 0 0 0 0 0 4.5771 -3.9955 0.0000 C 0 0 0 0 0 0 0 0 0 0 0 0 3.5046 -1.8807 0.0000 C 0 0 0 0 0 0 0 0 0 0 0 0 3.6405 -0.5589 0.0000 O 0 0 0 0 0 0 0 0 0 0 0 0 …	Cys-pro	C8 H14 N2 O3 S	-2.06	218.072	219.079	11.137	1.79194e+07		[M+H]+1	1.0128e+07	1.66937e+07	1.24423e+07	1.65399e+07	1.66813e+07	1.6767e+07	1.75703e+07	1.79194e+07	1.65657e+07	1.73992e+07	1.40889e+06	1.38589e+06	1.06318e+06	886696	988603	665915	563226	572421	543249	613897	1.66875e+07	776305	15.8879	38.4429	21.496	4.43	6.78214e-12	2.54069e-11
#mol format OpenBabel09092012462D 70 71 0 0 1 0 0 0 0 0999 V2000 -2.0345 3.6688 0.0000 C 0 0 0 0 0 0 0 0 0 0 0 0 -2.7776 2.9997 0.0000 C 0 0 2 0 0 0 0 0 0 0 0 0 -3.4468 3.7428 0.0000 H 0 0 0 0 0 0 0 0 0 0 0 0 -3.5208 2.3305 0.0000 C 0 0 2 0 0 0 0 0 0 0 0 0 -2.8516 1.5874 0.0000 H 0 0 0 0 0 0 0 0 0 0 0 0 -4.2639 1.6614 0.0000 C 0 0 0 0 0 0 0 0 0 0 0 0 -4.0560 0.6833 0.0000 C 0 0 0 0 0 0 0 0 0 0 0 …	Dolabellin	C24 H32 Cl2 N2 O8 S2	-3.24	610.096	306.055	11.108	1.04851e+06		[M+2H]+2	826633	791393	566867	810462	601919	562349	578897	1.04851e+06	729151	583114	838928	797616	363190	925276	639300	736320	790064	839764	627647	516752	665535	763192	22.6416	24.2047	0.872	-0.2	0.900597	0.91444
#mol format Mass Frontier 9/12/2024 7:05:51 PM 2D 23 24 0 0 0 0 0 0 0 0 1 V2000 -3.9310 8.8621 0.0000 C 0 0 0 0 0 0 0 0 0 0 0 0 -3.2759 8.4828 0.0000 O 0 0 0 0 0 0 0 0 0 0 0 0 -3.2759 7.7241 0.0000 C 0 0 0 0 0 0 0 0 0 0 0 0 -2.6207 7.3448 0.0000 C 0 0 0 0 0 0 0 0 0 0 0 0 -3.9310 7.3448 0.0000 C 0 0 0 0 0 0 0 0 0 0 0 0 -3.9310 6.5862 0.0000 C 0 0 0 0 0 0 0 0 0 0 0 0 -4.5862 7.7241 0.0000 O 0 0 0 0…	2-(3-thienylcarbonyl)-3-(3,4,5-trimethoxyphenyl)acrylonitrile	C17 H15 N O4 S	7.39	329.075	330.082	11.557	1.89155e+07	53.2	[M+H]+1	1.82712e+07	1.79347e+07	1.78583e+07	1.79953e+07	1.86691e+07	1.13183e+07	1.84069e+07	1.88084e+07	1.89155e+07	1.11345e+07	566083	624841	694305	683878	736446	747451	783454	759557	736760	793469	1.81332e+07	736603	17.8886	10.0823	24.617	4.62	1.07238e-15	5.99898e-15
#mol format ACD/Labs04281711312D 18 19 0 0 0 0 0 0 0 0 1 V2000 6.8953 -2.6551 0.0000 S 0 0 0 0 0 0 0 0 0 0 0 0 6.8953 0.0000 0.0000 O 0 0 0 0 0 0 0 0 0 0 0 0 6.2436 -3.8057 0.0000 O 0 0 0 0 0 0 0 0 0 0 0 0 7.8447 -3.6689 0.0000 O 0 0 0 0 0 0 0 0 0 0 0 0 4.5861 -3.9746 0.0000 O 0 0 0 0 0 0 0 0 0 0 0 0 3.4597 -1.9793 0.0000 N 0 0 0 0 0 0 0 0 0 0 0 0 5.7447 -1.9954 0.0000 C 0 0 0 0 0 0 0 0 0 0 0 0 5…	Oxycarboxin	C12 H13 N O4 S	-5.4	267.055	268.062	35.067	1.35958e+06		[M+H]+1	119508	183014	908864	328637	137228	241587	456697	424945	429505	487754	615174	693973	828776	702045	676385	766831	751738	1.21407e+06	676238	1.35958e+06	376791	726892	62.6583	30.2781	0.518	-0.95	0.00098024	0.0015113
#mol format ACD/Labs04281710492D 6 6 0 0 0 0 0 0 0 0 1 V2000 1.6745 -3.4174 0.0000 S 0 0 0 0 0 0 0 0 0 0 0 0 1.2644 -2.1530 0.0000 C 0 0 0 0 0 0 0 0 0 0 0 0 2.0470 -1.0765 0.0000 C 0 0 0 0 0 0 0 0 0 0 0 0 1.2644 0.0000 0.0000 C 0 0 0 0 0 0 0 0 0 0 0 0 0.0000 -0.4101 0.0000 C 0 0 0 0 0 0 0 0 0 0 0 0 0.0000 -1.7395 0.0000 C 0 0 0 0 0 0 0 0 0 0 0 0 1 2 1 0 0 0 0 2 3 1 0 0 0 0 2 6 1 0 0 0 0 3 4 1 0 0…	GY4701000	C5 H10 S	3.13	102.051	103.058	14.856	3.70743e+06		[M+H]+1	672766	578228	688266	492498	539475	629047	635656	710577	634095	483115	672865	803839	686281	3.70743e+06	735490	653717	668440	2.1439e+06	768584	713101	631571	724295	13.1864	86.9218	0.872	-0.2	0.0457707	0.0583096
#mol format -OEChem-02070708272D 14 14 0 0 0 0 0 0 0999 V2000 3.7071 -1.2071 0.0000 S 0 0 0 0 0 0 0 0 0 0 0 0 4.4142 0.5000 0.0000 S 0 0 0 0 0 0 0 0 0 0 0 0 2.0000 -0.5000 0.0000 S 0 0 0 0 0 0 0 0 0 0 0 0 3.7071 1.2071 0.0000 S 0 0 0 0 0 0 0 0 0 0 0 0 2.0000 0.5000 0.0000 S 0 0 0 0 0 0 0 0 0 0 0 0 4.4142 -0.5000 0.0000 C 0 0 0 0 0 0 0 0 0 0 0 0 2.7071 -1.2071 0.0000 C 0 0 0 0 0 0 0 0 0 0 0 0 2.70…	1,2,4,5,7-Pentathiocane	C3 H6 S5	-2.18	201.907	234.94	37.037	800274		[M+H+MeOH]+1	104370	112752	103274	109253	110052	116627	106457	118249	110784	114330	749329	500522	800274	692502	699071	718376	676925	725579	672513	768410	110418	708723	4.52187	11.5898	0.156	-2.68	9.04358e-14	4.14378e-13
#mol format ACD/Labs04281712562D 14 13 0 0 0 0 0 0 0 0 1 V2000 3.4712 -4.0074 0.0000 S 0 0 0 0 0 0 0 0 0 0 0 0 3.4025 0.0000 0.0000 O 0 0 0 0 0 0 0 0 0 0 0 0 4.6054 -2.0071 0.0000 O 0 0 0 0 0 0 0 0 0 0 0 0 2.2683 -0.6668 0.0000 N 0 0 0 0 0 0 0 0 0 0 0 0 5.7396 0.0000 0.0000 N 0 0 0 0 0 0 0 0 0 0 0 0 1.1342 -2.6739 0.0000 C 0 0 0 0 0 0 0 0 0 0 0 0 2.2683 -2.0071 0.0000 C 0 0 0 0 0 0 0 0 0 0 0 0 3.…	(Z)-thiofanox	C9 H18 N2 O2 S	-1.99	218.108	219.116	9.328	2.78102e+07		[M+H]+1	2.71244e+07	2.56833e+07	2.60959e+07	2.66624e+07	2.71849e+07	2.62531e+07	2.6072e+07	2.78102e+07	2.63133e+07	2.70017e+07	663586	756650	622640	690695	789522	870383	693533	630017	663305	705266	2.64878e+07	692114	2.44694	10.8539	38.271	5.26	1.34774e-16	8.40353e-16
#mol format ACD/Labs04281710322D 17 17 0 0 0 0 0 0 0 0 1 V2000 4.6069 -1.1569 0.0000 S 0 0 0 0 0 0 0 0 0 0 0 0 3.9355 0.0000 0.0000 O 0 0 0 0 0 0 0 0 0 0 0 0 5.2783 -2.3034 0.0000 O 0 0 0 0 0 0 0 0 0 0 0 0 6.9103 -2.4687 0.0000 O 0 0 0 0 0 0 0 0 0 0 0 0 5.7637 -0.4958 0.0000 N 0 0 0 0 0 0 0 0 0 0 0 0 0.0000 -3.8322 0.0000 N 0 0 0 0 0 0 0 0 0 0 0 0 3.4706 -1.8283 0.0000 C 0 0 0 0 0 0 0 0 0 0 0 0 2…	sulfadicramide	C11 H14 N2 O3 S	-2.53	254.072	255.079	32.101	2.57398e+06		[M+H]+1	1.90224e+06	1.7084e+06	1.90771e+06	2.28783e+06	2.28397e+06	2.31499e+06	1.71103e+06	2.16702e+06	2.57398e+06	1.96645e+06	736065	797034	344695	797003	582631	847314	336880	678220	396929	702488	2.06674e+06	690354	13.7697	31.4846	2.994	1.58	3.68267e-07	7.96894e-07
#mol format ACD/Labs04281712452D 21 21 0 0 1 0 0 0 0 0 1 V2000 5.0668 -0.2625 0.0000 C 0 0 0 0 0 0 0 0 0 0 0 0 1.3126 0.0000 0.0000 C 0 0 0 0 0 0 0 0 0 0 0 0 0.6563 -1.1551 0.0000 C 0 0 0 0 0 0 0 0 0 0 0 0 2.6122 -0.2757 0.0000 C 0 0 0 0 0 0 0 0 0 0 0 0 6.2088 -2.2577 0.0000 C 0 0 0 0 0 0 0 0 0 0 0 0 9.6742 -1.6014 0.0000 C 0 0 0 0 0 0 0 0 0 0 0 0 5.0668 -1.6014 0.0000 C 0 0 0 0 0 0 0 0 0 0 0 0 1…	CAPTOPRIL-L-CYSTEINE	C12 H20 N2 O5 S2	-3.97	336.08	359.069	21.609	4.1246e+06		[M+Na]+1	3.32672e+06	3.06529e+06	3.93705e+06	3.42618e+06	3.18041e+06	3.23973e+06	3.48304e+06	3.54844e+06	3.49991e+06	4.1246e+06	631655	659185	595207	680253	661510	700647	804956	651700	594376	742161	3.45461e+06	660348	9.45078	9.63204	5.232	2.39	5.92032e-19	5.18043e-18
#mol format OpenBabel09092015442D 50 52 0 0 1 0 0 0 0 0999 V2000 -1.0149 3.1257 0.0000 C 0 0 0 0 0 0 0 0 0 0 0 0 -1.4095 2.2398 0.0000 C 0 0 0 0 0 0 0 0 0 0 0 0 -2.3741 2.1386 0.0000 O 0 0 0 0 0 0 0 0 0 0 0 0 -0.8396 1.4550 0.0000 O 0 0 0 0 0 0 0 0 0 0 0 0 -0.8398 0.4852 0.0000 C 0 0 2 0 0 0 0 0 0 0 0 0 0.0329 0.9886 0.0000 H 0 0 0 0 0 0 0 0 0 0 0 0 -1.6803 0.0003 0.0000 C 0 0 2 0 0 0 0 0 0 0 0 0…	Dichocerazine B	C17 H22 N2 O7 S2	-2.18	430.086	431.093	22.989	4.38127e+06		[M+H]+1	3.10777e+06	4.38127e+06	3.62733e+06	3.92749e+06	3.45622e+06	3.75411e+06	3.62273e+06	3.26981e+06	3.1388e+06	3.64341e+06	545488	614796	627156	642936	698204	598021	600681	635073	616310	682225	3.62503e+06	621733	10.6943	6.91522	5.831	2.54	8.71174e-18	6.41758e-17
#mol format ACD/Labs04281712562D 8 7 0 0 1 0 0 0 0 0 1 V2000 0.0000 -1.9958 0.0000 N 0 0 0 0 0 0 0 0 0 0 0 0 1.3305 -1.9958 0.0000 C 0 0 0 0 0 0 0 0 0 0 0 0 1.3305 -3.3263 0.0000 H 0 0 0 0 0 0 0 0 0 0 0 0 1.3305 -0.6653 0.0000 C 0 0 0 0 0 0 0 0 0 0 0 0 2.4814 0.0000 0.0000 S 0 0 0 0 0 0 0 0 0 0 0 0 2.6610 -1.9958 0.0000 C 0 0 0 0 0 0 0 0 0 0 0 0 3.3263 -3.1466 0.0000 O 0 0 0 0 0 0 0 0 0 0 0 0 3.3…	D-Cysteine	C3 H7 N O2 S	-0.97	121.02	260.073	21.599	1.61822e+06		[2M+NH4]+1	1.61822e+06	83608.8	79570.5	85751.5	678652	132657	151596	88672.8	470101	522541	570098	632162	713336	639142	695164	529494	610841	705479	522604	554042	142127	621501	123.865	11.6714	0.229	-2.13	0.0157318	0.0209075
#mol format OpenBabel09092014052D 19 18 0 0 1 0 0 0 0 0999 V2000 -1.0000 1.0000 0.0000 C 0 0 0 0 0 0 0 0 0 0 0 0 -1.0000 0.0000 0.0000 C 0 0 2 0 0 0 0 0 0 0 0 0 -0.5000 -0.8660 0.0000 H 0 0 0 0 0 0 0 0 0 0 0 0 -1.8660 -0.5000 0.0000 C 0 0 0 0 0 0 0 0 0 0 0 0 -1.8660 -1.5000 0.0000 C 0 0 0 0 0 0 0 0 0 0 0 0 -2.7321 -2.0000 0.0000 S 0 0 0 0 0 0 0 0 0 0 0 0 -3.5981 -1.5000 0.0000 C 0 0 0 0 0 0 0 0 0…	4-(Methylsulfanyl)butan-2-ol	C5 H12 O S	3.23	120.061	121.069	2.568	1.26715e+06		[M+H]+1	1.13344e+06	1.17489e+06	1.1683e+06	1.14968e+06	1.17623e+06	1.15068e+06	1.26715e+06	1.20912e+06	1.1923e+06	1.23133e+06	636335	729281	553448	595727	607195	721438	571363	613128	632920	628468	1.17556e+06	620798	3.45236	9.10849	1.894	0.92	1.27315e-10	4.10196e-10
#mol format ACD/Labs04281711562D 18 19 0 0 0 0 0 0 0 0 1 V2000 3.4693 -2.6667 0.0000 S 0 0 0 0 0 0 0 0 0 0 0 0 12.2719 -2.4596 0.0000 O 0 0 0 0 0 0 0 0 0 0 0 0 10.2784 -3.5987 0.0000 O 0 0 0 0 0 0 0 0 0 0 0 0 8.1424 -2.3948 0.0000 N 0 0 0 0 0 0 0 0 0 0 0 0 8.1424 -0.1942 0.0000 N 0 0 0 0 0 0 0 0 0 0 0 0 10.2784 -1.3333 0.0000 N 0 0 0 0 0 0 0 0 0 0 0 0 6.9386 -1.9935 0.0000 C 0 0 0 0 0 0 0 0 0 0 0…	Albendazole	C12 H15 N3 O2 S	-2.69	265.088	266.095	13.354	5.48137e+08		[M+H]+1	5.27934e+08	5.40918e+08	5.43327e+08	5.23162e+08	5.45579e+08	5.28126e+08	5.42015e+08	5.43651e+08	5.39723e+08	5.48137e+08	543940	1.44293e+06	826034	485250	340503	631108	554435	753738	1.60696e+06	587699	5.41467e+08	609403	1.59872	53.7675	888.519	9.8	7.81473e-12	2.90449e-11
#mol format ACD/Labs04221415492D 31 33 0 0 0 0 0 0 0 0 1 V2000 6.2019 -4.0098 0.0000 S 0 0 0 0 0 0 0 0 0 0 0 0 9.8196 -4.0098 0.0000 S 0 0 0 0 0 0 0 0 0 0 0 0 3.4039 -9.2850 0.0000 F 0 0 0 0 0 0 0 0 0 0 0 0 0.0000 -7.2890 0.0000 F 0 0 0 0 0 0 0 0 0 0 0 0 1.4614 -9.2137 0.0000 F 0 0 0 0 0 0 0 0 0 0 0 0 0.1960 -8.8929 0.0000 F 0 0 0 0 0 0 0 0 0 0 0 0 14.4176 -1.3366 0.0000 O 0 0 0 0 0 0 0 0 0 0 0 0…	GW0742	C21 H17 F4 N O3 S2	-3.38	471.057	472.064	26.422	684509		[M+H]+1	537166	452504	417398	317514	340109	369682	382912	319222	324611	327847	642618	621722	625851	487195	645834	533435	446588	591432	576386	684509	354895	606577	18.9579	12.9104	0.585	-0.77	8.37003e-06	1.57395e-05
#mol format OpenBabel01220913522D 25 26 0 0 0 0 0 0 0 0999 V2000 -1.7886 0.7678 0.0000 C 0 0 0 0 0 0 0 0 0 0 0 0 -1.7886 -0.0572 0.0000 C 0 0 0 0 0 0 0 0 0 0 0 0 -1.0741 -0.4697 0.0000 C 0 0 0 0 0 0 0 0 0 0 0 0 -0.3596 -0.0572 0.0000 C 0 0 0 0 0 0 0 0 0 0 0 0 -0.3596 0.7678 0.0000 C 0 0 0 0 0 0 0 0 0 0 0 0 -1.0741 1.1803 0.0000 C 0 0 0 0 0 0 0 0 0 0 0 0 0.3548 1.1803 0.0000 C 0 0 0 0 0 0 0 0 0 0 …	5-[(E)-2-(4-Hydroxyphenyl)vinyl]-1,3-phenylene bis(hydrogen sulfate)	C14 H12 O9 S2	4.07	387.994	389.001	35.558	2.03999e+06		[M+H]+1	73481.9	75160.7	77640.3	77467.6	83409.7	81241.9	82437.4	81160.7	83150.9	80608.8	625708	343241	584683	2.03999e+06	1.87912e+06	353549	551169	631317	477050	1.76954e+06	80884.7	605195	4.32982	73.4907	0.134	-2.9	2.54745e-06	5.04708e-06
#mol format Mass Frontier 9/12/2024 7:06:16 PM 2D 22 24 0 0 0 0 0 0 0 0 1 V2000 10.6207 -3.6552 0.0000 C 0 0 0 0 0 0 0 0 0 0 0 0 10.7931 -2.9310 0.0000 C 0 0 0 0 0 0 0 0 0 0 0 0 11.5172 -2.6897 0.0000 C 0 0 0 0 0 0 0 0 0 0 0 0 12.0690 -3.2069 0.0000 C 0 0 0 0 0 0 0 0 0 0 0 0 11.8966 -3.9655 0.0000 C 0 0 0 0 0 0 0 0 0 0 0 0 11.1724 -4.2069 0.0000 C 0 0 0 0 0 0 0 0 0 0 0 0 11.0000 -4.8966 0.0000 N …	Sulfaphenazole	C15 H14 N4 O2 S	8.2	314.086	315.094	23.838	1.2291e+08	54.4	[M+H]+1	1.06539e+08	1.10877e+08	1.13033e+08	1.13855e+08	1.17572e+08	1.13939e+08	1.19705e+08	1.20591e+08	1.1751e+08	1.2291e+08	599648	649568	503151	671391	557468	723928	512933	722778	559382	516796	1.15724e+08	579515	4.27019	14.1563	199.692	7.64	8.1551e-18	6.03531e-17
#mol format ACD/Labs04221415492D 38 40 0 0 1 0 0 0 0 0 1 V2000 9.4630 -3.2697 0.0000 S 0 0 0 0 0 0 0 0 0 0 0 0 0.3979 -3.8578 0.0000 S 0 0 0 0 0 0 0 0 0 0 0 0 5.8646 -5.8819 0.0000 O 0 0 0 0 0 0 0 0 0 0 0 0 10.5702 -8.7537 0.0000 O 0 0 0 0 0 0 0 0 0 0 0 0 8.2866 -8.7537 0.0000 O 0 0 0 0 0 0 0 0 0 0 0 0 4.7574 -5.2245 0.0000 O 0 0 0 0 0 0 0 0 0 0 0 0 12.8537 -5.2072 0.0000 O 0 0 0 0 0 0 0 0 0 0 0 …	Cefpodoxime proxetil	C21 H27 N5 O9 S2	2.09	557.126	279.57	15.435	3.14475e+07		[M+2H]+2	2.76358e+07	2.81054e+07	2.78195e+07	2.76858e+07	2.77613e+07	2.87572e+07	2.94367e+07	2.98951e+07	3.14475e+07	3.07736e+07	533009	492711	599785	590495	549036	530303	580661	596224	488523	616783	2.84313e+07	564848	4.81371	8.19284	50.334	5.65	2.20478e-23	4.44486e-22
#mol format ACD/Labs04221415492D 11 11 0 0 0 0 0 0 0 0 1 V2000 2.3273 -1.3129 0.0000 S 0 0 0 0 0 0 0 0 0 0 0 0 3.4970 -1.9693 0.0000 O 0 0 0 0 0 0 0 0 0 0 0 0 2.3154 0.0000 0.0000 O 0 0 0 0 0 0 0 0 0 0 0 0 0.0656 -1.3129 0.0000 N 0 0 0 0 0 0 0 0 0 0 0 0 1.1995 -1.9753 0.0000 C 0 0 0 0 0 0 0 0 0 0 0 0 1.1995 -3.3060 0.0000 C 0 0 0 0 0 0 0 0 0 0 0 0 0.0000 -3.9744 0.0000 C 0 0 0 0 0 0 0 0 0 0 0 0 2…	Thiobenzamide S,S-dioxide	C7 H7 N O2 S	-2.54	169.019	170.027	8.961	2.10331e+07		[M+H]+1	1.72218e+07	1.71004e+07	2.10331e+07	1.87261e+07	2.07844e+07	1.71713e+07	1.75367e+07	1.99397e+07	1.74368e+07	1.79241e+07	464190	479930	496071	539677	543510	555496	566610	580809	585328	589155	1.77304e+07	549503	8.3614	8.36798	32.266	5.01	1.17893e-25	4.16888e-24
#mol format ACD/Labs03221914022D 8 8 0 0 0 0 0 0 0 0 1 V2000 0.4092 0.0000 0.0000 C 0 0 0 0 0 0 0 0 0 0 0 0 1.7379 0.0000 0.0000 C 0 0 0 0 0 0 0 0 0 0 0 0 2.1471 -1.2671 0.0000 C 0 0 0 0 0 0 0 0 0 0 0 0 3.4098 -1.6807 0.0000 C 0 0 0 0 0 0 0 0 0 0 0 0 3.6870 -2.9830 0.0000 O 0 0 0 0 0 0 0 0 0 0 0 0 4.3997 -0.7919 0.0000 O 0 0 0 0 0 0 0 0 0 0 0 0 1.0735 -2.0503 0.0000 S 0 0 0 0 0 0 0 0 0 0 0 0 0.00…	XM8330200	C5 H4 O2 S	-2.35	127.993	170.027	8.932	2.10331e+07		[M+ACN+H]+1	1.72218e+07	1.71004e+07	2.10331e+07	1.87261e+07	2.07844e+07	1.71713e+07	1.75367e+07	1.99397e+07	1.74368e+07	1.79241e+07	478292	479161	506097	531919	558083	539745	595328	560239	568731	624390	1.77304e+07	548914	8.3614	8.72554	32.301	5.01	1.629e-25	5.49429e-24
#mol format Mass Frontier 9/12/2024 7:06:51 PM 2D 23 26 0 0 0 0 0 0 0 0 1 V2000 6.3448 -9.3448 0.0000 Cl 0 0 0 0 0 0 0 0 0 0 0 0 5.9655 -10.0000 0.0000 C 0 0 0 0 0 0 0 0 0 0 0 0 5.2069 -10.0000 0.0000 C 0 0 0 0 0 0 0 0 0 0 0 0 4.8276 -10.6552 0.0000 C 0 0 0 0 0 0 0 0 0 0 0 0 5.2069 -11.3103 0.0000 C 0 0 0 0 0 0 0 0 0 0 0 0 5.9655 -11.3103 0.0000 C 0 0 0 0 0 0 0 0 0 0 0 0 6.3448 -10.6552 0.0000 C …	Etizolam	C17 H15 Cl N4 S	7.46	342.073	343.08	30.788	6.02849e+06	89.2	[M+H]+1	5.73527e+06	5.52956e+06	5.4702e+06	4.80399e+06	5.44151e+06	5.0857e+06	5.39113e+06	5.45641e+06	6.02849e+06	5.94958e+06	469056	679886	504318	180958	598865	500952	558868	545845	625759	551405	5.4633e+06	548625	6.68149	25.901	9.958	3.32	3.6664e-09	9.97066e-09
#mol format ACD/Labs04221415492D 18 19 0 0 1 0 0 0 0 0 1 V2000 6.9979 -1.9979 0.0000 S 0 0 0 0 0 0 0 0 0 0 0 0 1.3285 -3.5879 0.0000 O 0 0 0 0 0 0 0 0 0 0 0 0 4.3933 -5.3243 0.0000 O 0 0 0 0 0 0 0 0 0 0 0 0 6.6005 -4.5921 0.0000 O 0 0 0 0 0 0 0 0 0 0 0 0 3.5983 -2.6569 0.0000 N 0 0 0 0 0 0 0 0 0 0 0 0 10.4603 -1.3285 0.0000 N 0 0 0 0 0 0 0 0 0 0 0 0 3.5983 -1.3285 0.0000 C 0 0 0 0 0 0 0 0 0 0 0 0…	NS-5	C11 H16 N2 O3 S	-2.85	256.087	257.095	17.895	5.21904e+08		[M+H]+1	4.95292e+08	4.98054e+08	4.93358e+08	5.0631e+08	5.21904e+08	5.08106e+08	5.1202e+08	5.14471e+08	5.1413e+08	5.15542e+08	557143	600565	464756	564705	548006	543491	546749	473805	543458	620195	5.10063e+08	547377	1.88318	8.79708	931.831	9.86	1.06337e-19	1.04616e-18
#mol format OpenBabel09092016092D 73 73 0 0 1 0 0 0 0 0999 V2000 -1.6340 -2.3660 0.0000 C 0 0 0 0 0 0 0 0 0 0 0 0 -1.1340 -3.2321 0.0000 C 0 0 0 0 0 0 0 0 0 0 0 0 -0.1340 -3.2321 0.0000 C 0 0 0 0 0 0 0 0 0 0 0 0 0.3660 -2.3660 0.0000 C 0 0 0 0 0 0 0 0 0 0 0 0 1.3660 -2.3660 0.0000 C 0 0 0 0 0 0 0 0 0 0 0 0 1.8660 -1.5000 0.0000 C 0 0 1 0 0 0 0 0 0 0 0 0 2.7321 -2.0000 0.0000 H 0 0 0 0 0 0 0 0 0 0…	Penixylarin D	C24 H40 O8 S	4.34	488.247	489.254	20.593	631984		[M+H]+1	423241	453982	458074	529683	471932	493173	466441	473158	489353	496830	431478	583848	545809	481895	509332	513714	575666	547380	498936	631984	472545	529762	6.06704	10.7753	0.892	-0.16	0.0154963	0.0206094
#mol format Mass Frontier 9/12/2024 7:05:36 PM 2D 24 26 0 0 0 0 0 0 0 0 1 V2000 0.6552 -8.3103 0.0000 C 0 0 0 0 0 0 0 0 0 0 0 0 0.3448 -7.6207 0.0000 C 0 0 0 0 0 0 0 0 0 0 0 0 0.7931 -7.0345 0.0000 C 0 0 0 0 0 0 0 0 0 0 0 0 0.4828 -6.3103 0.0000 S 0 0 0 0 0 0 0 0 0 0 0 0 0.9310 -5.6897 0.0000 C 0 0 0 0 0 0 0 0 0 0 0 0 1.6897 -5.6897 0.0000 N 0 0 0 0 0 0 0 0 0 0 0 0 1.9310 -5.0000 0.0000 N 0 0 0 0…	3-(allylsulfanyl)-4-[4-(benzyloxy)phenyl]-5-methyl-4H-1,2,4-triazole	C19 H19 N3 O S	4.54	337.126	338.134	13.31	3.3098e+07	56.5	[M+H]+1	2.96151e+07	3.26402e+07	3.3098e+07	3.0782e+07	3.26913e+07	3.29109e+07	3.26477e+07	3.28412e+07	3.10246e+07	3.22508e+07	596620	470165	675622	646825	522137	329288	363274	484307	535379	780024	3.26439e+07	528758	3.63421	25.7739	61.737	5.95	1.72605e-12	6.89669e-12
#mol format ACD/Labs04221415492D 15 14 0 0 0 0 0 0 0 0 1 V2000 1.1473 -2.0043 0.0000 S 0 0 0 0 0 0 0 0 0 0 0 0 11.5146 0.0000 0.0000 O 0 0 0 0 0 0 0 0 0 0 0 0 12.6757 -3.3313 0.0000 O 0 0 0 0 0 0 0 0 0 0 0 0 13.8230 -1.3408 0.0000 O 0 0 0 0 0 0 0 0 0 0 0 0 11.5146 -1.3408 0.0000 C 0 0 0 0 0 0 0 0 0 0 0 0 12.6757 -2.0043 0.0000 C 0 0 0 0 0 0 0 0 0 0 0 0 10.3673 -2.0043 0.0000 C 0 0 0 0 0 0 0 0 0 0…	2-oxo-10-methylthiodecanoic acid	C11 H20 O3 S	-3.24	232.113	233.12	24.015	685262		[M+H]+1	244660	278359	325048	382407	182551	362258	341398	419797	394331	236745	498963	574153	435283	639786	521112	417313	685262	555059	384023	533691	333223	527402	24.6294	18.2514	0.632	-0.66	0.000121799	0.000203192
#mol format OpenBabel09092012172D 49 50 0 0 1 0 0 0 0 0999 V2000 5.5295 -2.5088 0.0000 C 0 0 0 0 0 0 0 0 0 0 0 0 4.5349 -2.4042 0.0000 C 0 0 3 0 0 0 0 0 0 0 0 0 4.1282 -1.4907 0.0000 C 0 0 0 0 0 0 0 0 0 0 0 0 4.7160 -0.6817 0.0000 C 0 0 0 0 0 0 0 0 0 0 0 0 4.3092 0.2319 0.0000 C 0 0 0 0 0 0 0 0 0 0 0 0 3.3147 0.3364 0.0000 C 0 0 0 0 0 0 0 0 0 0 0 0 2.6456 -0.4067 0.0000 N 0 0 0 0 0 0 0 0 0 0 0 0 …	Karnamicin C2	C17 H23 N3 O5 S	-2.06	381.135	382.142	33.946	626489		[M+H]+1	116075	127924	130616	129557	140128	143735	140675	140359	138175	142635	466869	465510	509487	505866	553616	509666	547096	459481	271354	626489	139151	507676	6.48145	18.7934	0.274	-1.87	3.99847e-09	1.08351e-08
#mol format ACD/Labs08121512332D 26 26 0 0 0 0 0 0 0 0 1 V2000 0.0000 -5.3232 0.0000 C 0 0 0 0 0 0 0 0 0 0 0 0 1.1546 -4.6634 0.0000 C 0 0 0 0 0 0 0 0 0 0 0 0 2.3092 -5.3232 0.0000 C 0 0 0 0 0 0 0 0 0 0 0 0 3.4638 -4.6634 0.0000 C 0 0 0 0 0 0 0 0 0 0 0 0 4.6185 -5.3232 0.0000 C 0 0 0 0 0 0 0 0 0 0 0 0 5.7731 -4.6634 0.0000 C 0 0 0 0 0 0 0 0 0 0 0 0 6.9277 -5.3232 0.0000 C 0 0 0 0 0 0 0 0 0 0 0 0 …	1-S-[(1E)-N-(Sulfooxy)-7-octenimidoyl]-1-thiohexopyranose	C14 H25 N O9 S2	0.57	415.097	416.105	21.226	623054		[M+H]+1	158989	182509	185808	187115	200533	186497	189964	193696	195990	199760	551811	389184	623054	329377	611407	503965	505897	338341	428607	610652	188539	504931	6.32841	23.0044	0.373	-1.42	2.6604e-07	5.84848e-07
#mol format ACD/Labs04221415492D 25 27 0 0 0 0 0 0 0 0 1 V2000 2.3220 -4.0323 0.0000 S 0 0 0 0 0 0 0 0 0 0 0 0 6.9535 -1.3607 0.0000 O 0 0 0 0 0 0 0 0 0 0 0 0 1.6604 -2.8963 0.0000 O 0 0 0 0 0 0 0 0 0 0 0 0 2.9961 -5.1933 0.0000 O 0 0 0 0 0 0 0 0 0 0 0 0 8.0146 -3.2583 0.0000 N 0 0 0 0 0 0 0 0 0 0 0 0 10.7361 -2.3594 0.0000 N 0 0 0 0 0 0 0 0 0 0 0 0 5.7800 -3.3706 0.0000 C 0 0 0 0 0 0 0 0 0 0 0 0…	2-(1-Ethyl-2-pyrrolidinyl)-5-[5-(ethylsulfonyl)-2-methoxyphenyl]-1H-pyrrole	C19 H26 N2 O3 S	4.26	362.168	363.175	13.427	7.08375e+06		[M+H]+1	7.00111e+06	6.35372e+06	6.655e+06	6.30979e+06	7.06872e+06	6.16957e+06	6.10347e+06	7.08375e+06	7.0307e+06	6.67338e+06	840789	508215	379357	308026	621886	479686	685996	311066	620689	490165	6.66419e+06	499190	5.86084	32.5115	13.35	3.74	6.9064e-10	2.04802e-09
#mol format Mass Frontier 1/4/2022 4:00:22 PM 2D 16 16 0 0 0 0 0 0 0 0 1 V2000 2.6897 -0.6207 0.0000 C 0 0 0 0 0 0 0 0 0 0 0 0 2.6897 -1.3793 0.0000 C 0 0 0 0 0 0 0 0 0 0 0 0 3.3448 -1.7586 0.0000 C 0 0 0 0 0 0 0 0 0 0 0 0 3.3448 -2.5172 0.0000 C 0 0 0 0 0 0 0 0 0 0 0 0 2.6897 -2.8966 0.0000 C 0 0 0 0 0 0 0 0 0 0 0 0 2.0345 -2.5172 0.0000 C 0 0 0 0 0 0 0 0 0 0 0 0 2.0345 -1.7586 0.0000 C 0 0 0 0 …	3-methoxy-6-methyl-5-(methylsulfonyl)benzene-1,2,4-triol	C9 H12 O6 S	-0.21	248.035	271.025	32.569	1.69964e+06		[M+Na]+1	1.59835e+06	1.66007e+06	1.6784e+06	1.61396e+06	1.32738e+06	1.51524e+06	1.50335e+06	1.69964e+06	1.6674e+06	1.62007e+06	485534	470460	492895	494935	486819	454894	448599	496171	507045	505242	1.61701e+06	489857	7.0957	4.14289	3.301	1.72	1.46209e-16	9.06978e-16
#mol format ACD/Labs08121512372D 12 12 0 0 0 0 0 0 0 0 1 V2000 1.1491 0.0000 0.0000 C 0 0 0 0 0 0 0 0 0 0 0 0 3.4533 -1.3287 0.0000 C 0 0 0 0 0 0 0 0 0 0 0 0 4.6084 -5.9850 0.0000 C 0 0 0 0 0 0 0 0 0 0 0 0 0.0000 -5.9850 0.0000 C 0 0 0 0 0 0 0 0 0 0 0 0 1.1491 -1.3287 0.0000 C 0 0 0 0 0 0 0 0 0 0 0 0 2.3042 -1.9930 0.0000 C 0 0 0 0 0 0 0 0 0 0 0 0 3.4533 -5.3206 0.0000 C 0 0 0 0 0 0 0 0 0 0 0 0 1…	4-sec-Butyl-2,6-dimethyl-1,3,5-dithiazinane	C9 H19 N S2	1.23	205.096	206.103	44.536	1.59807e+06		[M+H]+1	482530	863672	528507	378531	1.02816e+06	858997	933988	587535	1.1624e+06	608655	346313	599616	745699	1.59807e+06	449258	719805	405979	530276	198444	292446	733826	489767	35.0429	67.3867	1.498	0.58	0.142418	0.171199
#mol format ACD/Labs04281711152D 4 3 0 0 0 0 0 0 0 0 1 V2000 1.1518 -1.9950 0.0000 O 0 0 0 0 0 0 0 0 0 0 0 0 1.1518 -0.6658 0.0000 As 0 0 0 0 0 0 0 0 0 0 0 0 2.3037 0.0000 0.0000 O 0 0 0 0 0 0 0 0 0 0 0 0 0.0000 0.0000 0.0000 O 0 0 0 0 0 0 0 0 0 0 0 0 1 2 1 0 0 0 0 2 4 1 0 0 0 0 2 3 1 0 0 0 0 M END	Arsenous acid	H3 As O3	2.41	125.93	167.964	15.314	802735		[M+ACN+H]+1	120329	129990	145405	137209	133579	144491	143387	153947	148289	153008	456701	476290	430494	434135	410694	722592	456919	728591	802735	505933	143939	466605	7.55287	27.2611	0.308	-1.7	9.61719e-09	2.49072e-08
#mol format ACD/Labs04221415492D 15 16 0 0 0 0 0 0 0 0 1 V2000 3.4607 -0.4029 0.0000 S 0 0 0 0 0 0 0 0 0 0 0 0 1.1315 -0.4029 0.0000 O 0 0 0 0 0 0 0 0 0 0 0 0 3.4607 -3.0633 0.0000 N 0 0 0 0 0 0 0 0 0 0 0 0 2.3292 -2.3955 0.0000 C 0 0 0 0 0 0 0 0 0 0 0 0 3.4607 -1.7331 0.0000 C 0 0 0 0 0 0 0 0 0 0 0 0 1.1315 -1.7331 0.0000 C 0 0 0 0 0 0 0 0 0 0 0 0 2.3292 -3.7257 0.0000 C 0 0 0 0 0 0 0 0 0 0 0 0 …	tiletamine	C12 H17 N O S	-2.68	223.102	224.11	30.608	1.01501e+07		[M+H]+1	7.56197e+06	1.01501e+07	9.65016e+06	7.73017e+06	7.18552e+06	7.27362e+06	9.92559e+06	7.83232e+06	7.73264e+06	7.42904e+06	431030	408148	464713	469516	472126	428628	482439	461017	461490	495146	7.7314e+06	463101	14.1893	5.85137	16.695	4.06	9.66935e-17	6.14966e-16
#mol format ACLJDraw10241415162D 24 26 0 0 0 0 0 0 0 0999 V2000 4.7859 -1.3695 0.0000 O 0 0 0 0 0 0 0 0 0 0 0 0 4.2858 -0.5035 0.0000 S 0 0 3 0 0 0 0 0 0 0 0 0 3.2858 -0.5035 0.0000 C 0 0 0 0 0 0 0 0 0 0 0 0 2.6938 0.3110 0.0000 N 0 0 0 0 0 0 0 0 0 0 0 0 1.7360 0.0000 0.0000 C 0 0 0 0 0 0 0 0 0 0 0 0 0.8680 0.5079 0.0000 C 0 0 0 0 0 0 0 0 0 0 0 0 0.0000 0.0000 0.0000 C 0 0 0 0 0 0 0 0 0 0 0 0 -0.…	Omeprazole	C17 H19 N3 O3 S	-4.31	345.113	173.564	35.145	570623		[M+2H]+2	108207	117965	121590	124213	128473	123286	123833	128151	127239	130787	570623	491990	426185	448407	480583	365883	412837	517003	319797	470294	124023	459351	5.28144	16.2374	0.27	-1.89	1.62341e-10	5.16904e-10
#mol format -OEChem-02070708232D 19 19 0 0 0 0 0 0 0999 V2000 2.6723 -0.7172 0.0000 S 0 0 0 0 0 0 0 0 0 0 0 0 3.7601 1.6307 0.0000 O 0 0 0 0 0 0 0 0 0 0 0 0 2.9511 1.0429 0.0000 C 0 0 0 0 0 0 0 0 0 0 0 0 3.2601 0.0919 0.0000 C 0 0 0 0 0 0 0 0 0 0 0 0 4.5691 1.0429 0.0000 C 0 0 0 0 0 0 0 0 0 0 0 0 4.2601 0.0919 0.0000 C 0 0 0 0 0 0 0 0 0 0 0 0 2.0000 1.3519 0.0000 C 0 0 0 0 0 0 0 0 0 0 0 0 5.5201 …	2,5-dimethyl-3-(methylthio)furan	C7 H10 O S	0.06	142.045	125.042	9.817	5.95931e+07		[M+H-H2O]+1	4.66041e+07	5.19882e+07	5.28818e+07	4.45389e+07	5.79325e+07	5.49703e+07	5.95931e+07	5.2481e+07	5.57621e+07	3.0136e+07	181491	351737	807625	311720	318143	262191	652281	1.04661e+06	542235	597991	5.26814e+07	446986	16.9257	54.0335	117.859	6.88	2.46261e-11	8.65298e-11
#mol format -OEChem-02070708232D 17 17 0 1 0 0 0 0 0999 V2000 6.8301 0.6830 0.0000 S 0 0 0 0 0 0 0 0 0 0 0 0 2.0000 0.3170 0.0000 N 0 0 0 0 0 0 0 0 0 0 0 0 6.3301 -0.1830 0.0000 C 0 0 3 0 0 0 0 0 0 0 0 0 7.3301 -0.1830 0.0000 C 0 0 0 0 0 0 0 0 0 0 0 0 5.4641 -0.6830 0.0000 C 0 0 0 0 0 0 0 0 0 0 0 0 4.5981 -0.1830 0.0000 C 0 0 0 0 0 0 0 0 0 0 0 0 3.7321 -0.6830 0.0000 C 0 0 0 0 0 0 0 0 0 0 0 0 2.8…	1-Cyano-4,5-epithiopentane	C6 H9 N S	-3.67	127.045	255.097	14.253	934615		[2M+H]+1	744976	393851	223603	376321	323520	253820	260552	934615	264526	826443	351634	521647	408451	383677	386534	571161	407276	555632	504337	458820	349921	433635	58.2652	17.2487	0.807	-0.31	0.540341	0.584292
#mol format ACD/Labs04281710592D 33 37 0 0 0 0 0 0 0 0 1 V2000 13.1023 -9.1388 0.0000 O 0 0 0 0 0 0 0 0 0 0 0 0 12.4322 -7.9840 0.0000 C 0 0 0 0 0 0 0 0 0 0 0 0 13.1023 -6.8292 0.0000 C 0 0 0 0 0 0 0 0 0 0 0 0 14.2571 -6.1733 0.0000 C 0 0 0 0 0 0 0 0 0 0 0 0 13.1023 -5.5033 0.0000 C 0 0 0 0 0 0 0 0 0 0 0 0 11.1063 -7.9840 0.0000 N 0 0 0 0 0 0 0 0 0 0 0 0 10.4362 -6.8292 0.0000 C 0 0 0 0 0 0 0 0 0…	Tozasertib	C23 H28 N8 O S	-1.6	464.21	233.112	7.938	1.36433e+06		[M+2H]+2	426371	469636	508142	500481	518776	525753	517277	544397	562466	562008	353613	338110	362873	390902	612993	433326	676845	420399	571675	1.36433e+06	518026	426863	8.11022	55.8771	1.214	0.28	0.880657	0.897056
#mol format CDK 04291007012D 8 7 0 0 0 0 999 V2000 -0.1914 0.7145 0.0000 C 0 0 0 0 0 0 0 0 0 0 0 0 0.5230 1.1270 0.0000 C 0 0 0 0 0 0 0 0 0 0 0 0 1.2375 0.7145 0.0000 C 0 0 0 0 0 0 0 0 0 0 0 0 1.2375 -0.1105 0.0000 S 0 0 0 0 0 0 0 0 0 0 0 0 1.9520 1.1270 0.0000 C 0 0 0 0 0 0 0 0 0 0 0 0 1.9520 1.9520 0.0000 C 0 0 0 0 0 0 0 0 0 0 0 0 2.6664 0.7145 0.0000 C 0 0 0 0 0 0 0 0 0 0 0 0 3.3809 1.1270 0.0…	3-Mercapto-2-methylpentanal	C6 H12 O S	2.5	132.061	303.086	16.51	608826		[2M+K]+1	448417	484562	462891	497704	508819	499522	479253	494434	502968	481528	533307	561911	608826	423201	404719	278990	374013	475038	212397	426826	489498	425014	3.88809	28.5997	1.152	0.2	0.142483	0.171257
#mol format ACD/Labs04281710482D 15 16 0 0 0 0 0 0 0 0 1 V2000 0.0000 0.0000 0.0000 F 0 0 0 0 0 0 0 0 0 0 0 0 1.1515 -0.6671 0.0000 C 0 0 0 0 0 0 0 0 0 0 0 0 0.2924 -1.6816 0.0000 F 0 0 0 0 0 0 0 0 0 0 0 0 2.0106 -1.6816 0.0000 F 0 0 0 0 0 0 0 0 0 0 0 0 2.3030 0.0000 0.0000 O 0 0 0 0 0 0 0 0 0 0 0 0 3.4545 -0.6671 0.0000 C 0 0 0 0 0 0 0 0 0 0 0 0 4.6060 0.0000 0.0000 C 0 0 0 0 0 0 0 0 0 0 0 0 5.7…	Riluzole	C8 H5 F3 N2 O S	-3.09	234.007	506.976	33.071	1.33416e+06		[2M+K]+1	123212	126591	128769	141820	138605	143528	140257	142544	141622	146351	418723	1.33416e+06	619257	373050	448026	331168	394515	508972	343181	423050	140940	420887	5.86414	57.4693	0.335	-1.58	4.12046e-06	7.98596e-06
#mol format ACD/Labs04281710562D 28 29 0 0 1 0 0 0 0 0 2 V2000 9.6886 -8.0365 0.0000 S 0 0 0 0 0 0 0 0 0 0 0 0 1.7480 -4.7217 0.0000 S 0 0 0 0 0 0 0 0 0 0 0 0 6.5123 -7.9725 0.0000 O 0 0 0 0 0 0 0 0 0 0 0 0 10.6158 -9.0064 0.0000 O 0 5 0 0 0 0 0 0 0 0 0 0 10.6585 -7.1092 0.0000 O 0 0 0 0 0 0 0 0 0 0 0 0 8.7293 -8.9638 0.0000 O 0 0 0 0 0 0 0 0 0 0 0 0 6.8321 -2.3022 0.0000 O 0 0 0 0 0 0 0 0 0 0 0 …	Aztreonam	C13 H17 N5 O8 S2	-4.88	435.05	436.057	35.927	926409		[M+H]+1	48737	47966	46229.8	48458.2	50556.9	52653.7	49726.7	53996.2	51449.1	51706.6	372093	319812	524678	910785	297263	259708	289635	926409	483607	465906	50141.8	418999	4.72416	50.6125	0.12	-3.06	8.92658e-08	2.06338e-07
#mol format Mass Frontier 1/3/2022 9:46:48 PM 2D 24 26 0 0 0 0 0 0 0 0 1 V2000 1.1724 -2.6207 0.0000 O 0 0 0 0 0 0 0 0 0 0 0 0 1.8966 -2.7931 0.0000 C 0 0 0 0 0 0 0 0 0 0 0 0 2.1379 -3.5172 0.0000 N 0 0 0 0 0 0 0 0 0 0 0 0 2.8621 -3.6897 0.0000 C 0 0 0 0 0 0 0 0 0 0 0 0 3.3793 -3.1379 0.0000 C 0 0 0 0 0 0 0 0 0 0 0 0 3.1724 -2.4138 0.0000 N 0 0 0 0 0 0 0 0 0 0 0 0 2.4138 -2.2414 0.0000 C 0 0 0 0 …	Chetocochliodin C	C16 H19 N3 O4 S	-0.05	349.11	350.117	15.322	653569		[M+H]+1	150135	162189	181422	171196	166667	180282	178904	192080	185021	190909	321395	330852	562327	448097	389838	293772	216087	653569	480784	525468	179593	418967	7.55287	32.2107	0.429	-1.22	2.07671e-05	3.73678e-05
#mol format ACD/Labs04281710562D 21 23 0 0 0 0 0 0 0 0 1 V2000 3.4262 0.0000 0.0000 S 0 0 0 0 0 0 0 0 0 0 0 0 12.2567 -2.4953 0.0000 O 0 0 0 0 0 0 0 0 0 0 0 0 10.2656 -3.6330 0.0000 O 0 0 0 0 0 0 0 0 0 0 0 0 8.1582 -0.2586 0.0000 N 0 0 0 0 0 0 0 0 0 0 0 0 8.1582 -2.4177 0.0000 N 0 0 0 0 0 0 0 0 0 0 0 0 10.2527 -1.3446 0.0000 N 0 0 0 0 0 0 0 0 0 0 0 0 6.8911 -0.6723 0.0000 C 0 0 0 0 0 0 0 0 0 0 0 …	dribendazole	C15 H19 N3 O2 S	-2.73	305.119	306.126	21.981	1.26508e+08		[M+H]+1	1.24129e+08	1.20579e+08	1.20166e+08	1.26508e+08	1.2146e+08	1.20579e+08	1.24351e+08	1.23914e+08	1.22875e+08	1.23544e+08	387909	410375	437690	401708	429660	406993	487155	426656	415919	411247	1.2321e+08	413583	1.68012	6.45165	297.907	8.22	2.57006e-21	3.34499e-20
#mol format ACD/Labs04281711312D 21 21 0 0 0 0 0 0 0 0 1 V2000 5.4688 -4.4539 0.0000 S 0 0 0 0 0 0 0 0 0 0 0 0 2.2762 -3.3109 0.0000 O 0 0 0 0 0 0 0 0 0 0 0 0 8.2180 -3.8627 0.0000 O 0 0 0 0 0 0 0 0 0 0 0 0 5.1338 -2.8576 0.0000 C 0 0 0 0 0 0 0 0 0 0 0 0 3.5868 -2.3649 0.0000 C 0 0 0 0 0 0 0 0 0 0 0 0 7.3509 -6.5429 0.0000 C 0 0 0 0 0 0 0 0 0 0 0 0 7.0159 -4.9564 0.0000 C 0 0 0 0 0 0 0 0 0 0 0 0 …	S-(2-Furylmethyl) propanethioate	C8 H10 O2 S	-2.13	170.04	153.036	14.025	1.50671e+07		[M+H-H2O]+1	1.26004e+07	1.40713e+07	1.44898e+07	1.43092e+07	1.42408e+07	1.39698e+07	1.39003e+07	1.50671e+07	1.4187e+07	1.40107e+07	348793	364185	392536	407842	402279	415316	429325	445166	446691	445981	1.41292e+07	411579	4.40892	8.33208	34.329	5.1	7.47578e-22	1.07148e-20
#mol format ELEMENTL08222108082D Dotmatics Elemental 16 16 0 0 0 0 999 V2000 0.0000 -1.1702 0.0000 C 0 0 0 0 0 1.1453 -1.8424 0.0000 C 0 0 0 0 0 2.3030 -1.1702 0.0000 C 0 0 0 0 0 3.4483 -1.8424 0.0000 C 0 0 0 0 0 4.5936 -1.1702 0.0000 C 0 0 0 0 0 5.7514 -1.8424 0.0000 O 0 0 0 0 0 6.8967 -1.1702 0.0000 C 0 0 0 0 0 8.0419 -1.8424 0.0000 C 0 0 0 0 0 9.2223 -1.1708 0.0000 C 0 0 0 0 0 9.6316 0.1023 0.…	2-(4-Methylthiazol-5-yl)ethyl hexanoate	C12 H19 N O2 S	-2.69	241.113	242.12	33.103	3.49418e+08		[M+H]+1	3.36421e+08	3.2941e+08	3.28149e+08	3.42787e+08	3.3436e+08	3.48606e+08	3.37395e+08	3.49418e+08	3.15599e+08	3.48111e+08	459559	380627	353730	420255	356651	231019	445654	398937	493765	475729	3.36908e+08	409596	3.20069	19.1976	822.538	9.68	2.32917e-15	1.25622e-14
#mol format ACD/Labs03221914022D 10 10 0 0 0 0 0 0 0 0 1 V2000 0.0046 -2.0059 0.0000 C 0 0 0 0 0 0 0 0 0 0 0 0 0.0000 -3.3294 0.0000 C 0 0 0 0 0 0 0 0 0 0 0 0 1.1528 -3.9980 0.0000 C 0 0 0 0 0 0 0 0 0 0 0 0 2.3057 -3.3340 0.0000 C 0 0 0 0 0 0 0 0 0 0 0 0 2.3057 -2.0013 0.0000 C 0 0 0 0 0 0 0 0 0 0 0 0 1.1575 -1.3419 0.0000 C 0 0 0 0 0 0 0 0 0 0 0 0 3.4585 -1.3327 0.0000 C 0 0 0 0 0 0 0 0 0 0 0 0 …	Thiosalicylic acid	C7 H6 O2 S	-2.13	154.009	187.042	18.79	1.008e+07		[M+H+MeOH]+1	9.16667e+06	9.50327e+06	7.50095e+06	8.73434e+06	1.008e+07	7.79666e+06	9.97833e+06	6.96451e+06	7.93406e+06	9.19961e+06	298639	357786	401135	375614	356412	425456	419751	412025	427995	468318	8.95051e+06	406580	12.437	12.2101	22.014	4.46	2.10534e-21	2.78174e-20
#mol format ELEMENTL07042119562D Dotmatics Elemental 11 11 0 0 0 0 999 V2000 0.4803 -1.7923 0.0000 C 0 0 0 0 0 2.0803 -1.7923 0.0000 C 0 0 0 0 0 -0.0142 -3.3140 0.0000 C 0 0 0 0 0 1.2802 -4.2544 0.0000 O 0 0 0 0 0 2.5747 -3.3140 0.0000 C 0 0 0 0 0 3.9604 -4.1140 0.0000 C 0 0 0 0 0 -1.3998 -4.1140 0.0000 C 0 0 0 0 0 3.4659 -0.9923 0.0000 S 0 0 0 0 0 4.8515 -1.7923 0.0000 C 0 0 0 0 0 6.2372 -0.9923…	2,5-Dimethyl-3-furanthiol acetate	C8 H10 O2 S	-2.61	170.04	171.047	20.594	6.34599e+06		[M+H]+1	4.32017e+06	6.34599e+06	4.7249e+06	4.87597e+06	3.22944e+06	2.6003e+06	4.36283e+06	4.79891e+06	4.34204e+06	3.38263e+06	348287	363591	361852	388984	411131	373140	464675	441843	359929	510135	4.35243e+06	381062	24.314	13.3675	11.422	3.51	7.13986e-13	2.97653e-12
#mol format ACD/Labs04281710482D 28 32 0 0 0 0 0 0 0 0 1 V2000 9.4153 -6.1686 0.0000 Cl 0 0 0 0 0 0 0 0 0 0 0 0 2.3214 0.0000 0.0000 S 0 0 0 0 0 0 0 0 0 0 0 0 16.2333 -4.8375 0.0000 O 0 0 0 0 0 0 0 0 0 0 0 0 4.8375 -2.2564 0.0000 N 0 0 0 0 0 0 0 0 0 0 0 0 3.7824 -0.2760 0.0000 N 0 0 0 0 0 0 0 0 0 0 0 0 14.1067 -5.9089 0.0000 N 0 0 0 0 0 0 0 0 0 0 0 0 7.2238 -3.5226 0.0000 N 0 0 0 0 0 0 0 0 0 0 0 …	Ziprasidone	C21 H21 Cl N4 O S	0.39	412.113	413.12	20.419	1.52609e+06		[M+H]+1	1.26831e+06	138592	1.38374e+06	1.42271e+06	1.52609e+06	1.15925e+06	1.51828e+06	1.13302e+06	1.44021e+06	1.16736e+06	282711	261810	296195	364748	556887	404319	387164	450243	335129	422683	1.32603e+06	375956	33.4079	23.6511	3.527	1.82	0.00108384	0.00166502
#mol format ACD/Labs04281710322D 18 19 0 0 0 0 0 0 0 0 1 V2000 1.0780 -1.2049 0.0000 S 0 0 0 0 0 0 0 0 0 0 0 0 4.4662 -1.9840 0.0000 N 0 0 0 0 0 0 0 0 0 0 0 0 3.3066 -3.9770 0.0000 N 0 0 0 0 0 0 0 0 0 0 0 0 7.9087 -1.3317 0.0000 N 0 0 0 0 0 0 0 0 0 0 0 0 4.4571 -3.3066 0.0000 C 0 0 0 0 0 0 0 0 0 0 0 0 2.1652 -1.9840 0.0000 C 0 0 0 0 0 0 0 0 0 0 0 0 3.3157 -1.3226 0.0000 C 0 0 0 0 0 0 0 0 0 0 0 0 …	Methapyrilene	C14 H19 N3 S	-2.92	261.129	262.136	21.99	4.44957e+06		[M+H]+1	4.44957e+06	4.15514e+06	4.33608e+06	4.26718e+06	4.11386e+06	3.99019e+06	4.03374e+06	4.11765e+06	4.15057e+06	3.95267e+06	347946	368097	392599	360324	385396	365064	436968	382701	373071	368880	4.13411e+06	370975	3.74444	6.45165	11.144	3.48	1.5803e-22	2.60482e-21
#mol format OpenBabel09092013112D 42 43 0 0 1 0 0 0 0 0999 V2000 -1.7321 -2.7321 0.0000 C 0 0 0 0 0 0 0 0 0 0 0 0 -2.2321 -1.8660 0.0000 N 0 0 0 0 0 0 0 0 0 0 0 0 -3.2321 -1.8660 0.0000 C 0 0 0 0 0 0 0 0 0 0 0 0 -3.7321 -2.7321 0.0000 O 0 0 0 0 0 0 0 0 0 0 0 0 -3.7321 -1.0000 0.0000 C 0 0 2 0 0 0 0 0 0 0 0 0 -3.2321 -0.1340 0.0000 N 0 0 0 0 0 0 0 0 0 0 0 0 -2.2321 -0.1340 0.0000 C 0 0 0 0 0 0 0 0…	Bisdethiodi(methylthio)-1-demethylhyalodendrin	C15 H20 N2 O3 S2	0.82	340.092	341.099	18.802	2.16623e+06		[M+H]+1	1.93741e+06	981474	2.16623e+06	2.11926e+06	2.06098e+06	1.93296e+06	2.08684e+06	2.01835e+06	1.08432e+06	1.39636e+06	260744	295238	338898	323699	336601	370068	390857	379026	371814	405514	1.97788e+06	354483	25.2243	13.0057	5.58	2.48	1.25138e-09	3.60483e-09
#mol format ACD/Labs04281710492D 18 19 0 0 0 0 0 0 0 0 1 V2000 4.6116 -1.3349 0.0000 S 0 0 0 0 0 0 0 0 0 0 0 0 5.5420 -0.3944 0.0000 O 0 0 0 0 0 0 0 0 0 0 0 0 3.6812 -0.3944 0.0000 O 0 0 0 0 0 0 0 0 0 0 0 0 6.9174 0.0000 0.0000 O 0 0 0 0 0 0 0 0 0 0 0 0 5.7645 -1.9923 0.0000 N 0 0 0 0 0 0 0 0 0 0 0 0 8.0703 -1.9923 0.0000 N 0 0 0 0 0 0 0 0 0 0 0 0 3.4587 -1.9923 0.0000 C 0 0 0 0 0 0 0 0 0 0 0 0 6…	tolpyrramide	C12 H16 N2 O3 S	-2.3	268.088	269.095	24.012	1.29487e+06		[M+H]+1	1.05423e+06	1.07526e+06	990390	1.24558e+06	1.29487e+06	1.05653e+06	675053	836613	1.04748e+06	965589	278274	339833	348974	349417	337944	359889	358550	355052	370314	364415	1.05085e+06	352235	17.498	7.5014	2.983	1.58	8.74466e-10	2.56812e-09
#mol format ACD/Labs04281711072D 16 17 0 0 0 0 0 0 0 0 1 V2000 4.5215 -3.2723 0.0000 S 0 0 0 0 0 0 0 0 0 0 0 0 6.0355 -3.4896 0.0000 O 0 0 0 0 0 0 0 0 0 0 0 0 5.1121 -4.6165 0.0000 O 0 0 0 0 0 0 0 0 0 0 0 0 3.4013 0.0000 0.0000 O 0 0 0 0 0 0 0 0 0 0 0 0 4.5215 -1.9620 0.0000 N 0 0 0 0 0 0 0 0 0 0 0 0 3.4013 -3.9241 0.0000 N 0 0 0 0 0 0 0 0 0 0 0 0 3.4013 -1.3035 0.0000 C 0 0 0 0 0 0 0 0 0 0 0 0 2…	bentazone [JMAF]	C10 H12 N2 O3 S	-2.82	240.056	241.063	15.266	3.06887e+06		[M+H]+1	2.29982e+06	2.26744e+06	2.49755e+06	2.7043e+06	2.56078e+06	2.85461e+06	3.06887e+06	2.7462e+06	2.9316e+06	2.95115e+06	275928	305350	311980	332187	349464	348444	361500	384371	364903	381639	2.72525e+06	348954	10.2632	10.2688	7.81	2.97	9.9894e-20	9.87082e-19
#mol format ACD/Labs05221315312D 15 15 0 0 0 0 0 0 0 0 1 V2000 7.0464 -8.1556 0.0000 C 0 0 0 0 0 0 0 0 0 0 0 0 7.0464 -7.0301 0.0000 S 0 0 0 0 0 0 0 0 0 0 0 0 5.8312 -6.3287 0.0000 C 0 0 0 0 0 0 0 0 0 0 0 0 5.8312 -4.9178 0.0000 C 0 0 0 0 0 0 0 0 0 0 0 0 4.6161 -4.2164 0.0000 C 0 0 0 0 0 0 0 0 0 0 0 0 4.6242 -2.8137 0.0000 C 0 0 0 0 0 0 0 0 0 0 0 0 3.4090 -2.1041 0.0000 C 0 0 0 0 0 0 0 0 0 0 0 0 …	2,3,5-Trimethyl-6-[4-(methylthio)butyl]pyrazine	C12 H20 N2 S	-2.36	224.134	225.141	18.913	684485		[M+H]+1	112027	122571	125192	129736	132522	135399	135774	133424	139386	147828	484913	407489	326684	299092	161147	684485	336002	223922	361110	385149	132973	348556	7.47772	39.2502	0.381	-1.39	2.43823e-05	4.35599e-05
#mol format Mass Frontier 9/12/2024 7:05:44 PM 2D 20 21 0 0 0 0 0 0 0 0 1 V2000 1.3103 -1.5172 0.0000 N 0 0 0 0 0 0 0 0 0 0 0 0 1.3103 -2.2759 0.0000 C 0 0 0 0 0 0 0 0 0 0 0 0 1.9655 -2.6552 0.0000 C 0 0 0 0 0 0 0 0 0 0 0 0 1.9655 -3.4138 0.0000 C 0 0 0 0 0 0 0 0 0 0 0 0 1.3103 -3.7931 0.0000 C 0 0 0 0 0 0 0 0 0 0 0 0 0.6552 -3.4138 0.0000 C 0 0 0 0 0 0 0 0 0 0 0 0 0.6552 -2.6552 0.0000 C 0 0 0 0…	2-({[3-chloro-5-(trifluoromethyl)-2-pyridyl]methyl}thio)aniline	C13 H10 Cl F3 N2 S	6.09	318.022	319.03	11.387	2.17368e+07	61.9	[M+H]+1	2.08202e+07	1.9785e+07	1.92018e+07	2.11322e+07	2.04133e+07	1.91561e+07	1.92886e+07	2.17368e+07	2.00187e+07	2.0678e+07	259484	286418	318260	313480	337576	342621	359124	348170	342533	363715	2.0216e+07	340054	4.36278	10.1329	59.449	5.89	2.04912e-19	1.9262e-18
#mol format OpenBabel09092015522D 54 55 0 0 1 0 0 0 0 0999 V2000 5.4033 3.0948 0.0000 C 0 0 0 0 0 0 0 0 0 0 0 0 6.0722 2.4259 0.0000 C 0 0 2 0 0 0 0 0 0 0 0 0 6.8608 2.9483 0.0000 H 0 0 0 0 0 0 0 0 0 0 0 0 6.8375 1.8699 0.0000 C 0 0 0 0 0 0 0 0 0 0 0 0 6.5452 0.9702 0.0000 C 0 0 0 0 0 0 0 0 0 0 0 0 7.6572 -0.5603 0.0000 O 0 0 0 0 0 0 0 0 0 0 0 0 5.5993 0.9702 0.0000 N 0 0 0 0 0 0 0 0 0 0 0 0 5.30…	Violaceimide E	C18 H24 N2 O8 S2	3.95	460.099	461.106	31.132	985304		[M+H]+1	949076	970883	872561	953995	985304	789158	857134	972308	966571	892532	503319	377256	227634	344697	193677	501906	448094	245049	314270	327076	951536	335887	7.03955	31.6218	2.833	1.5	2.73356e-06	5.39792e-06
#mol format Mass Frontier 9/12/2024 7:06:34 PM 2D 11 11 0 0 0 0 0 0 0 0 1 V2000 10.1379 -10.3793 0.0000 C 0 0 0 0 0 0 0 0 0 0 0 0 9.4828 -10.7586 0.0000 C 0 0 0 0 0 0 0 0 0 0 0 0 9.4828 -11.5172 0.0000 C 0 0 0 0 0 0 0 0 0 0 0 0 10.1379 -11.8966 0.0000 C 0 0 0 0 0 0 0 0 0 0 0 0 10.7931 -11.5172 0.0000 C 0 0 0 0 0 0 0 0 0 0 0 0 10.7931 -10.7586 0.0000 C 0 0 0 0 0 0 0 0 0 0 0 0 11.4483 -10.3793 0.00…	Phenethyl isothiocyanate	C9 H9 N S	-2.19	163.045	164.052	13.157	2.6579e+07	65.5	[M+H]+1	2.43501e+07	2.36646e+07	2.56127e+07	2.44187e+07	1.86774e+07	2.53333e+07	2.44215e+07	2.53302e+07	2.32796e+07	2.6579e+07	322685	420189	286781	310911	326835	325964	339526	339303	352300	345472	2.44201e+07	333069	8.9345	10.3129	73.318	6.2	5.74992e-26	2.25337e-24
#mol format -OEChem-02070708192D 29 30 0 0 0 0 0 0 0999 V2000 3.4030 -0.4897 0.0000 S 0 0 0 0 0 0 0 0 0 0 0 0 4.2690 0.0103 0.0000 O 0 0 0 0 0 0 0 0 0 0 0 0 2.5369 -0.9897 0.0000 O 0 0 0 0 0 0 0 0 0 0 0 0 2.9030 0.3763 0.0000 O 0 0 0 0 0 0 0 0 0 0 0 0 3.9030 -1.3557 0.0000 O 0 0 0 0 0 0 0 0 0 0 0 0 7.8133 -1.7944 0.0000 N 0 0 0 0 0 0 0 0 0 0 0 0 9.4131 1.9223 0.0000 N 0 0 0 0 0 0 0 0 0 0 0 0 7.81…	Serotonin O-Sulfate	C10 H12 N2 O4 S	-2.9	256.051	257.058	13.073	1.10268e+07		[M+H]+1	1.03232e+07	1.05689e+07	1.037e+07	1.07374e+07	1.09866e+07	1.10268e+07	1.06231e+07	1.09342e+07	1.0976e+07	1.07829e+07	263464	314217	372947	444549	323742	339235	314796	489307	313098	357788	1.07601e+07	331488	2.38827	19.1031	32.46	5.02	2.54387e-13	1.11249e-12
#mol format ACD/Labs04281711572D 15 15 0 0 0 0 0 0 0 0 1 V2000 1.1297 -2.6635 0.0000 S 0 0 0 0 0 0 0 0 0 0 0 0 5.7220 0.0000 0.0000 O 0 0 0 0 0 0 0 0 0 0 0 0 6.9252 -2.0022 0.0000 O 0 0 0 0 0 0 0 0 0 0 0 0 8.0549 0.0000 0.0000 N 0 0 0 0 0 0 0 0 0 0 0 0 2.2594 -2.0022 0.0000 C 0 0 0 0 0 0 0 0 0 0 0 0 4.5923 -0.6705 0.0000 C 0 0 0 0 0 0 0 0 0 0 0 0 2.2594 -0.6705 0.0000 C 0 0 0 0 0 0 0 0 0 0 0 0 3.…	METHIOCARB	C11 H15 N O2 S	-2.48	225.082	226.089	31.971	1.45253e+07		[M+H]+1	1.27862e+07	1.24355e+07	1.36682e+07	1.3602e+07	1.29105e+07	1.35815e+07	1.35557e+07	1.30415e+07	1.3212e+07	1.45253e+07	301103	271690	322646	352613	353686	331003	331584	363780	411642	328503	1.33838e+07	331294	4.40249	11.1561	40.399	5.34	2.27502e-18	1.82671e-17
#mol format Mass Frontier 9/12/2024 7:05:51 PM 2D 14 15 0 0 0 0 0 0 0 0 1 V2000 0.6552 -0.3793 0.0000 N 0 0 0 0 0 0 0 0 0 0 0 0 0.6552 -1.1379 0.0000 C 0 0 0 0 0 0 0 0 0 0 0 0 0.0345 -1.5862 0.0000 S 0 0 0 0 0 0 0 0 0 0 0 0 0.2759 -2.3103 0.0000 C 0 0 0 0 0 0 0 0 0 0 0 0 1.0345 -2.3103 0.0000 C 0 0 0 0 0 0 0 0 0 0 0 0 1.4828 -2.8966 0.0000 C 0 0 0 0 0 0 0 0 0 0 0 0 2.2414 -2.8276 0.0000 C 0 0 0 0…	4-(2-chloro-6-fluorophenyl)-1,3-thiazol-2-amine	C9 H6 Cl F N2 S	-6.38	227.991	228.998	26.753	1.1602e+07	75.6	[M+H]+1	1.12518e+07	1.06984e+07	1.09268e+07	1.07557e+07	1.07418e+07	1.06626e+07	1.1602e+07	1.12232e+07	1.07854e+07	1.14108e+07	259425	289689	330038	328637	322281	333004	325855	328495	331900	337529	1.08561e+07	328566	3.06876	7.73996	33.041	5.05	2.71932e-19	2.50773e-18
#mol format ACD/Labs06251410112D 19 20 0 0 0 0 0 0 0 0 1 V2000 0.0000 -5.7618 0.0000 N 0 0 0 0 0 0 0 0 0 0 0 0 1.3327 -5.7618 0.0000 C 0 0 0 0 0 0 0 0 0 0 0 0 1.9951 -6.9110 0.0000 O 0 0 0 0 0 0 0 0 0 0 0 0 1.9951 -4.6047 0.0000 C 0 0 0 0 0 0 0 0 0 0 0 0 3.3278 -4.6047 0.0000 S 0 0 0 0 0 0 0 0 0 0 0 0 3.9902 -5.7618 0.0000 O 0 0 0 0 0 0 0 0 0 0 0 0 3.9902 -3.4555 0.0000 C 0 0 0 0 0 0 0 0 0 0 0 0 …	Modafinil	C15 H15 N O2 S	-3.42	273.081	274.089	31.785	1.81859e+06		[M+H]+1	1.50535e+06	1.78501e+06	1.58511e+06	1.77642e+06	1.57708e+06	1.57695e+06	990185	1.75437e+06	1.57235e+06	1.81859e+06	346239	330952	341495	321359	307248	346110	322994	302382	260280	347591	1.5811e+06	326973	15.0711	8.45136	4.836	2.27	1.09621e-12	4.47486e-12
#mol format -OEChem-02070708202D 26 25 0 1 0 0 0 0 0999 V2000 2.5369 -1.3100 0.0000 S 0 0 0 0 0 0 0 0 0 0 0 0 6.8671 1.1900 0.0000 S 0 0 0 0 0 0 0 0 0 0 0 0 4.2690 0.6900 0.0000 O 0 0 0 0 0 0 0 0 0 0 0 0 7.7331 -0.3100 0.0000 O 0 0 0 0 0 0 0 0 0 0 0 0 6.8671 -1.8100 0.0000 O 0 0 0 0 0 0 0 0 0 0 0 0 5.1350 -0.8100 0.0000 N 0 0 0 0 0 0 0 0 0 0 0 0 3.4030 -0.8100 0.0000 C 0 0 0 0 0 0 0 0 0 0 0 0 6.0…	Bucillamine	C7 H13 N O3 S2	-2.41	223.033	224.04	19.866	2.43896e+07		[M+H]+1	2.40017e+07	2.40459e+07	2.34682e+07	2.33835e+07	2.27942e+07	2.43896e+07	2.43164e+07	2.40689e+07	2.43036e+07	2.43291e+07	408698	271468	315244	444550	352591	233180	280570	291678	512713	333670	2.40574e+07	324457	2.20218	25.2489	74.147	6.21	7.28041e-13	3.03232e-12
#mol format -OEChem-02070708282D 21 20 0 1 0 0 0 0 0999 V2000 2.8660 0.7500 0.0000 S 0 0 0 0 0 0 0 0 0 0 0 0 6.3301 0.7500 0.0000 O 0 0 0 0 0 0 0 0 0 0 0 0 5.4641 -0.7500 0.0000 O 0 0 0 0 0 0 0 0 0 0 0 0 3.7321 0.2500 0.0000 C 0 0 3 0 0 0 0 0 0 0 0 0 4.5981 0.7500 0.0000 C 0 0 0 0 0 0 0 0 0 0 0 0 3.7321 -0.7500 0.0000 C 0 0 0 0 0 0 0 0 0 0 0 0 5.4641 0.2500 0.0000 C 0 0 0 0 0 0 0 0 0 0 0 0 2.0000…	METHYL 3-(METHYLTHIO)BUTANOATE	C6 H12 O2 S	2.27	148.056	181.09	3.281	1.48803e+06		[M+H+MeOH]+1	1.1259e+06	434666	507086	1.32022e+06	1.48803e+06	344231	1.17926e+06	384501	381524	726426	293373	461318	371651	350001	247422	422546	274748	360112	269825	296626	616756	323313	56.2422	21.022	1.908	0.93	0.00314506	0.00441949
#mol format OpenBabel09092011582D 47 48 0 0 1 0 0 0 0 0999 V2000 -2.5981 0.5000 0.0000 C 0 0 0 0 0 0 0 0 0 0 0 0 -3.4641 -0.0000 0.0000 C 0 0 0 0 0 0 0 0 0 0 0 0 -4.3301 0.5000 0.0000 O 0 0 0 0 0 0 0 0 0 0 0 0 -3.4641 -1.0000 0.0000 O 0 0 0 0 0 0 0 0 0 0 0 0 -2.5981 -1.5000 0.0000 C 0 0 0 0 0 0 0 0 0 0 0 0 -1.7321 -1.0000 0.0000 C 0 0 0 0 0 0 0 0 0 0 0 0 -0.8660 -1.5000 0.0000 C 0 0 0 0 0 0 0 0 0…	Adipyl-7-aminocephalosporanic acid	C16 H20 N2 O8 S	-2.78	400.093	401.1	16.131	730084		[M+H]+1	553539	600927	574696	583726	679926	622435	695961	629570	570421	730084	332199	399543	409205	225946	244422	358160	345225	278428	313805	307544	611681	323002	9.55594	18.8332	1.894	0.92	2.1774e-07	4.83073e-07
#mol format Mass Frontier 9/12/2024 7:06:54 PM 2D 23 25 0 0 0 0 0 0 0 0 1 V2000 4.8621 -6.6897 0.0000 C 0 0 0 0 0 0 0 0 0 0 0 0 5.5172 -7.0690 0.0000 C 0 0 0 0 0 0 0 0 0 0 0 0 6.1724 -6.6897 0.0000 C 0 0 0 0 0 0 0 0 0 0 0 0 6.1724 -5.9310 0.0000 C 0 0 0 0 0 0 0 0 0 0 0 0 5.5172 -5.5517 0.0000 C 0 0 0 0 0 0 0 0 0 0 0 0 4.8621 -5.9310 0.0000 C 0 0 0 0 0 0 0 0 0 0 0 0 4.2069 -5.5517 0.0000 S 0 0 0 0…	Oxomemazine	C18 H22 N2 O2 S	7.62	330.143	331.15	25.463	6.49348e+06	62.1	[M+H]+1	5.90084e+06	6.4599e+06	5.93128e+06	5.9543e+06	6.18338e+06	6.42708e+06	6.28881e+06	6.01495e+06	6.17609e+06	6.49348e+06	256946	302310	291472	309926	320061	347022	324001	353646	331917	358847	6.17973e+06	322031	3.68579	9.74555	19.19	4.26	2.14505e-17	1.48576e-16
#mol format OpenBabel09092012502D 26 27 0 0 0 0 0 0 0 0999 V2000 3.2215 2.1160 0.0000 C 0 0 0 0 0 0 0 0 0 0 0 0 2.8147 1.2024 0.0000 C 0 0 0 0 0 0 0 0 0 0 0 0 3.3147 0.3364 0.0000 C 0 0 0 0 0 0 0 0 0 0 0 0 2.6456 -0.4067 0.0000 N 0 0 0 0 0 0 0 0 0 0 0 0 1.7321 0.0000 0.0000 C 0 0 0 0 0 0 0 0 0 0 0 0 1.8366 0.9945 0.0000 S 0 0 0 0 0 0 0 0 0 0 0 0 0.8660 -0.5000 0.0000 C 0 0 0 0 0 0 0 0 0 0 0 0 0.8…	Pulicatin C	C11 H11 N O2 S	-2.79	221.05	254.084	23.277	7.59199e+06		[M+H+MeOH]+1	7.39664e+06	6.49593e+06	7.51957e+06	6.86196e+06	6.82906e+06	7.45625e+06	7.59199e+06	7.33196e+06	7.41921e+06	6.7366e+06	294344	271844	318025	304968	362314	320326	334113	320699	351079	343866	7.3643e+06	320513	5.45584	8.46059	22.977	4.52	9.78731e-23	1.69371e-21
#mol format ACD/Labs04281711062D 9 9 0 0 0 0 0 0 0 0 1 V2000 4.6548 -4.6082 0.0000 S 0 0 0 0 0 0 0 0 0 0 0 0 3.9891 -3.4585 0.0000 C 0 0 0 0 0 0 0 0 0 0 0 0 2.6579 -3.4585 0.0000 C 0 0 0 0 0 0 0 0 0 0 0 0 1.9969 -2.3041 0.0000 C 0 0 0 0 0 0 0 0 0 0 0 0 2.6579 -1.1544 0.0000 C 0 0 0 0 0 0 0 0 0 0 0 0 1.9969 0.0000 0.0000 C 0 0 0 0 0 0 0 0 0 0 0 0 0.6656 0.0000 0.0000 C 0 0 0 0 0 0 0 0 0 0 0 0 0.00…	MFCD00004891	C8 H10 S	-2.92	138.05	177.013	9.676	1.55129e+07		[M+K]+1	1.29869e+07	1.28104e+07	1.21322e+07	1.39499e+07	1.34504e+07	1.43859e+07	1.26708e+07	1.39265e+07	1.55129e+07	1.45669e+07	245155	276632	299385	296565	308313	327447	331190	329099	350667	340328	1.36884e+07	317880	7.51872	10.3557	43.062	5.43	4.17517e-23	7.89733e-22
#mol format OpenBabel09092012452D 27 28 0 0 1 0 0 0 0 0999 V2000 2.4564 2.1360 0.0000 C 0 0 0 0 0 0 0 0 0 0 0 0 2.8147 1.2024 0.0000 C 0 0 3 0 0 0 0 0 0 0 0 0 3.3147 0.3364 0.0000 C 0 0 0 0 0 0 0 0 0 0 0 0 2.6456 -0.4067 0.0000 S 0 0 0 0 0 0 0 0 0 0 0 0 1.7321 -0.0000 0.0000 C 0 0 0 0 0 0 0 0 0 0 0 0 1.8366 0.9945 0.0000 N 0 0 0 0 0 0 0 0 0 0 0 0 0.8660 -0.5000 0.0000 C 0 0 0 0 0 0 0 0 0 0 0 0 0.…	4-methylaeruginoic acid	C11 H11 N O3 S	-2.75	237.045	238.053	21.605	1.00544e+08		[M+H]+1	9.55001e+07	9.43985e+07	9.44541e+07	9.39831e+07	9.43726e+07	9.12209e+07	9.15823e+07	9.75883e+07	9.78295e+07	1.00544e+08	370817	420079	294703	289722	309216	286416	420758	319477	325978	208642	9.44263e+07	314346	3.00403	19.9607	300.389	8.23	6.35603e-15	3.26042e-14
#mol format SciTegic04031415222D 19 18 0 0 0 0 0 0 0 0999 V2000 0.0000 -1.3433 0.0000 O 0 0 0 0 0 0 0 0 0 0 0 0 1.1494 -1.9942 0.0000 C 0 0 0 0 0 0 0 0 0 0 0 0 1.1494 -3.3375 0.0000 O 0 0 0 0 0 0 0 0 0 0 0 0 6.9242 -1.3433 0.0000 N 0 0 0 0 0 0 0 0 0 0 0 0 8.0736 -1.9942 0.0000 C 0 0 1 0 0 0 0 0 0 0 0 0 9.2369 -1.3433 0.0000 C 0 0 0 0 0 0 0 0 0 0 0 0 10.3863 -1.9942 0.0000 S 0 0 0 0 0 0 0 0 0 0 0 …	L-Î³-Glutamyl-S-(1E)-1-propen-1-yl-L-cysteine	C11 H18 N2 O5 S	-2.43	290.093	291.1	10.209	4.54144e+07		[M+H]+1	3.87458e+07	3.80953e+07	4.54144e+07	3.90753e+07	4.23103e+07	4.05573e+07	4.10345e+07	4.18418e+07	4.11544e+07	4.25501e+07	500082	272653	317949	291189	290427	309146	314627	311481	495877	438223	4.10944e+07	313054	5.24003	24.8721	131.27	7.04	2.66848e-14	1.29064e-13
#mol format ACD/Labs06251410122D 17 17 0 0 0 0 0 0 0 0 1 V2000 2.6643 -8.0666 0.0000 O 0 0 0 0 0 0 0 0 0 0 0 0 3.9918 -8.0666 0.0000 C 0 0 0 0 0 0 0 0 0 0 0 0 4.6556 -9.2190 0.0000 O 0 0 0 0 0 0 0 0 0 0 0 0 4.6556 -6.9142 0.0000 C 0 0 0 0 0 0 0 0 0 0 0 0 3.9918 -5.7619 0.0000 N 0 0 0 0 0 0 0 0 0 0 0 0 4.6556 -4.6095 0.0000 C 0 0 0 0 0 0 0 0 0 0 0 0 3.9918 -3.4571 0.0000 C 0 0 0 0 0 0 0 0 0 0 0 0 …	Thiorphan	C12 H15 N O3 S	-2.96	253.077	254.084	23.28	7.59199e+06		[M+H]+1	7.39664e+06	6.49593e+06	7.51957e+06	6.86196e+06	6.82906e+06	7.45625e+06	7.59199e+06	7.33196e+06	7.41921e+06	6.7366e+06	280690	259234	303272	290821	345507	305467	318614	305822	334793	327914	7.3643e+06	305645	5.45584	8.46059	24.094	4.59	7.75525e-23	1.3727e-21
#mol format OpenBabel09092013122D 34 36 0 0 1 0 0 0 0 0999 V2000 0.9706 -2.4945 0.0000 C 0 0 0 0 0 0 0 0 0 0 0 0 0.8660 -1.5000 0.0000 C 0 0 0 0 0 0 0 0 0 0 0 0 1.7796 -1.0933 0.0000 C 0 0 0 0 0 0 0 0 0 0 0 0 2.4487 -1.8364 0.0000 C 0 0 0 0 0 0 0 0 0 0 0 0 3.4432 -1.7319 0.0000 O 0 0 0 0 0 0 0 0 0 0 0 0 1.9487 -2.7024 0.0000 O 0 0 0 0 0 0 0 0 0 0 0 0 1.9875 -0.1151 0.0000 C 0 0 3 0 0 0 0 0 0 0 0 …	Ralfuranone C	C17 H14 O2 S	-2.12	282.071	283.078	10.911	817382		[M+H]+1	817382	633653	814998	364089	274147	613027	287567	266041	689788	577061	274048	290883	268136	314538	262996	341206	347605	306637	365552	200458	595044	298760	40.9734	16.4408	1.992	0.99	0.00638145	0.0087599
#mol format OpenBabel09092012522D 28 28 0 0 1 0 0 0 0 0999 V2000 0.8090 1.5878 0.0000 C 0 0 0 0 0 0 0 0 0 0 0 0 0.8090 0.5878 0.0000 C 0 0 0 0 0 0 0 0 0 0 0 0 1.6180 0.0000 0.0000 C 0 0 0 0 0 0 0 0 0 0 0 0 1.3090 -0.9511 0.0000 C 0 0 1 0 0 0 0 0 0 0 0 0 0.3090 -0.9511 0.0000 S 0 0 0 0 0 0 0 0 0 0 0 0 0.0000 -0.0000 0.0000 C 0 0 0 0 0 0 0 0 0 0 0 0 -0.9511 0.3090 0.0000 O 0 0 0 0 0 0 0 0 0 0 0 0 1…	Thiolactomycin	C11 H14 O2 S	-1.86	210.071	193.068	33.645	5.44336e+06		[M+H-H2O]+1	4.95036e+06	4.76827e+06	4.95963e+06	4.97204e+06	5.44336e+06	5.00247e+06	3.78647e+06	5.22592e+06	5.23347e+06	4.94893e+06	168403	167450	200053	206202	192426	579179	428901	475252	387990	607264	4.96583e+06	297096	9.03675	51.2707	16.715	4.06	2.31963e-08	5.74024e-08
#mol format ACD/Labs04221415492D 13 15 0 0 1 0 0 0 0 0 1 V2000 4.5528 -2.7430 0.0000 S 0 0 0 0 0 0 0 0 0 0 0 0 2.4130 -3.4133 0.0000 O 0 0 0 0 0 0 0 0 0 0 0 0 0.0000 -2.0779 0.0000 N 0 0 0 0 0 0 0 0 0 0 0 0 2.4130 -2.0779 0.0000 C 0 0 0 0 0 0 0 0 0 0 0 0 2.4130 -0.7373 0.0000 C 0 0 0 0 0 0 0 0 0 0 0 0 1.2065 -2.8101 0.0000 C 0 0 0 0 0 0 0 0 0 0 0 0 3.7485 -1.6087 0.0000 C 0 0 0 0 0 0 0 0 0 0 0 0 …	Cevimeline	C10 H17 N O S	-2.58	199.103	200.11	25.949	408146		[M+H]+1	273152	224880	408146	240767	227006	324804	228365	234008	302444	245490	228609	275957	267388	286457	295187	317874	322745	302648	297097	310195	243129	296142	21.8418	9.59099	0.821	-0.28	0.252819	0.292413
#mol format OpenBabel09092012292D 17 18 0 0 0 0 0 0 0 0999 V2000 1.8171 0.1910 0.0000 C 0 0 0 0 0 0 0 0 0 0 0 0 0.8660 0.5000 0.0000 C 0 0 0 0 0 0 0 0 0 0 0 0 0.8660 1.5000 0.0000 C 0 0 0 0 0 0 0 0 0 0 0 0 1.8171 1.8090 0.0000 C 0 0 0 0 0 0 0 0 0 0 0 0 2.1261 2.7601 0.0000 O 0 0 0 0 0 0 0 0 0 0 0 0 2.4049 1.0000 0.0000 O 0 0 0 0 0 0 0 0 0 0 0 0 0.0000 2.0000 0.0000 N 0 0 0 0 0 0 0 0 0 0 0 0 -0.86…	AC107	C6 H7 N O2 S	-1.96	157.019	158.027	10.218	6.08993e+06		[M+H]+1	5.21168e+06	5.4733e+06	5.53717e+06	5.07309e+06	5.34244e+06	5.50437e+06	5.30588e+06	5.51646e+06	6.08993e+06	4.62269e+06	233623	251530	335570	271743	273259	722967	296028	294264	420027	305980	5.40787e+06	295146	7.00641	42.2796	18.323	4.2	1.72762e-10	5.48536e-10
#mol format ACD/Labs04281711072D 26 27 0 0 0 0 0 0 0 0 1 V2000 6.9086 -1.9889 0.0000 S 0 0 0 0 0 0 0 0 0 0 0 0 3.2898 -4.2020 0.0000 O 0 0 0 0 0 0 0 0 0 0 0 0 3.4543 -1.3159 0.0000 O 0 0 0 0 0 0 0 0 0 0 0 0 4.6058 -3.3197 0.0000 O 0 0 0 0 0 0 0 0 0 0 0 0 10.3480 -1.3159 0.0000 O 0 0 0 0 0 0 0 0 0 0 0 0 9.1966 -3.3197 0.0000 O 0 0 0 0 0 0 0 0 0 0 0 0 5.7572 -1.3159 0.0000 N 0 0 0 0 0 0 0 0 0 0 0 0…	DF6652100	C18 H26 N2 O5 S	-2.6	382.155	383.163	18.228	7.42631e+06		[M+H]+1	6.99736e+06	6.99391e+06	7.25224e+06	7.03051e+06	6.1921e+06	6.77102e+06	7.07013e+06	6.26716e+06	7.09576e+06	7.42631e+06	211544	239177	291616	265605	273974	293433	297493	306102	315177	317675	7.01393e+06	292524	5.75065	12.1718	23.977	4.58	9.66434e-18	7.07312e-17
#mol format OpenBabel09092012482D 18 18 0 0 1 0 0 0 0 0999 V2000 0.8090 1.5878 0.0000 C 0 0 0 0 0 0 0 0 0 0 0 0 0.8090 0.5878 0.0000 C 0 0 0 0 0 0 0 0 0 0 0 0 1.6180 0.0000 0.0000 C 0 0 0 0 0 0 0 0 0 0 0 0 1.3090 -0.9511 0.0000 C 0 0 0 0 0 0 0 0 0 0 0 0 1.8968 -1.7601 0.0000 O 0 0 0 0 0 0 0 0 0 0 0 0 0.3090 -0.9511 0.0000 C 0 0 3 0 0 0 0 0 0 0 0 0 0.0000 -0.0000 0.0000 S 0 0 0 0 0 0 0 0 0 0 0 0 -…	Thiacremonone	C6 H8 O3 S	-1.48	160.019	143.016	14.368	2.10126e+09		[M+H-H2O]+1	1.93327e+09	1.94349e+09	1.99635e+09	2.05153e+09	2.10126e+09	2.00777e+09	2.00066e+09	2.06998e+09	1.88155e+09	1.98512e+09	148999	175308	178962	241927	182168	446862	905318	402912	338448	880129	1.9985e+09	290188	3.32533	72.7893	6886.94	12.75	1.18137e-11	4.30501e-11
#mol format Mass Frontier 9/12/2024 7:05:47 PM 2D 23 25 0 0 0 0 0 0 0 0 1 V2000 -0.2069 1.3103 0.0000 C 0 0 0 0 0 0 0 0 0 0 0 0 -0.9655 1.1724 0.0000 N 0 0 0 0 0 0 0 0 0 0 0 0 -1.5862 1.7931 0.0000 C 0 0 0 0 0 0 0 0 0 0 0 0 -1.8621 1.0690 0.0000 C 0 0 0 0 0 0 0 0 0 0 0 0 -1.4828 0.4483 0.0000 C 0 0 0 0 0 0 0 0 0 0 0 0 -0.7241 0.3103 0.0000 C 0 0 0 0 0 0 0 0 0 0 0 0 -0.2069 0.8276 0.0000 C 0 0 0 0…	2-[(2,4-dichlorobenzyl)thio]-N-(8-methyl-8-azabicyclo[3.2.1]oct-3-yl)acetamide	C17 H22 Cl2 N2 O S	0.88	372.083	373.091	22.848	8.07191e+06	76.4	[M+H]+1	8.04228e+06	7.3909e+06	8.07191e+06	7.17141e+06	5.96002e+06	7.65224e+06	7.588e+06	7.6233e+06	7.2911e+06	7.91412e+06	381376	349311	411654	296326	288893	203336	240056	244145	213802	286260	7.60565e+06	287577	8.18518	24.1517	26.447	4.73	1.11271e-13	5.05089e-13
#mol format SciTegic04031415222D 60 63 0 0 0 0 0 0 0 0999 V2000 12.5657 -10.7328 0.0000 C 0 0 0 0 0 0 0 0 0 0 0 0 9.0017 -15.8039 0.0000 C 0 0 0 0 0 0 0 0 0 0 0 0 2.4235 -8.2685 0.0000 C 0 0 0 0 0 0 0 0 0 0 0 0 3.7880 -0.1018 0.0000 C 0 0 0 0 0 0 0 0 0 0 0 0 5.1118 0.0000 0.0000 C 0 0 0 0 0 0 0 0 0 0 0 0 3.2178 -1.3034 0.0000 C 0 0 0 0 0 0 0 0 0 0 0 0 13.1971 -19.5512 0.0000 C 0 0 0 0 0 0 0 0 0 0…	D-Tryptophyl-D-alanyl-D-allothreonylglycyl-D-histidyl-L-phenylalanyl-D-methioninamide	C40 H53 N11 O8 S	2.72	847.382	424.698	35.069	545458		[M+2H]+2	266278	189191	184833	229954	95515	134671	120147	175583	153807	236731	259259	545458	146503	286255	322926	285378	445407	94825.6	398332	171946	180208	285816	30.5007	47.2377	0.631	-0.67	0.0463291	0.0589816
#mol format OpenBabel09092013332D 49 50 0 0 1 0 0 0 0 0999 V2000 6.2211 -0.7071 0.0000 C 0 0 0 0 0 0 0 0 0 0 0 0 5.3551 -1.2071 0.0000 C 0 0 0 0 0 0 0 0 0 0 0 0 4.4890 -0.7071 0.0000 C 0 0 0 0 0 0 0 0 0 0 0 0 4.4890 0.2929 0.0000 C 0 0 0 0 0 0 0 0 0 0 0 0 3.6230 0.7929 0.0000 O 0 0 0 0 0 0 0 0 0 0 0 0 2.7570 0.2929 0.0000 C 0 0 0 0 0 0 0 0 0 0 0 0 2.7570 -0.7071 0.0000 C 0 0 0 0 0 0 0 0 0 0 0 0 1…	Fusaperazine B	C18 H24 N2 O4 S	-2.99	364.145	365.152	32.281	4.26817e+06		[M+H]+1	4.06443e+06	4.2273e+06	3.96679e+06	4.0588e+06	4.11861e+06	4.04138e+06	4.17793e+06	4.26817e+06	4.07874e+06	4.0124e+06	269879	269392	278938	270685	306380	279543	281263	303706	291763	291314	4.07158e+06	280403	2.34362	4.75588	14.52	3.86	4.7117e-23	8.80807e-22
#mol format OpenBabel09092014242D 29 29 0 0 1 0 0 0 0 0999 V2000 -1.7321 -3.0000 0.0000 C 0 0 0 0 0 0 0 0 0 0 0 0 -1.7321 -2.0000 0.0000 S 0 0 0 0 0 0 0 0 0 0 0 0 -2.5981 -1.5000 0.0000 C 0 0 3 0 0 0 0 0 0 0 0 0 -2.5981 -0.5000 0.0000 C 0 0 0 0 0 0 0 0 0 0 0 0 -1.7321 -0.0000 0.0000 C 0 0 0 0 0 0 0 0 0 0 0 0 -1.7321 1.0000 0.0000 O 0 0 0 0 0 0 0 0 0 0 0 0 -0.8660 -0.5000 0.0000 C 0 0 0 0 0 0 0 0 …	Thiobutacin	C11 H13 N O3 S	-1.15	239.061	240.069	21.446	1.09417e+07		[M+H]+1	4.25974e+06	4.50843e+06	4.36542e+06	4.80361e+06	4.82265e+06	4.6338e+06	1.09417e+07	4.34785e+06	4.8881e+06	5.50382e+06	278434	282723	202749	292862	225993	275420	261320	282333	285795	235543	4.71871e+06	276927	37.9154	11.5896	17.04	4.09	4.70929e-13	2.00263e-12
#mol format ACD/Labs02211713352D 7 7 0 0 0 0 0 0 0 0 1 V2000 3.6866 -2.9824 0.0000 C 0 0 0 0 0 0 0 0 0 0 0 0 3.4101 -1.6811 0.0000 C 0 0 0 0 0 0 0 0 0 0 0 0 2.1456 -1.2682 0.0000 C 0 0 0 0 0 0 0 0 0 0 0 0 1.0728 -2.0497 0.0000 S 0 0 0 0 0 0 0 0 0 0 0 0 0.0000 -1.2682 0.0000 C 0 0 0 0 0 0 0 0 0 0 0 0 0.4092 0.0000 0.0000 C 0 0 0 0 0 0 0 0 0 0 0 0 1.7401 0.0000 0.0000 C 0 0 0 0 0 0 0 0 0 0 0 0 1 2 …	2-Vinylthiophene	C6 H6 S	-2.75	110.019	143.052	10.979	2.7392e+07		[M+H+MeOH]+1	2.38795e+07	2.61727e+07	2.45538e+07	2.3569e+07	2.146e+07	2.08803e+07	1.0241e+07	2.6155e+07	2.52408e+07	2.7392e+07	226378	228679	247523	261720	277795	282182	291082	274005	289893	281766	2.42167e+07	275900	21.4151	9.06418	87.773	6.46	6.68894e-14	3.11084e-13
#mol format Mass Frontier 9/12/2024 7:06:51 PM 2D 20 22 0 0 0 0 0 0 0 0 1 V2000 3.7241 -6.1034 0.0000 C 0 0 0 0 0 0 0 0 0 0 0 0 4.3793 -6.4828 0.0000 C 0 0 0 0 0 0 0 0 0 0 0 0 4.3793 -7.2414 0.0000 C 0 0 0 0 0 0 0 0 0 0 0 0 3.7241 -7.6207 0.0000 C 0 0 0 0 0 0 0 0 0 0 0 0 3.0690 -7.2414 0.0000 C 0 0 0 0 0 0 0 0 0 0 0 0 3.0690 -6.4828 0.0000 N 0 0 0 0 0 0 0 0 0 0 0 0 5.0345 -6.1034 0.0000 N 0 0 0 0…	N2-(3-Pyridyl)-4-(4-methoxyphenyl)-1,3-thiazol-2-amine	C15 H13 N3 O S	2.59	283.079	284.086	32.282	5.13247e+06	79.9	[M+H]+1	4.15514e+06	4.42776e+06	4.08839e+06	4.60856e+06	4.93615e+06	4.59511e+06	4.82786e+06	5.13247e+06	4.42013e+06	4.80851e+06	265327	264848	274233	266119	301212	274828	276519	298584	286842	286401	4.60183e+06	275674	7.29579	4.75588	16.693	4.06	4.12054e-23	7.81715e-22
#mol format ELEMENTL11232022392D Dotmatics Elemental 9 9 0 0 0 0 999 V2000 2.1946 -3.1957 0.0000 O 0 0 0 0 0 3.4652 -2.2793 0.0000 C 0 0 0 0 0 2.9800 -0.7854 0.0000 C 0 0 0 0 0 1.4092 -0.7854 0.0000 C 0 0 0 0 0 0.9240 -2.2793 0.0000 C 0 0 0 0 0 4.6170 -2.9443 0.0000 C 0 0 0 0 0 5.7688 -2.2793 0.0000 S 0 0 0 0 0 4.6170 -4.2743 0.0000 O 0 0 0 0 0 6.9207 -2.9443 0.0000 C 0 0 0 0 0 1 2 1 0 0 0 1 5 1 …	Methyl thiofuroate	C6 H6 O2 S	-1.1	142.009	143.016	16.722	2.17388e+08		[M+H]+1	1.86509e+08	1.91187e+08	1.75243e+08	2.00351e+08	2.10279e+08	2.11181e+08	2.17388e+08	1.92712e+08	2.11346e+08	2.03665e+08	183723	205036	231055	323661	289098	258684	260095	1.93239e+06	344442	281506	2.02008e+08	270800	6.66924	122.946	745.968	9.54	1.48544e-10	4.74678e-10
#mol format -OEChem-02070708272D 25 25 0 0 0 0 0 0 0999 V2000 2.8090 -1.8784 0.0000 S 0 0 0 0 0 0 0 0 0 0 0 0 3.8968 0.4694 0.0000 C 0 0 0 0 0 0 0 0 0 0 0 0 4.8913 0.3649 0.0000 C 0 0 0 0 0 0 0 0 0 0 0 0 3.3090 -0.3396 0.0000 C 0 0 0 0 0 0 0 0 0 0 0 0 5.4791 1.1739 0.0000 C 0 0 0 0 0 0 0 0 0 0 0 0 6.4736 1.0694 0.0000 C 0 0 0 0 0 0 0 0 0 0 0 0 2.3090 -0.3396 0.0000 C 0 0 0 0 0 0 0 0 0 0 0 0 3.618…	3-(4-Methyl-3-pentenyl)thiophene	C10 H14 S	-2.18	166.081	167.089	35.181	2.95644e+06		[M+H]+1	1.83593e+06	1.68637e+06	2.21288e+06	1.82568e+06	1.81818e+06	1.96823e+06	2.95644e+06	1.66438e+06	2.24614e+06	1.72052e+06	342965	430084	265537	186566	201676	494526	176289	174456	274215	272269	1.83081e+06	268903	19.79	39.1411	6.808	2.77	1.01833e-09	2.96568e-09
#mol format ACD/Labs04281711492D 19 19 0 0 1 0 0 0 0 0 1 V2000 4.6485 -1.9844 0.0000 S 0 0 0 0 0 0 0 0 0 0 0 0 3.4910 0.0000 0.0000 O 0 0 0 0 0 0 0 0 0 0 0 0 1.1575 0.0000 0.0000 O 0 0 0 0 0 0 0 0 0 0 0 0 8.0477 0.0000 0.0000 O 0 0 0 0 0 0 0 0 0 0 0 0 9.1868 -1.9935 0.0000 O 0 0 0 0 0 0 0 0 0 0 0 0 9.1868 -3.3440 0.0000 O 0 0 0 0 0 0 0 0 0 0 0 0 6.9177 -3.3440 0.0000 N 0 0 0 0 0 0 0 0 0 0 0 0 2.3…	salnacedin	C12 H13 N O5 S	-3.32	283.05	284.058	17.409	717785		[M+H]+1	635634	547004	560724	625024	717785	500488	322489	523153	614303	510806	217946	236807	258906	263769	262120	280547	267856	288123	277079	288972	553864	265812	19.1102	8.51454	2.084	1.06	4.45672e-07	9.56547e-07
#mol format ACD/Labs04221415492D 26 28 0 0 1 0 0 0 0 0 1 V2000 10.6403 -2.2499 0.0000 S 0 0 0 0 0 0 0 0 0 0 0 0 6.8490 -4.6489 0.0000 O 0 0 0 0 0 0 0 0 0 0 0 0 10.3046 -6.7745 0.0000 O 0 0 0 0 0 0 0 0 0 0 0 0 12.4302 -5.7055 0.0000 O 0 0 0 0 0 0 0 0 0 0 0 0 5.7179 -3.9777 0.0000 O 0 0 0 0 0 0 0 0 0 0 0 0 3.4556 -2.6476 0.0000 O 0 0 0 0 0 0 0 0 0 0 0 0 9.3724 -3.9777 0.0000 N 0 0 0 0 0 0 0 0 0 0 0…	pheneticillin	C17 H20 N2 O5 S	-2.9	364.108	365.116	23.715	1.34972e+07		[M+H]+1	1.34228e+07	1.31017e+07	1.34053e+07	1.30324e+07	1.28442e+07	1.34639e+07	1.30771e+07	1.32265e+07	1.29942e+07	1.34972e+07	209214	250367	269833	281681	232701	251468	262819	266430	275803	269094	1.31641e+07	264625	1.73367	8.55134	49.746	5.64	3.39966e-17	2.29203e-16
#mol format OpenBabel09092012022D 38 38 0 0 1 0 0 0 0 0999 V2000 0.2788 -1.7601 0.0000 C 0 0 0 0 0 0 0 0 0 0 0 0 -0.3090 -0.9511 0.0000 C 0 0 0 0 0 0 0 0 0 0 0 0 -1.3090 -0.9511 0.0000 N 0 0 0 0 0 0 0 0 0 0 0 0 -1.6180 -0.0000 0.0000 C 0 0 0 0 0 0 0 0 0 0 0 0 -0.8090 0.5878 0.0000 C 0 0 0 0 0 0 0 0 0 0 0 0 -0.0000 -0.0000 0.0000 S 0 0 0 0 0 0 0 0 0 0 0 0 -2.5691 0.3090 0.0000 C 0 0 0 0 0 0 0 0 0 …	(6E)-3,5-Dihydroxy-2,6-dimethyl-7-(2-methyl-1,3-thiazol-4-yl)-6-heptenoic acid	C13 H19 N O4 S	-2.51	285.103	286.11	29.349	1.13103e+06		[M+H]+1	962432	1.00123e+06	1.03714e+06	1.13103e+06	968783	921466	1.01195e+06	1.02556e+06	928821	847387	202528	222003	247317	289968	268614	261540	266571	257770	268312	296987	985005	264056	7.84324	11.0573	3.73	1.9	1.87255e-15	1.02149e-14
#mol format ACD/Labs04221415492D 19 20 0 0 0 0 0 0 0 0 1 V2000 3.4684 -2.6660 0.0000 S 0 0 0 0 0 0 0 0 0 0 0 0 3.4684 -3.9990 0.0000 O 0 0 0 0 0 0 0 0 0 0 0 0 12.2817 -2.4848 0.0000 O 0 0 0 0 0 0 0 0 0 0 0 0 10.2887 -3.6237 0.0000 O 0 0 0 0 0 0 0 0 0 0 0 0 8.1921 -2.4072 0.0000 N 0 0 0 0 0 0 0 0 0 0 0 0 8.1921 -0.2588 0.0000 N 0 0 0 0 0 0 0 0 0 0 0 0 10.2887 -1.3330 0.0000 N 0 0 0 0 0 0 0 0 0 0 0…	(+-)-albendazole sulfoxide	C12 H15 N3 O3 S	-2.65	281.083	282.09	16.319	2.12642e+07		[M+H]+1	2.05823e+07	2.03125e+07	2.06034e+07	2.07098e+07	2.014e+07	2.00828e+07	2.1014e+07	1.86693e+07	2.07804e+07	2.12642e+07	206648	222841	230466	243573	259465	272156	267283	283020	269240	283820	2.05928e+07	263374	3.50471	10.4843	78.189	6.29	1.67836e-18	1.37501e-17
#mol format ACD/Labs04281711222D 28 29 0 0 0 0 0 0 0 0 1 V2000 2.2889 -9.4303 0.0000 S 0 0 0 0 0 0 0 0 0 0 0 0 2.2889 -3.2617 0.0000 O 0 0 0 0 0 0 0 0 0 0 0 0 2.2889 -10.9638 0.0000 O 0 0 0 0 0 0 0 0 0 0 0 0 3.8339 -9.4303 0.0000 O 0 0 0 0 0 0 0 0 0 0 0 0 0.7439 -9.4303 0.0000 O 0 0 0 0 0 0 0 0 0 0 0 0 5.0013 -4.7495 0.0000 N 0 0 0 0 0 0 0 0 0 0 0 0 3.6279 -7.1185 0.0000 C 0 0 0 0 0 0 0 0 0 0 0 0…	Actinoquinol	C11 H11 N O4 S	-2.88	253.04	254.047	18.614	1.73915e+07		[M+H]+1	1.62718e+07	1.61556e+07	1.64598e+07	1.57642e+07	1.52456e+07	1.68063e+07	1.6147e+07	1.56188e+07	1.73915e+07	1.62811e+07	205622	232952	239514	250826	260253	274969	272510	264016	266765	275660	1.62137e+07	262135	3.73899	8.84749	61.853	5.95	4.88982e-20	5.07114e-19
#mol format ACD/Labs04281711312D 18 18 0 0 0 0 0 0 0 0 1 V2000 7.8688 -2.2662 0.0000 C 0 0 0 0 0 0 0 0 0 0 0 0 6.7199 -1.5974 0.0000 C 0 0 0 0 0 0 0 0 0 0 0 0 6.7199 -0.2675 0.0000 C 0 0 0 0 0 0 0 0 0 0 0 0 5.5632 -2.2662 0.0000 O 0 0 0 0 0 0 0 0 0 0 0 0 4.4144 -1.5974 0.0000 C 0 0 0 0 0 0 0 0 0 0 0 0 4.4144 -0.2675 0.0000 O 0 0 0 0 0 0 0 0 0 0 0 0 3.2577 -2.2662 0.0000 C 0 0 0 0 0 0 0 0 0 0 0 0 …	Malotilate	C12 H16 O4 S2	-2.85	288.048	289.055	30.046	6.67428e+06		[M+H]+1	6.23414e+06	5.81277e+06	6.05592e+06	6.44718e+06	6.3065e+06	6.22712e+06	6.38579e+06	6.67428e+06	6.28428e+06	6.06665e+06	200025	212427	250922	237926	254085	259562	259232	287338	277925	276098	6.25921e+06	256659	3.79009	11.1498	24.387	4.61	1.2876e-16	8.04879e-16
#mol format ACD/Labs06251410102D 12 12 0 0 0 0 0 0 0 0 1 V2000 6.6482 -6.9108 0.0000 C 0 0 0 0 0 0 0 0 0 0 0 0 5.3214 -6.9108 0.0000 O 0 0 0 0 0 0 0 0 0 0 0 0 4.6579 -5.7567 0.0000 C 0 0 0 0 0 0 0 0 0 0 0 0 5.3214 -4.6095 0.0000 C 0 0 0 0 0 0 0 0 0 0 0 0 4.6579 -3.4554 0.0000 C 0 0 0 0 0 0 0 0 0 0 0 0 3.3241 -3.4554 0.0000 C 0 0 0 0 0 0 0 0 0 0 0 0 2.6607 -2.3013 0.0000 C 0 0 0 0 0 0 0 0 0 0 0 0 …	p-methoxybenzylisothiocyanate	C9 H9 N O S	-1.58	179.04	212.074	29.363	8.84489e+06		[M+H+MeOH]+1	7.1825e+06	1.06094e+06	1.36692e+06	7.99405e+06	8.48595e+06	8.55932e+06	878828	8.84489e+06	2.20541e+06	8.51749e+06	203056	214022	238427	279544	258957	252138	256988	248503	258667	286310	7.58828e+06	254563	65.3335	10.3706	29.809	4.9	8.65949e-06	1.62635e-05
#mol format ACD/Labs08091916452D 27 29 0 0 0 0 0 0 0 0 1 V2000 9.2098 -7.9810 0.0000 C 0 0 0 0 0 0 0 0 0 0 0 0 8.0570 -7.3222 0.0000 O 0 0 0 0 0 0 0 0 0 0 0 0 8.0570 -5.9921 0.0000 C 0 0 0 0 0 0 0 0 0 0 0 0 6.9042 -5.3207 0.0000 C 0 0 0 0 0 0 0 0 0 0 0 0 6.9042 -3.9905 0.0000 C 0 0 0 0 0 0 0 0 0 0 0 0 8.0570 -3.3317 0.0000 C 0 0 0 0 0 0 0 0 0 0 0 0 9.2098 -3.9905 0.0000 C 0 0 0 0 0 0 0 0 0 0 0 0 …	4-(5,7-Dihydroxy-4-oxo-3,4-dihydro-2H-chromen-2-yl)-2-hydroxy-6-methoxyphenyl hydrogen sulfate	C16 H14 O10 S	3.05	398.032	399.039	33.982	1.0682e+06		[M+H]+1	67377	73822.5	75817.2	76904.3	81338.3	83432.1	78911.1	81472.4	79877	82793.6	175034	694024	903246	1.0682e+06	180066	281066	118169	144008	742032	227530	79394.1	254298	6.26675	79.2805	0.312	-1.68	0.000372087	0.000595124
#mol format ACD/Labs04221415492D 10 10 0 0 0 0 0 0 0 0 1 V2000 2.3240 0.0000 0.0000 S 0 0 0 0 0 0 0 0 0 0 0 0 3.4907 -0.6600 0.0000 O 0 0 0 0 0 0 0 0 0 0 0 0 0.0651 0.0000 0.0000 N 0 0 0 0 0 0 0 0 0 0 0 0 1.1945 -1.9940 0.0000 C 0 0 0 0 0 0 0 0 0 0 0 0 1.1945 -0.6647 0.0000 C 0 0 0 0 0 0 0 0 0 0 0 0 0.0000 -2.6540 0.0000 C 0 0 0 0 0 0 0 0 0 0 0 0 2.3240 -2.6540 0.0000 C 0 0 0 0 0 0 0 0 0 0 0 0 0.…	Thiobenzamide S-oxide	C7 H7 N O S	-1.55	153.025	154.032	20.383	2.67634e+06		[M+H]+1	2.0658e+06	2.50608e+06	2.3866e+06	2.67634e+06	2.56269e+06	2.18063e+06	2.44125e+06	2.31496e+06	2.02665e+06	2.27297e+06	220905	277355	221081	277039	281372	266798	261974	239498	235646	221773	2.35078e+06	250736	9.06905	10.0385	9.375	3.23	6.54262e-21	7.95017e-20
#mol format OpenBabel09092014212D 26 27 0 0 1 0 0 0 0 0999 V2000 -2.4049 -0.0000 0.0000 C 0 0 0 0 0 0 0 0 0 0 0 0 -1.5388 -0.5000 0.0000 C 0 0 0 0 0 0 0 0 0 0 0 0 -0.9511 -1.3090 0.0000 C 0 0 1 0 0 0 0 0 0 0 0 0 -1.6942 -1.9781 0.0000 H 0 0 0 0 0 0 0 0 0 0 0 0 0.0000 -1.0000 0.0000 N 0 0 0 0 0 0 0 0 0 0 0 0 0.0000 0.0000 0.0000 C 0 0 2 0 0 0 0 0 0 0 0 0 -0.0707 0.9975 0.0000 H 0 0 0 0 0 0 0 0 0 0…	6-aminopenicillanic acid	C8 H12 N2 O3 S	-2.23	216.056	217.064	11.63	9.1732e+06		[M+H]+1	8.39571e+06	8.816e+06	8.60701e+06	8.5131e+06	8.41088e+06	9.1732e+06	8.82899e+06	8.85892e+06	8.93609e+06	8.20876e+06	199056	212483	229695	243991	239330	254532	266230	266516	265806	284152	8.71151e+06	249262	3.4148	10.8255	34.949	5.13	4.79185e-17	3.17032e-16
#mol format OpenBabel09092014022D 55 59 0 0 1 0 0 0 0 0999 V2000 1.1996 -0.8432 0.0000 C 0 0 0 0 0 0 0 0 0 0 0 0 1.6865 0.0000 0.0000 C 0 0 2 0 0 0 0 0 0 0 0 0 2.6602 -1.6865 0.0000 H 0 0 0 0 0 0 0 0 0 0 0 0 0.8432 0.4868 0.0000 C 0 0 0 0 0 0 0 0 0 0 0 0 0.8432 1.4605 0.0000 C 0 0 0 0 0 0 0 0 0 0 0 0 1.6865 1.9474 0.0000 C 0 0 0 0 0 0 0 0 0 0 0 0 1.8889 2.8998 0.0000 C 0 0 0 0 0 0 0 0 0 0 0 0 2.8…	Maremycin E	C23 H23 N3 O5 S	-4.12	453.134	227.574	13.559	829842		[M+2H]+2	158733	273299	177645	152208	141937	276749	149629	196090	183019	158260	322064	239473	262897	222226	244395	247294	250306	241262	261914	829842	168189	248800	26.4438	58.8811	0.676	-0.56	0.00684158	0.00937131
#mol format ACD/Labs04281711282D 15 15 0 0 0 0 0 0 0 0 1 V2000 5.6112 -4.3206 0.0000 C 0 0 0 0 0 0 0 0 0 0 0 0 4.3655 -4.3206 0.0000 C 0 0 0 0 0 0 0 0 0 0 0 0 3.7427 -3.2377 0.0000 S 0 0 0 0 0 0 0 0 0 0 0 0 2.4914 -3.2377 0.0000 C 0 0 0 0 0 0 0 0 0 0 0 0 1.8685 -2.1603 0.0000 C 0 0 0 0 0 0 0 0 0 0 0 0 2.4914 -1.0774 0.0000 C 0 0 0 0 0 0 0 0 0 0 0 0 1.8685 0.0000 0.0000 C 0 0 0 0 0 0 0 0 0 0 0 0 0…	Propotox	C11 H15 N O2 S	-2.05	225.082	243.116	13.389	3.64937e+06		[M+NH4]+1	3.61526e+06	3.31388e+06	3.48943e+06	3.17857e+06	3.36408e+06	3.12221e+06	3.47175e+06	3.64937e+06	3.23447e+06	3.50539e+06	238082	211363	220291	242705	245050	246253	287480	260491	266482	257581	3.41791e+06	245652	5.33157	8.92537	13.914	3.8	9.52897e-21	1.12457e-19
#mol format OpenBabel09092014032D 33 34 0 0 1 0 0 0 0 0999 V2000 -1.8998 -0.0000 0.0000 C 0 0 0 0 0 0 0 0 0 0 0 0 -0.9500 -0.0000 0.0000 C 0 0 1 0 0 0 0 0 0 0 0 0 -0.9500 -1.0270 0.0000 H 0 0 0 0 0 0 0 0 0 0 0 0 -0.9500 1.6447 0.0000 C 0 0 1 0 0 0 0 0 0 0 0 0 -0.9500 2.6717 0.0000 H 0 0 0 0 0 0 0 0 0 0 0 0 -1.8998 1.6447 0.0000 C 0 0 1 0 0 0 0 0 0 0 0 0 -2.4161 2.5326 0.0000 H 0 0 0 0 0 0 0 0 0 0…	Biotin sulfoxide	C10 H16 N2 O4 S	-2.4	260.082	261.09	13.219	7.26032e+06		[M+H]+1	6.65009e+06	6.45383e+06	6.77484e+06	6.6354e+06	6.59859e+06	6.96779e+06	7.2275e+06	7.26032e+06	5.87015e+06	7.04563e+06	199312	213390	215040	217664	249026	240338	264049	258771	265811	261582	6.71247e+06	244682	6.11323	10.4656	27.433	4.78	4.66807e-21	5.82207e-20
#mol format OpenBabel09092012592D 21 21 0 0 1 0 0 0 0 0999 V2000 0.8660 -2.5000 0.0000 C 0 0 0 0 0 0 0 0 0 0 0 0 0.8660 -1.5000 0.0000 O 0 0 0 0 0 0 0 0 0 0 0 0 0.0000 -1.0000 0.0000 C 0 0 0 0 0 0 0 0 0 0 0 0 -0.8660 -1.5000 0.0000 C 0 0 0 0 0 0 0 0 0 0 0 0 -1.7321 -1.0000 0.0000 C 0 0 0 0 0 0 0 0 0 0 0 0 -2.5981 -1.5000 0.0000 O 0 0 0 0 0 0 0 0 0 0 0 0 -1.7321 -0.0000 0.0000 S 0 0 0 0 0 0 0 0 0 …	Thiopalmyrone	C7 H10 O3 S	-1.7	174.035	175.042	18.574	8.18067e+07		[M+H]+1	7.75488e+07	7.68717e+07	7.87186e+07	7.95269e+07	8.10517e+07	8.18067e+07	7.84743e+07	7.95063e+07	7.99982e+07	8.13458e+07	218443	222791	213715	239194	262314	248038	253333	272392	275232	234555	7.95166e+07	243616	2.04417	9.01302	326.401	8.35	3.60012e-19	3.2458e-18
#mol format SciTegic04031415222D 13 13 0 0 0 0 0 0 0 0999 V2000 0.0000 -2.6614 0.0000 C 0 0 0 0 0 0 0 0 0 0 0 0 1.1511 -1.9983 0.0000 C 0 0 0 0 0 0 0 0 0 0 0 0 6.9067 -2.6614 0.0000 C 0 0 0 0 0 0 0 0 0 0 0 0 5.7556 -0.6630 0.0000 C 0 0 0 0 0 0 0 0 0 0 0 0 8.0578 -1.9983 0.0000 C 0 0 0 0 0 0 0 0 0 0 0 0 6.9067 0.0000 0.0000 C 0 0 0 0 0 0 0 0 0 0 0 0 5.7556 -1.9983 0.0000 C 0 0 0 0 0 0 0 0 0 0 0 0 …	O-Ethyl (4-hydroxyphenyl)carbamothioate	C9 H11 N O2 S	-2.08	197.051	198.058	32.973	5.91079e+06		[M+H]+1	2.89669e+06	3.86651e+06	4.06113e+06	5.44345e+06	2.7931e+06	5.43755e+06	4.09932e+06	3.59363e+06	4.26593e+06	5.91079e+06	197610	214930	206868	236121	237106	251151	242979	239788	313457	246777	4.08022e+06	238447	25.1043	13.3256	17.112	4.1	7.41825e-14	3.43265e-13
#mol format ACD/Labs04221415492D 26 28 0 0 0 0 0 0 0 0 1 V2000 8.0979 -3.9868 0.0000 S 0 0 0 0 0 0 0 0 0 0 0 0 3.4483 -6.6378 0.0000 S 0 0 0 0 0 0 0 0 0 0 0 0 9.0299 -3.0548 0.0000 O 0 0 0 0 0 0 0 0 0 0 0 0 7.1659 -3.0548 0.0000 O 0 0 0 0 0 0 0 0 0 0 0 0 3.4483 -3.9868 0.0000 N 0 0 0 0 0 0 0 0 0 0 0 0 9.2267 -4.6496 0.0000 N 0 0 0 0 0 0 0 0 0 0 0 0 4.6496 -0.6627 0.0000 N 0 0 0 0 0 0 0 0 0 0 0 0 …	Dimetotiazine	C19 H25 N3 O2 S2	-4.92	391.137	392.144	15.131	4.88674e+06		[M+H]+1	4.30799e+06	2.47236e+06	3.04158e+06	2.52096e+06	4.24543e+06	4.19562e+06	4.88674e+06	4.69189e+06	4.16895e+06	3.16409e+06	191986	202907	217958	226242	234984	239468	247743	257960	261178	262794	4.18229e+06	237226	23.5531	10.4632	17.63	4.14	4.792e-13	2.03658e-12
#mol format ACD/Labs04281710562D 27 29 0 0 0 0 0 0 0 0 1 V2000 11.4340 -3.8863 0.0000 S 0 0 0 0 0 0 0 0 0 0 0 0 3.4364 -4.6611 0.0000 O 0 0 0 0 0 0 0 0 0 0 0 0 2.3118 0.0000 0.0000 O 0 0 0 0 0 0 0 0 0 0 0 0 3.4739 -1.9869 0.0000 N 0 0 0 0 0 0 0 0 0 0 0 0 6.9229 -3.9988 0.0000 N 0 0 0 0 0 0 0 0 0 0 0 0 4.6236 -2.6492 0.0000 C 0 0 0 0 0 0 0 0 0 0 0 0 2.2993 -2.6617 0.0000 C 0 0 0 0 0 0 0 0 0 0 0 0 …	Sufentanil	C22 H30 N2 O2 S	3.6	386.204	387.211	11.358	1.45691e+07		[M+H]+1	1.27674e+07	1.20432e+07	1.27755e+07	1.33415e+07	1.32922e+07	1.22078e+07	1.36862e+07	1.38959e+07	1.45691e+07	1.33468e+07	184003	196120	212927	222293	239380	233596	254659	246892	242894	257915	1.33168e+07	236488	5.83577	10.8364	56.311	5.82	8.21733e-21	9.81214e-20
#mol format OpenBabel09092014042D 34 36 0 0 1 0 0 0 0 0999 V2000 0.8732 -1.4664 0.0000 C 0 0 0 0 0 0 0 0 0 0 0 0 -0.0002 -0.9619 0.0000 N 0 0 0 0 0 0 0 0 0 0 0 0 -0.8328 -1.4425 0.0000 C 0 0 0 0 0 0 0 0 0 0 0 0 -0.8329 -2.4511 0.0000 O 0 0 0 0 0 0 0 0 0 0 0 0 -1.6657 -0.9616 0.0000 C 0 0 0 0 0 0 0 0 0 0 0 0 -2.4983 -1.4422 0.0000 C 0 0 0 0 0 0 0 0 0 0 0 0 -3.3313 -0.9613 0.0000 C 0 0 0 0 0 0 0 0 …	Dichotocejpin A	C14 H14 N2 O3 S	-2.88	290.072	291.079	32.093	5.99334e+06		[M+H]+1	5.75001e+06	5.17588e+06	5.68673e+06	5.56942e+06	4.70067e+06	5.68726e+06	5.39006e+06	5.66642e+06	5.49778e+06	5.99334e+06	211189	218894	233845	235789	240870	254962	233292	249666	233313	256090	5.61792e+06	234817	6.52205	6.12767	23.925	4.58	1.28359e-26	6.19493e-25
#mol format ACD/Labs04281710562D 14 15 0 0 0 0 0 0 0 0 1 V2000 4.2611 -3.4513 0.0000 C 0 0 0 0 0 0 0 0 0 0 0 0 3.5928 -2.3035 0.0000 N 0 0 0 0 0 0 0 0 0 0 0 0 4.2611 -1.1478 0.0000 C 0 0 0 0 0 0 0 0 0 0 0 0 3.5928 0.0000 0.0000 C 0 0 0 0 0 0 0 0 0 0 0 0 2.2642 0.0000 0.0000 C 0 0 0 0 0 0 0 0 0 0 0 0 1.5959 -1.1478 0.0000 N 0 0 0 0 0 0 0 0 0 0 0 0 2.2642 -2.3035 0.0000 C 0 0 0 0 0 0 0 0 0 0 0 0 1.…	Pyrantel	C11 H14 N2 S	-2.78	206.087	239.121	26.686	3.19695e+06		[M+H+MeOH]+1	2.75643e+06	2.69421e+06	2.84861e+06	3.15587e+06	2.64292e+06	2.98403e+06	3.19695e+06	3.03078e+06	2.82724e+06	2.95707e+06	189307	192013	240834	219266	211303	228514	232987	235388	242193	246301	2.90284e+06	230751	6.45236	9.12355	12.58	3.65	2.69852e-21	3.49659e-20
#mol format ACD/Labs04281711152D 10 10 0 0 0 0 0 0 0 0 1 V2000 3.2593 -1.3421 0.0000 C 0 0 0 0 0 0 0 0 0 0 0 0 4.4096 -1.9891 0.0000 C 0 0 0 0 0 0 0 0 0 0 0 0 3.2593 0.0000 0.0000 O 0 0 0 0 0 0 0 0 0 0 0 0 1.9651 -3.3312 0.0000 S 0 0 0 0 0 0 0 0 0 0 0 0 0.6471 -3.5948 0.0000 C 0 0 0 0 0 0 0 0 0 0 0 0 2.0850 -1.9891 0.0000 C 0 0 0 0 0 0 0 0 0 0 0 0 0.8867 -1.4619 0.0000 C 0 0 0 0 0 0 0 0 0 0 0 0 0…	1-(3-Hydroxy-5-methyl-2-thienyl)ethanone	C7 H8 O2 S	-2.45	156.024	157.031	18.309	1.74255e+07		[M+H]+1	1.56656e+07	1.66593e+07	1.53729e+07	1.70136e+07	1.43857e+07	1.6596e+07	1.48872e+07	1.60997e+07	1.65229e+07	1.74255e+07	182242	191520	204156	219923	222499	255980	240791	241228	243527	237575	1.63113e+07	230037	6.02963	10.9161	70.907	6.15	1.60078e-21	2.15525e-20
#mol format ACD/Labs04281711282D 25 25 0 0 0 0 0 0 0 0 1 V2000 5.0949 -2.6357 0.0000 S 0 0 0 0 0 0 0 0 0 0 0 0 6.5069 -5.0714 0.0000 O 0 0 0 0 0 0 0 0 0 0 0 0 2.2827 -7.5070 0.0000 C 0 0 0 0 0 0 0 0 0 0 0 0 3.6829 -5.0714 0.0000 C 0 0 0 0 0 0 0 0 0 0 0 0 2.2827 -5.8833 0.0000 C 0 0 0 0 0 0 0 0 0 0 0 0 3.6829 -3.4476 0.0000 C 0 0 0 0 0 0 0 0 0 0 0 0 3.6829 -8.3189 0.0000 C 0 0 0 0 0 0 0 0 0 0 0 0 …	(2E)-2-(methylthiomethyl)-3-phenyl-2-propenal	C11 H12 O S	-1.96	192.061	193.068	33.62	5.44336e+06		[M+H]+1	4.95036e+06	4.76827e+06	4.95963e+06	4.97204e+06	5.44336e+06	5.00247e+06	3.78647e+06	5.22592e+06	5.23347e+06	4.94893e+06	180920	192655	198044	197067	200190	422012	392035	371590	259025	487247	4.96583e+06	229607	9.03675	39.9545	21.628	4.43	4.35661e-10	1.32104e-09
#mol format -OEChem-02070708212D 25 26 0 0 0 0 0 0 0999 V2000 3.4901 0.4568 0.0000 S 0 0 0 0 0 0 0 0 0 0 0 0 4.5779 2.8046 0.0000 O 0 0 0 0 0 0 0 0 0 0 0 0 3.6180 -2.2168 0.0000 O 0 0 0 0 0 0 0 0 0 0 0 0 4.8913 -0.5613 0.0000 O 0 0 0 0 0 0 0 0 0 0 0 0 4.0779 1.2658 0.0000 C 0 0 0 0 0 0 0 0 0 0 0 0 3.7688 2.2168 0.0000 C 0 0 0 0 0 0 0 0 0 0 0 0 5.3869 2.2168 0.0000 C 0 0 0 0 0 0 0 0 0 0 0 0 5.0779…	S-(2,5-Dimethyl-3-furyl) 2-furancarbothioate	C11 H10 O3 S	-0.65	222.035	223.042	25.872	5.41377e+06		[M+H]+1	4.84707e+06	5.13893e+06	5.16726e+06	5.17639e+06	5.01376e+06	5.21223e+06	5.1095e+06	4.97786e+06	4.95485e+06	5.41377e+06	182281	214171	217999	222321	225472	246703	250484	241333	230578	246983	5.12422e+06	228025	3.13654	9.04264	22.472	4.49	1.8886e-17	1.32011e-16
#mol format -OEChem-02070708192D 16 16 0 0 0 0 0 0 0999 V2000 2.8090 -0.0852 0.0000 S 0 0 0 0 0 0 0 0 0 0 0 0 5.3122 0.8627 0.0000 O 0 0 0 0 0 0 0 0 0 0 0 0 4.0339 -1.4537 0.0000 O 0 0 0 0 0 0 0 0 0 0 0 0 3.6180 0.5026 0.0000 C 0 0 0 0 0 0 0 0 0 0 0 0 4.5691 0.1936 0.0000 C 0 0 0 0 0 0 0 0 0 0 0 0 3.3090 1.4537 0.0000 C 0 0 0 0 0 0 0 0 0 0 0 0 4.7770 -0.7845 0.0000 C 0 0 0 0 0 0 0 0 0 0 0 0 2.309…	1-(2-Thienyl)-1,2-propanedione	C7 H6 O2 S	-2.22	154.009	155.016	13.193	7.33075e+06		[M+H]+1	5.71278e+06	4.39368e+06	5.20943e+06	6.15034e+06	6.44819e+06	5.38417e+06	7.33075e+06	6.94909e+06	4.93886e+06	6.9016e+06	184926	197987	199518	201953	231051	222990	244989	240092	246624	242700	5.93156e+06	227020	16.324	10.4656	26.128	4.71	1.11446e-18	9.37008e-18
#mol format -OEChem-02070708192D 40 40 0 1 0 0 0 0 0999 V2000 2.8660 3.5000 0.0000 S 0 0 0 0 0 0 0 0 0 0 0 0 5.4641 0.0000 0.0000 O 0 0 0 0 0 0 0 0 0 0 0 0 5.4641 -1.0000 0.0000 O 0 0 0 0 0 0 0 0 0 0 0 0 4.5981 -2.5000 0.0000 O 0 0 0 0 0 0 0 0 0 0 0 0 3.7321 0.0000 0.0000 N 0 0 0 0 0 0 0 0 0 0 0 0 5.4641 2.0000 0.0000 N 0 0 0 0 0 0 0 0 0 0 0 0 3.7321 -1.0000 0.0000 C 0 0 3 0 0 0 0 0 0 0 0 0 4.598…	Methionylphenylalanine	C14 H20 N2 O3 S	-2.58	296.119	297.126	25.927	4.15268e+07		[M+H]+1	3.80354e+07	3.93978e+07	3.88505e+07	4.13298e+07	3.86898e+07	4.00221e+07	4.15268e+07	4.0817e+07	4.10655e+07	4.10535e+07	174503	210646	204105	218661	225324	242642	246360	231019	226782	236781	4.04196e+07	226053	3.13524	9.59099	178.806	7.48	2.67232e-19	2.46623e-18
#mol format ACD/Labs04221415492D 13 12 0 0 0 0 0 0 0 0 1 V2000 1.1507 -1.3348 0.0000 S 0 0 0 0 0 0 0 0 0 0 0 0 10.3560 0.0000 0.0000 O 0 0 0 0 0 0 0 0 0 0 0 0 11.5066 -2.0022 0.0000 O 0 0 0 0 0 0 0 0 0 0 0 0 9.2053 -3.3254 0.0000 N 0 0 0 0 0 0 0 0 0 0 0 0 9.2053 -2.0022 0.0000 C 0 0 0 0 0 0 0 0 0 0 0 0 10.3560 -1.3348 0.0000 C 0 0 0 0 0 0 0 0 0 0 0 0 8.0546 -1.3348 0.0000 C 0 0 0 0 0 0 0 0 0 0 0 …	tetrahomomethionine	C9 H19 N O2 S	-0.91	205.113	206.121	11.981	563584		[M+H]+1	155210	173279	181312	182331	194569	192863	187717	193103	186929	201866	374930	211632	233909	150990	213519	563584	205310	531756	138092	297381	187323	223714	7.11992	51.695	0.837	-0.26	0.0487594	0.0619105
#mol format Mass Frontier 9/12/2024 7:05:59 PM 2D 17 19 0 0 0 0 0 0 0 0 1 V2000 -2.1379 -1.9655 0.0000 C 0 0 0 0 0 0 0 0 0 0 0 0 -1.3793 -2.0345 0.0000 C 0 0 0 0 0 0 0 0 0 0 0 0 -1.0000 -2.6897 0.0000 S 0 0 0 0 0 0 0 0 0 0 0 0 -0.2759 -2.5172 0.0000 C 0 0 0 0 0 0 0 0 0 0 0 0 -0.2069 -1.7586 0.0000 C 0 0 0 0 0 0 0 0 0 0 0 0 0.4483 -1.3793 0.0000 C 0 0 0 0 0 0 0 0 0 0 0 0 0.4483 -0.6207 0.0000 C 0 …	4-(3,4-dihydro-2H-1,5-benzodioxepin-7-yl)-2-methyl-1,3-thiazole	C13 H13 N O2 S	-2.57	247.066	248.073	31.916	3.87154e+06	75.2	[M+H]+1	3.67099e+06	3.4953e+06	3.66806e+06	3.72485e+06	3.40399e+06	3.48288e+06	3.60154e+06	3.55825e+06	3.46482e+06	3.87154e+06	206145	182673	227804	237082	200230	229584	229213	236938	194465	219470	3.57989e+06	223637	3.95402	8.86672	16.008	4	1.29385e-18	1.07555e-17
#mol format ACD/Labs04281711152D 17 17 0 0 0 0 0 0 0 0 1 V2000 2.3315 -4.7460 0.0000 S 0 0 0 0 0 0 0 0 0 0 0 0 1.4944 -2.1793 0.0000 N 0 0 0 0 0 0 0 0 0 0 0 0 5.2580 -4.2825 0.0000 C 0 0 0 0 0 0 0 0 0 0 0 0 3.6737 -3.7636 0.0000 C 0 0 0 0 0 0 0 0 0 0 0 0 3.1617 -2.1793 0.0000 C 0 0 0 0 0 0 0 0 0 0 0 0 5.6039 -5.9083 0.0000 C 0 0 0 0 0 0 0 0 0 0 0 0 4.1372 -0.8371 0.0000 C 0 0 0 0 0 0 0 0 0 0 0 0 …	4-Methyl-5-ethylthiazole	C6 H9 N S	3.58	127.046	128.053	32.785	2.34077e+06		[M+H]+1	1.95017e+06	1.76251e+06	2.10363e+06	2.14334e+06	1.76127e+06	1.88393e+06	2.03049e+06	2.34077e+06	1.65514e+06	1.88687e+06	193926	233280	223840	225589	193279	207516	237044	219306	246661	223131	1.91852e+06	223485	10.6132	7.97922	8.585	3.1	4.20166e-20	4.40453e-19
#mol format ACD/Labs04281711452D 18 18 0 0 0 0 0 0 0 0 1 V2000 5.3881 -4.3860 0.0000 S 0 0 0 0 0 0 0 0 0 0 0 0 2.2423 -3.2690 0.0000 O 0 0 0 0 0 0 0 0 0 0 0 0 8.0985 -3.8111 0.0000 O 0 0 0 0 0 0 0 0 0 0 0 0 3.5318 -2.3244 0.0000 C 0 0 0 0 0 0 0 0 0 0 0 0 5.0513 -2.8172 0.0000 C 0 0 0 0 0 0 0 0 0 0 0 0 3.0390 -0.8049 0.0000 C 0 0 0 0 0 0 0 0 0 0 0 0 1.4374 -0.8049 0.0000 C 0 0 0 0 0 0 0 0 0 0 0 0 …	Furfuryl thioacetate	C7 H8 O2 S	-1.98	156.024	157.032	11.279	8.37623e+06		[M+H]+1	4.37412e+06	3.59913e+06	3.60247e+06	5.94744e+06	5.11212e+06	3.63311e+06	6.14504e+06	8.37623e+06	5.95493e+06	8.24648e+06	177774	185872	200440	201970	214200	227737	231544	230548	240372	241493	5.52978e+06	220969	32.5053	10.5508	25.025	4.65	7.02613e-12	2.62852e-11
#mol format ACD/Labs04281711072D 14 14 0 0 0 0 0 0 0 0 1 V2000 1.7230 -3.4007 0.0000 S 0 0 0 0 0 0 0 0 0 0 0 0 1.0996 0.0000 0.0000 O 0 0 0 0 0 0 0 0 0 0 0 0 2.1538 -2.1425 0.0000 N 0 0 0 0 0 0 0 0 0 0 0 0 1.0882 -1.3490 0.0000 C 0 0 0 0 0 0 0 0 0 0 0 0 0.0000 -2.1198 0.0000 C 0 0 0 0 0 0 0 0 0 0 0 0 3.2874 -1.4623 0.0000 C 0 0 0 0 0 0 0 0 0 0 0 0 0.3968 -3.3781 0.0000 C 0 0 0 0 0 0 0 0 0 0 0 0 4…	octhilinone [ANSI]	C11 H19 N O S	-1.8	213.118	214.126	30.001	3.84262e+06		[M+H]+1	3.51523e+06	3.54284e+06	3.47969e+06	3.68201e+06	3.55511e+06	3.56337e+06	3.73991e+06	3.6823e+06	3.76253e+06	3.84262e+06	201945	193461	210940	225954	223560	218203	217926	241553	233639	233263	3.62269e+06	220882	3.34626	6.76531	16.401	4.04	5.14926e-21	6.36461e-20
#mol format OpenBabel09092014262D 49 50 0 0 1 0 0 0 0 0999 V2000 -6.9282 1.0000 0.0000 C 0 0 0 0 0 0 0 0 0 0 0 0 -6.0622 1.5000 0.0000 C 0 0 0 0 0 0 0 0 0 0 0 0 -5.1962 1.0000 0.0000 C 0 0 0 0 0 0 0 0 0 0 0 0 -5.1962 0.0000 0.0000 C 0 0 0 0 0 0 0 0 0 0 0 0 -4.3301 -0.5000 0.0000 O 0 0 0 0 0 0 0 0 0 0 0 0 -3.4641 0.0000 0.0000 C 0 0 0 0 0 0 0 0 0 0 0 0 -3.4641 1.0000 0.0000 C 0 0 0 0 0 0 0 0 0 0 0…	Fusaperazine E	C19 H24 N2 O3 S	3.07	360.152	361.159	18.232	390504		[M+H]+1	390504	263583	357141	381948	281513	242495	168193	286708	321273	285722	305894	212816	249635	161030	274369	212275	223541	145892	279881	168914	286215	218178	22.7414	24.2335	1.312	0.39	0.0185975	0.0245568
#mol format Mass Frontier 9/12/2024 7:05:20 PM 2D 20 21 0 0 0 0 0 0 0 0 1 V2000 0.6552 6.9655 0.0000 C 0 0 0 0 0 0 0 0 0 0 0 0 0.6552 6.2069 0.0000 C 0 0 0 0 0 0 0 0 0 0 0 0 0.6552 5.4483 0.0000 C 0 0 0 0 0 0 0 0 0 0 0 0 1.3103 5.0690 0.0000 C 0 0 0 0 0 0 0 0 0 0 0 0 1.3103 4.3103 0.0000 C 0 0 0 0 0 0 0 0 0 0 0 0 0.6552 3.9310 0.0000 C 0 0 0 0 0 0 0 0 0 0 0 0 0.6552 3.2069 0.0000 C 0 0 0 0 0 0 0 …	2-{2-[4-(tert-butyl)phenyl]-4-hydroxy-1,3-thiazol-5-yl}acetic acid	C15 H17 N O3 S	-2.7	291.092	292.099	27.857	1.20596e+08	73.3	[M+H]+1	1.13694e+08	1.11986e+08	1.17833e+08	1.12237e+08	1.16962e+08	1.18096e+08	1.16215e+08	1.19129e+08	1.20596e+08	1.16701e+08	177703	193101	190082	210684	213163	232897	233428	238856	230907	223157	1.16832e+08	218160	2.47355	9.9047	535.532	9.06	3.22332e-19	2.93273e-18
#mol format ACD/Labs04281711212D 15 15 0 0 0 0 0 0 0 0 1 V2000 8.0752 -1.3290 0.0000 S 0 0 0 0 0 0 0 0 0 0 0 0 8.6935 -2.5195 0.0000 O 0 0 0 0 0 0 0 0 0 0 0 0 7.4753 -0.1569 0.0000 O 0 0 0 0 0 0 0 0 0 0 0 0 9.2288 -0.6645 0.0000 O 0 0 0 0 0 0 0 0 0 0 0 0 3.4793 0.0000 0.0000 O 0 0 0 0 0 0 0 0 0 0 0 0 4.6236 -1.9934 0.0000 N 0 0 0 0 0 0 0 0 0 0 0 0 5.7772 -1.3290 0.0000 N 0 0 0 0 0 0 0 0 0 0 0 0 0…	methaniazide	C7 H9 N3 O4 S	4.68	231.032	232.04	26.736	2.22881e+07		[M+H]+1	2.02594e+07	1.93205e+07	2.04414e+07	1.97874e+07	2.00049e+07	1.9849e+07	2.22881e+07	2.15236e+07	1.9953e+07	2.1281e+07	170808	190734	217300	216378	212193	219253	214546	216284	218526	222233	2.01322e+07	216331	4.54043	7.73996	93.062	6.54	9.48507e-24	2.08874e-22
#mol format Mass Frontier 9/12/2024 7:06:36 PM 2D 16 17 0 0 0 0 0 0 0 0 1 V2000 7.2069 -3.4828 0.0000 O 0 0 0 0 0 0 0 0 0 0 0 0 7.7931 -4.0000 0.0000 C 0 0 0 0 0 0 0 0 0 0 0 0 8.5172 -3.8276 0.0000 C 0 0 0 0 0 0 0 0 0 0 0 0 8.8966 -4.4828 0.0000 C 0 0 0 0 0 0 0 0 0 0 0 0 8.4138 -5.0690 0.0000 C 0 0 0 0 0 0 0 0 0 0 0 0 7.6897 -4.7586 0.0000 N 0 0 0 0 0 0 0 0 0 0 0 0 7.0345 -5.1379 0.0000 S 0 0 0 0…	N-Tosylpyrrolidone	C11 H13 N O3 S	-2.12	239.061	240.068	20.586	1.38052e+07	55.5	[M+H]+1	1.14332e+07	1.16714e+07	1.22811e+07	1.37603e+07	1.22142e+07	1.09246e+07	1.38052e+07	1.37662e+07	1.28003e+07	1.04442e+07	174090	203647	208326	213831	208620	215668	217748	235058	224886	239900	1.22477e+07	214749	9.87037	8.53917	57.032	5.83	1.35438e-25	4.68806e-24
#mol format ACD/Labs04281711142D 13 13 0 0 0 0 0 0 0 0 1 V2000 0.0000 -1.8485 0.0000 C 0 0 0 0 0 0 0 0 0 0 0 0 1.1542 -1.1812 0.0000 C 0 0 0 0 0 0 0 0 0 0 0 0 2.3083 -1.8485 0.0000 C 0 0 0 0 0 0 0 0 0 0 0 0 2.3083 -3.1740 0.0000 O 0 0 0 0 0 0 0 0 0 0 0 0 3.4535 -1.1812 0.0000 O 0 0 0 0 0 0 0 0 0 0 0 0 4.6076 -1.8485 0.0000 C 0 0 0 0 0 0 0 0 0 0 0 0 5.7618 -1.1812 0.0000 C 0 0 0 0 0 0 0 0 0 0 0 0 …	Sulfurol propionate	C9 H13 N O2 S	-1.96	199.066	200.074	24.893	3.54125e+07		[M+H]+1	3.41099e+07	3.37116e+07	3.35788e+07	3.44332e+07	3.44349e+07	3.30363e+07	3.51173e+07	3.42352e+07	3.45637e+07	3.54125e+07	192034	197750	204988	203481	208414	220210	220818	240819	231263	230424	3.43342e+07	214312	2.06402	7.48516	160.207	7.32	4.33188e-20	4.52731e-19
#mol format -OEChem-02070708212D 49 49 0 0 0 0 0 0 0999 V2000 6.3301 5.0950 0.0000 S 0 0 0 0 0 0 0 0 0 0 0 0 6.3301 6.0950 0.0000 O 0 0 0 0 0 0 0 0 0 0 0 0 5.3301 5.0950 0.0000 O 0 0 0 0 0 0 0 0 0 0 0 0 7.3301 5.0950 0.0000 O 0 0 0 0 0 0 0 0 0 0 0 0 4.5981 -1.9050 0.0000 C 0 0 0 0 0 0 0 0 0 0 0 0 3.7321 -2.4050 0.0000 C 0 0 0 0 0 0 0 0 0 0 0 0 4.5981 -0.9050 0.0000 C 0 0 0 0 0 0 0 0 0 0 0 0 3.732…	4-Undecylbenzenesulfonic acid	C17 H28 O3 S	-2.7	312.175	313.182	33.984	289099		[M+H]+1	123467	135278	138934	140926	149051	152888	144603	149297	146373	151718	189032	289099	200350	226144	212309	228350	216542	211942	209697	215513	145488	213911	6.26675	12.2113	0.68	-0.56	4.74025e-08	1.13297e-07
#mol format ACD/Labs05091716432D 23 23 0 0 1 0 0 0 0 0 2 V2000 11.1754 -0.7156 0.0000 C 0 0 0 0 0 0 0 0 0 0 0 0 10.6387 -1.9321 0.0000 N 0 3 0 0 0 0 0 0 0 0 0 0 10.5433 -3.2560 0.0000 C 0 0 0 0 0 0 0 0 0 0 0 0 11.9268 -2.2542 0.0000 C 0 0 0 0 0 0 0 0 0 0 0 0 9.3149 -2.0753 0.0000 C 0 0 0 0 0 0 0 0 0 0 0 0 8.7781 -3.2918 0.0000 C 0 0 0 0 0 0 0 0 0 0 0 0 7.4543 -3.4349 0.0000 C 0 0 0 0 0 0 0 0 0 0 …	(2S)-3-(2-{[(2R)-2-Amino-2-carboxyethyl]sulfanyl}-1H-imidazol-5-yl)-2-(trimethylammonio)propanoate	C12 H20 N4 O4 S	-3.17	316.12	317.127	14.216	2.86722e+06		[M+H]+1	2.62954e+06	2.55831e+06	2.53543e+06	2.73146e+06	2.75918e+06	2.74252e+06	2.6393e+06	2.86722e+06	1.17818e+06	2.31154e+06	164307	170645	192313	203980	202950	224832	224871	220356	236182	231571	2.63442e+06	212168	19.5318	12.0992	12.417	3.63	9.01911e-13	3.71718e-12
#mol format -OEChem-02070708192D 27 27 0 1 0 0 0 0 0999 V2000 3.7321 -0.0600 0.0000 S 0 0 0 0 0 0 0 0 0 0 0 0 5.4641 2.9400 0.0000 O 0 0 0 0 0 0 0 0 0 0 0 0 3.7321 2.9400 0.0000 O 0 0 0 0 0 0 0 0 0 0 0 0 5.4641 0.9400 0.0000 N 0 0 0 0 0 0 0 0 0 0 0 0 4.5981 1.4400 0.0000 C 0 0 2 0 0 0 0 0 0 0 0 0 3.7321 0.9400 0.0000 C 0 0 0 0 0 0 0 0 0 0 0 0 2.8660 -0.5600 0.0000 C 0 0 0 0 0 0 0 0 0 0 0 0 2.8660…	H-D-Cys(Bzl)-OH	C10 H13 N O2 S	-2.02	211.066	212.074	29.153	8.84489e+06		[M+H]+1	7.1825e+06	8.20387e+06	8.12091e+06	7.99405e+06	8.48595e+06	8.55932e+06	6.36499e+06	8.84489e+06	7.17088e+06	8.51749e+06	178984	221676	235054	211606	203616	208124	205655	207710	235736	213198	8.16239e+06	209865	9.91575	7.73617	38.894	5.28	9.06735e-24	2.00654e-22
#mol format ACD/Labs04281711072D 7 7 0 0 0 0 0 0 0 0 1 V2000 2.9771 -3.6937 0.0000 S 0 0 0 0 0 0 0 0 0 0 0 0 1.6769 -3.4167 0.0000 C 0 0 0 0 0 0 0 0 0 0 0 0 1.2669 -2.1534 0.0000 C 0 0 0 0 0 0 0 0 0 0 0 0 2.0463 -1.0749 0.0000 C 0 0 0 0 0 0 0 0 0 0 0 0 1.2669 0.0000 0.0000 C 0 0 0 0 0 0 0 0 0 0 0 0 0.0000 -0.4100 0.0000 C 0 0 0 0 0 0 0 0 0 0 0 0 0.0000 -1.7397 0.0000 O 0 0 0 0 0 0 0 0 0 0 0 0 1 2…	Furan-2-ylmethanethiol	C5 H6 O S	0.67	114.014	115.021	14.372	5.51239e+07		[M+H]+1	5.0992e+07	4.80685e+07	5.00785e+07	5.51239e+07	5.48706e+07	5.17397e+07	5.10223e+07	5.06593e+07	4.99887e+07	5.08379e+07	152843	161011	218708	188528	329208	200359	202162	221107	498964	211153	5.09149e+07	206657	4.2079	43.3495	246.374	7.94	1.77114e-12	7.06775e-12
#mol format OpenBabel09092015192D 43 44 0 0 1 0 0 0 0 0999 V2000 -6.0388 2.0981 0.0000 C 0 0 0 0 0 0 0 0 0 0 0 0 -5.5388 1.2321 0.0000 C 0 0 0 0 0 0 0 0 0 0 0 0 -6.0388 0.3660 0.0000 O 0 0 0 0 0 0 0 0 0 0 0 0 -4.5388 1.2321 0.0000 N 0 0 0 0 0 0 0 0 0 0 0 0 -4.0388 0.3660 0.0000 C 0 0 0 0 0 0 0 0 0 0 0 0 -3.0388 0.3660 0.0000 C 0 0 0 0 0 0 0 0 0 0 0 0 -2.5388 -0.5000 0.0000 S 0 0 3 0 0 0 0 0 0 0 0…	Carpetimycin C	C14 H20 N2 O6 S	-3.42	344.103	386.137	17.116	1.36196e+06		[M+ACN+H]+1	1.13281e+06	1.06024e+06	1.19603e+06	1.18613e+06	1.24456e+06	1.33021e+06	1.36196e+06	1.31303e+06	1.338e+06	1.2606e+06	184892	193007	192121	183683	215189	235351	220827	203217	219588	198793	1.25258e+06	201005	7.91287	8.4586	6.232	2.64	1.36406e-20	1.5626e-19
#mol format ACD/Labs04281711592D 32 32 0 0 1 0 0 0 0 0 1 V2000 3.6236 -5.2889 0.0000 S 0 0 0 0 0 0 0 0 0 0 0 0 0.8526 -6.8742 0.0000 O 0 0 0 0 0 0 0 0 0 0 0 0 6.3813 -0.4929 0.0000 O 0 0 0 0 0 0 0 0 0 0 0 0 7.7668 -2.8909 0.0000 O 0 0 0 0 0 0 0 0 0 0 0 0 5.0091 -12.4696 0.0000 O 0 0 0 0 0 0 0 0 0 0 0 0 3.6236 -2.0916 0.0000 N 0 0 0 0 0 0 0 0 0 0 0 0 6.3813 -10.0716 0.0000 N 0 0 0 0 0 0 0 0 0 0 0 …	Paracetamol-cysteine	C11 H14 N2 O4 S	-2.83	270.067	271.074	20.815	1.11468e+07		[M+H]+1	1.0291e+07	1.05116e+07	1.01399e+07	1.00934e+07	1.06151e+07	1.08259e+07	1.07474e+07	1.05431e+07	1.11468e+07	9.39436e+06	198750	216636	182007	201668	194258	233026	188299	188142	200311	222218	1.05273e+07	199530	4.64665	8.12264	52.76	5.72	4.54469e-24	1.07269e-22
#mol format OpenBabel09092012002D 39 40 0 0 1 0 0 0 0 0999 V2000 2.5000 0.8660 0.0000 C 0 0 0 0 0 0 0 0 0 0 0 0 2.0000 0.0000 0.0000 C 0 0 1 0 0 0 0 0 0 0 0 0 2.0000 -1.0000 0.0000 H 0 0 0 0 0 0 0 0 0 0 0 0 1.0000 -0.0000 0.0000 C 0 0 2 0 0 0 0 0 0 0 0 0 1.0000 -1.0000 0.0000 H 0 0 0 0 0 0 0 0 0 0 0 0 0.0000 -0.0000 0.0000 C 0 0 1 0 0 0 0 0 0 0 0 0 -0.0707 -0.9975 0.0000 H 0 0 0 0 0 0 0 0 0 0 0 0…	MM 22381	C13 H18 N2 O5 S	-3.19	314.093	347.126	20.331	1.92494e+06		[M+H+MeOH]+1	1.45002e+06	1.59995e+06	1.61166e+06	1.92494e+06	1.39787e+06	1.17965e+06	1.65327e+06	1.60265e+06	1.54513e+06	1.09236e+06	180838	222882	188088	257704	246947	187446	189418	241851	207035	179207	1.57254e+06	198227	15.971	14.2239	7.933	2.99	4.11435e-16	2.41141e-15
#mol format OpenBabel09092012022D 23 23 0 0 0 0 0 0 0 0999 V2000 2.5981 -0.5000 0.0000 C 0 0 0 0 0 0 0 0 0 0 0 0 1.7321 0.0000 0.0000 S 0 0 3 0 0 0 0 0 0 0 0 0 1.7321 1.0000 0.0000 O 0 0 0 0 0 0 0 0 0 0 0 0 0.8660 -0.5000 0.0000 C 0 0 0 0 0 0 0 0 0 0 0 0 0.8660 -1.5000 0.0000 C 0 0 0 0 0 0 0 0 0 0 0 0 0.0000 -2.0000 0.0000 C 0 0 0 0 0 0 0 0 0 0 0 0 -0.8660 -1.5000 0.0000 C 0 0 0 0 0 0 0 0 0 0 0 0…	2,5-dihydroxy-3-methanesulfinylbenzyl alcohol	C8 H10 O4 S	-2.05	202.03	203.037	14.56	1.24157e+07		[M+H]+1	9.66278e+06	1.04828e+07	9.70769e+06	1.02526e+07	1.0639e+07	1.01694e+07	1.24157e+07	1.02307e+07	1.02278e+07	1.00342e+07	156707	175694	185063	192645	193988	212326	208187	204251	201955	213144	1.02292e+07	197972	7.47034	9.19894	51.67	5.69	1.0234e-24	2.80061e-23
#mol format OpenBabel09092014262D 23 24 0 0 0 0 0 0 0 0999 V2000 2.5981 1.5000 0.0000 C 0 0 0 0 0 0 0 0 0 0 0 0 2.5981 0.5000 0.0000 C 0 0 0 0 0 0 0 0 0 0 0 0 3.4641 -0.0000 0.0000 O 0 0 0 0 0 0 0 0 0 0 0 0 1.7321 0.0000 0.0000 N 0 0 0 0 0 0 0 0 0 0 0 0 0.8660 0.5000 0.0000 C 0 0 0 0 0 0 0 0 0 0 0 0 0.8660 1.5000 0.0000 C 0 0 0 0 0 0 0 0 0 0 0 0 1.7321 2.0000 0.0000 S 0 0 0 0 0 0 0 0 0 0 0 0 0.00…	7-hydroxy-5-hydroxymethyl-2H-benzo[1,4]thiazin-3-one	C9 H9 N O3 S	-2.07	211.03	244.063	16.361	2.92778e+06		[M+H+MeOH]+1	2.41543e+06	2.50775e+06	2.64868e+06	2.92778e+06	2.15645e+06	2.00066e+06	2.13059e+06	2.38255e+06	2.06572e+06	2.52718e+06	126851	196790	179503	402703	439296	167064	248528	173732	193865	655634	2.39899e+06	195328	12.2788	60.396	12.282	3.62	1.06e-07	2.43183e-07
#mol format OpenBabel09092012552D 30 31 0 0 1 0 0 0 0 0999 V2000 1.9025 0.0000 0.0000 C 0 0 0 0 0 0 0 0 0 0 0 0 0.9514 -0.0000 0.0000 C 0 0 1 0 0 0 0 0 0 0 0 0 0.9514 1.0285 0.0000 H 0 0 0 0 0 0 0 0 0 0 0 0 0.9514 -1.6470 0.0000 C 0 0 1 0 0 0 0 0 0 0 0 0 0.9514 -2.6756 0.0000 H 0 0 0 0 0 0 0 0 0 0 0 0 1.9025 -1.6470 0.0000 C 0 0 1 0 0 0 0 0 0 0 0 0 2.4195 -2.5362 0.0000 H 0 0 0 0 0 0 0 0 0 0 0 0 …	α-Dehydrobiotin	C10 H14 N2 O3 S	-2.46	242.072	243.079	16.526	3.06028e+08		[M+H]+1	2.93556e+08	2.96131e+08	2.93908e+08	3.00463e+08	3.01297e+08	2.96113e+08	2.96294e+08	2.97772e+08	3.06028e+08	2.96438e+08	139374	160991	179030	176348	191214	195292	194752	204834	205607	200143	2.96366e+08	192983	1.2759	11.4887	1535.71	10.58	8.3016e-18	6.13366e-17
#mol format ACD/Labs04221418302D 18 18 0 0 0 0 0 0 0 0 1 V2000 4.6075 -1.1574 0.0000 S 0 0 0 0 0 0 0 0 0 0 0 0 4.6075 -7.8015 0.0000 O 0 0 0 0 0 0 0 0 0 0 0 0 3.9397 0.0000 0.0000 O 0 0 0 0 0 0 0 0 0 0 0 0 5.2752 -2.3037 0.0000 O 0 0 0 0 0 0 0 0 0 0 0 0 2.3037 -9.1370 0.0000 N 0 0 0 0 0 0 0 0 0 0 0 0 3.4612 -1.8140 0.0000 N 0 0 0 0 0 0 0 0 0 0 0 0 3.4612 -7.1338 0.0000 C 0 0 0 0 0 0 0 0 0 0 0 0 2…	Sotalol	C12 H20 N2 O3 S	-2.91	272.119	273.126	20.703	4.07137e+07		[M+H]+1	3.75459e+07	3.74382e+07	3.79715e+07	3.7637e+07	3.91308e+07	3.92279e+07	3.93722e+07	4.07137e+07	3.97324e+07	3.93347e+07	147050	167879	186959	185081	186968	215615	209334	232632	220688	196883	3.91794e+07	191925	2.83594	13.2165	204.139	7.67	8.52526e-17	5.46405e-16
#mol format OpenBabel09092011472D 36 38 0 0 1 0 0 0 0 0999 V2000 -1.6983 -0.0231 0.0000 C 0 0 0 0 0 0 0 0 0 0 0 0 -0.8287 0.4787 0.0000 N 0 0 0 0 0 0 0 0 0 0 0 0 -0.8285 1.4363 0.0000 C 0 0 0 0 0 0 0 0 0 0 0 0 -1.6979 1.9385 0.0000 C 0 0 0 0 0 0 0 0 0 0 0 0 0.0004 1.9147 0.0000 C 0 0 0 0 0 0 0 0 0 0 0 0 0.0005 2.9188 0.0000 O 0 0 0 0 0 0 0 0 0 0 0 0 0.8296 1.4360 0.0000 N 0 0 0 0 0 0 0 0 0 0 0 0 …	Bis(dethio)-10a-methylthio-3a-deoxy-3,3a-didehydrogliotoxin	C14 H16 N2 O3 S	1.74	292.089	293.096	11.46	1.71749e+06		[M+H]+1	1.27468e+06	1.69274e+06	1.49861e+06	1.71749e+06	1.43037e+06	1.57124e+06	1.48758e+06	1.5698e+06	1.51106e+06	1.66364e+06	145032	166857	185407	178543	186892	199599	190596	195260	194645	202078	1.54043e+06	188744	8.6394	9.3949	8.161	3.03	1.48235e-20	1.69187e-19
#mol format ACD/Labs07060722092D 18 18 0 0 0 0 0 0 0 0 1 V2000 5.8432 -1.4814 0.0000 C 0 0 0 0 0 0 0 0 0 0 0 0 4.6636 -2.1672 0.0000 C 0 0 0 0 0 0 0 0 0 0 0 0 6.9406 -2.1123 0.0000 O 0 0 0 0 0 0 0 0 0 0 0 0 3.4840 -1.5088 0.0000 C 0 0 0 0 0 0 0 0 0 0 0 0 4.6911 -3.4840 0.0000 N 0 0 0 0 0 0 0 0 0 0 0 0 5.8432 0.0000 0.0000 O 0 0 0 0 0 0 0 0 0 0 0 0 2.3318 -2.1946 0.0000 C 0 0 0 0 0 0 0 0 0 0 0 0 2…	cys-phe	C12 H16 N2 O3 S	-2.57	268.087	269.095	22.123	6.37471e+06		[M+H]+1	5.58514e+06	5.84014e+06	5.33628e+06	4.60314e+06	5.8802e+06	6.34232e+06	6.37471e+06	5.43788e+06	6.33085e+06	5.38084e+06	129349	142618	146242	170408	177260	217560	218300	199853	215308	200975	5.71264e+06	188557	9.82866	18.4538	30.297	4.92	8.41798e-17	5.39948e-16
#mol format ACD/Labs04281710492D 32 35 0 0 1 0 0 0 0 0 1 V2000 6.5132 0.0000 0.0000 S 0 0 0 0 0 0 0 0 0 0 0 0 4.4473 -5.1902 0.0000 F 0 0 0 0 0 0 0 0 0 0 0 0 4.4473 -7.8871 0.0000 F 0 0 0 0 0 0 0 0 0 0 0 0 4.2234 -0.0102 0.0000 F 0 0 0 0 0 0 0 0 0 0 0 0 9.0269 -1.1500 0.0000 O 0 0 0 0 0 0 0 0 0 0 0 0 3.2973 -2.0252 0.0000 O 0 0 0 0 0 0 0 0 0 0 0 0 8.8539 0.0000 0.0000 O 0 0 0 0 0 0 0 0 0 0 0 0 0.…	Fluticasone	C22 H27 F3 O4 S	-4.3	444.156	445.164	30.666	784628		[M+H]+1	547429	712636	201130	296748	276415	681812	784628	782408	362977	558371	188112	167972	185837	183758	212077	180010	193705	187305	212737	208907	552900	187708	42.4793	7.73522	2.946	1.56	0.000233696	0.000380251
#mol format ACD/Labs10080711552D 24 26 0 0 0 0 0 0 0 0 1 V2000 8.0679 -4.7063 0.0000 S 0 0 0 0 0 0 0 0 0 0 0 0 6.9334 -4.0760 0.0000 N 0 0 0 0 0 0 0 0 0 0 0 0 6.9334 -2.6893 0.0000 C 0 0 0 0 0 0 0 0 0 0 0 0 8.0679 -2.0590 0.0000 C 0 0 0 0 0 0 0 0 0 0 0 0 9.2445 -2.6893 0.0000 C 0 0 0 0 0 0 0 0 0 0 0 0 9.2445 -4.0760 0.0000 C 0 0 0 0 0 0 0 0 0 0 0 0 10.5051 -2.3111 0.0000 S 0 0 0 0 0 0 0 0 0 0 0 0…	2H-Thieno(2,3-e)-1,2-thiazine-3-carboxamide, 6-chloro-4-hydroxy-N-(5-hydroxy-2-pyridinyl)-2-methyl-, 1,1-dioxide	C13 H10 Cl N3 O5 S2	-2.02	386.974	194.494	20.777	400748		[M+2H]+2	116635	131374	129873	140254	141934	140191	145262	150659	144663	149467	382786	158985	203161	177621	400748	179068	185199	179140	192012	189805	141094	187502	7.46713	39.4976	0.752	-0.41	0.0024343	0.00345171
#mol format OpenBabel09092013452D 29 29 0 0 0 0 0 0 0 0999 V2000 -1.5981 -2.5000 0.0000 C 0 0 0 0 0 0 0 0 0 0 0 0 -0.7321 -3.0000 0.0000 C 0 0 0 0 0 0 0 0 0 0 0 0 0.1340 -2.5000 0.0000 C 0 0 0 0 0 0 0 0 0 0 0 0 0.1340 -1.5000 0.0000 C 0 0 0 0 0 0 0 0 0 0 0 0 1.0000 -1.0000 0.0000 N 0 0 0 0 0 0 0 0 0 0 0 0 1.0000 -0.0000 0.0000 S 0 0 0 0 0 0 0 0 0 0 0 0 2.0000 -0.0000 0.0000 O 0 0 0 0 0 0 0 0 0 0 …	N-butylbenzenesulphonamide	C10 H15 N O2 S	-2.26	213.082	214.089	24.284	4.20095e+07		[M+H]+1	4.0759e+07	4.10424e+07	4.20095e+07	3.94145e+07	4.03212e+07	4.1025e+07	4.11594e+07	3.95582e+07	3.84572e+07	4.19201e+07	159098	163999	184549	179318	186711	204964	187373	210167	196622	202143	4.0892e+07	187042	2.7977	8.98053	218.625	7.77	7.2208e-20	7.28394e-19
#mol format OpenBabel09092014462D 38 39 0 0 1 0 0 0 0 0999 V2000 1.4483 -1.6730 0.0000 C 0 0 0 0 0 0 0 0 0 0 0 0 1.7071 -0.7071 0.0000 C 0 0 0 0 0 0 0 0 0 0 0 0 1.0000 -0.0000 0.0000 C 0 0 3 0 0 0 0 0 0 0 0 0 0.0000 0.0000 0.0000 C 0 0 3 0 0 0 0 0 0 0 0 0 -0.9511 -0.3090 0.0000 C 0 0 0 0 0 0 0 0 0 0 0 0 -1.5388 0.5000 0.0000 C 0 0 0 0 0 0 0 0 0 0 0 0 -0.9511 1.3090 0.0000 C 0 0 0 0 0 0 0 0 0 0 0 …	PS-5	C13 H18 N2 O4 S	-2.31	298.098	299.105	24.491	4.42601e+06		[M+H]+1	4.05333e+06	4.03201e+06	3.8965e+06	3.92409e+06	4.2497e+06	4.11333e+06	4.10473e+06	4.12701e+06	4.42601e+06	4.103e+06	131202	151423	185300	206236	153981	200483	158675	193924	207433	186843	4.10386e+06	186072	3.7114	15.0179	22.055	4.46	3.18559e-14	1.52883e-13
#mol format ACD/Labs04221415492D 12 12 0 0 0 0 0 0 0 0 1 V2000 5.7600 -1.3314 0.0000 S 0 0 0 0 0 0 0 0 0 0 0 0 3.4836 0.0000 0.0000 O 0 0 0 0 0 0 0 0 0 0 0 0 5.7600 0.0000 0.0000 O 0 0 0 0 0 0 0 0 0 0 0 0 1.1589 -1.3314 0.0000 N 0 0 0 0 0 0 0 0 0 0 0 0 2.3109 -2.0005 0.0000 C 0 0 0 0 0 0 0 0 0 0 0 0 3.4836 -1.3245 0.0000 C 0 0 0 0 0 0 0 0 0 0 0 0 4.6356 -1.9867 0.0000 C 0 0 0 0 0 0 0 0 0 0 0 0 2.…	oxisuran	C8 H9 N O2 S	-1.85	183.035	184.042	26.979	2.6069e+06		[M+H]+1	1.99092e+06	2.6069e+06	1.97549e+06	1.99473e+06	2.26629e+06	1.47792e+06	2.07225e+06	2.06828e+06	2.04889e+06	2.15351e+06	135654	152139	168758	183731	185626	186449	190854	205023	204639	210005	2.05859e+06	186038	13.5542	13.1295	11.065	3.47	9.24372e-19	7.87868e-18
#mol format ACD/Labs03221914022D 9 9 0 0 0 0 0 0 0 0 1 V2000 0.0000 -0.6632 0.0000 C 0 0 0 0 0 0 0 0 0 0 0 0 0.0000 -1.9942 0.0000 C 0 0 0 0 0 0 0 0 0 0 0 0 1.1514 -2.6620 0.0000 C 0 0 0 0 0 0 0 0 0 0 0 0 2.3028 -1.9942 0.0000 C 0 0 0 0 0 0 0 0 0 0 0 0 2.3028 -0.6632 0.0000 C 0 0 0 0 0 0 0 0 0 0 0 0 1.1514 0.0000 0.0000 C 0 0 0 0 0 0 0 0 0 0 0 0 3.4542 -2.6574 0.0000 C 0 0 0 0 0 0 0 0 0 0 0 0 3.4…	DH6839000	C7 H6 O S	-1.86	138.014	139.021	13.192	9.88209e+06		[M+H]+1	9.55192e+06	8.98285e+06	9.18109e+06	9.63399e+06	9.88209e+06	9.07385e+06	8.74575e+06	9.19091e+06	7.87199e+06	9.65825e+06	145846	153759	168102	173740	188821	181071	197055	192485	191254	202505	9.186e+06	184946	6.30757	10.4935	49.669	5.63	3.7854e-22	5.76986e-21
#mol format ELEMENTL06122107072D Dotmatics Elemental 8 7 0 0 0 0 999 V2000 3.0533 -2.5773 0.0000 C 0 0 0 0 0 1.9004 -1.9117 0.0000 C 0 0 0 0 0 1.9017 -0.5827 0.0000 O 0 0 0 0 0 0.7501 -2.5773 0.0000 C 0 0 0 0 0 -0.4016 -1.9122 0.0000 C 0 0 0 0 0 -1.5535 -2.5772 0.0000 C 0 0 0 0 0 -0.4015 -0.5823 0.0000 S 0 0 0 0 0 -1.5534 -1.2473 0.0000 C 0 0 0 0 0 1 2 1 0 0 0 2 3 2 0 0 0 2 4 1 0 0 0 4 5 1 0 0 0 …	2-Mercapto-2-methylpentan-4-one	C6 H12 O S	1.38	132.061	133.068	12.021	1.33411e+06		[M+H]+1	1.1281e+06	418720	213894	411133	409547	378905	526236	551077	228740	236540	1.33411e+06	359362	189455	199788	158425	171541	217582	170938	177762	179664	410340	184559	59.0033	114.737	2.223	1.15	0.0627707	0.0787813
#mol format Mass Frontier 9/12/2024 7:06:55 PM 2D 24 28 0 0 0 0 0 0 0 0 1 V2000 5.7931 -5.4828 0.0000 C 0 0 0 0 0 0 0 0 0 0 0 0 5.7931 -6.2414 0.0000 C 0 0 0 0 0 0 0 0 0 0 0 0 5.1379 -6.6897 0.0000 C 0 0 0 0 0 0 0 0 0 0 0 0 4.4828 -6.3103 0.0000 C 0 0 0 0 0 0 0 0 0 0 0 0 4.4828 -5.5517 0.0000 C 0 0 0 0 0 0 0 0 0 0 0 0 5.1034 -5.1724 0.0000 C 0 0 0 0 0 0 0 0 0 0 0 0 5.0690 -7.4138 0.0000 S 0 0 0 0…	Tropatepine	C22 H23 N S	4.98	333.157	334.164	26.093	4.22044e+06	82.7	[M+H]+1	3.43987e+06	3.73049e+06	4.22044e+06	3.73082e+06	3.62874e+06	3.92502e+06	3.7967e+06	3.33873e+06	3.77542e+06	3.85082e+06	140629	153895	177392	171662	168913	192409	192698	190769	197985	192521	3.75312e+06	184080	6.57507	10.7605	20.389	4.35	4.8207e-20	5.0026e-19
#mol format OpenBabel09092015202D 41 42 0 0 1 0 0 0 0 0999 V2000 7.0388 -2.0981 0.0000 C 0 0 0 0 0 0 0 0 0 0 0 0 6.5388 -1.2321 0.0000 C 0 0 0 0 0 0 0 0 0 0 0 0 7.0388 -0.3660 0.0000 O 0 0 0 0 0 0 0 0 0 0 0 0 5.5388 -1.2321 0.0000 N 0 0 0 0 0 0 0 0 0 0 0 0 5.0388 -0.3660 0.0000 C 0 0 0 0 0 0 0 0 0 0 0 0 4.0388 -0.3660 0.0000 C 0 0 0 0 0 0 0 0 0 0 0 0 3.5388 0.5000 0.0000 S 0 0 3 0 0 0 0 0 0 0 0 0…	Asparenomycin B	C14 H18 N2 O6 S	-2.82	342.088	343.095	13.344	2.08144e+07		[M+H]+1	1.92307e+07	2.02283e+07	2.04325e+07	1.943e+07	2.02504e+07	1.95241e+07	2.04851e+07	2.03042e+07	1.9929e+07	2.08144e+07	139610	154245	165601	181851	170880	182897	182365	207745	185873	197323	2.02393e+07	182108	2.57482	11.3207	111.139	6.8	3.85278e-17	2.57756e-16
#mol format ELEMENTL06192010172D Dotmatics Elemental 10 10 0 0 0 0 999 V2000 -2.0384 -1.9391 0.0000 C 0 0 0 0 0 -0.8551 -2.5437 0.0000 C 0 0 0 0 0 -0.8399 -3.8737 0.0000 O 0 0 0 0 0 0.2605 -1.8220 0.0000 C 0 0 0 0 0 1.5036 -2.2990 0.0000 S 0 0 0 0 0 2.3416 -1.2644 0.0000 C 0 0 0 0 0 3.5894 -1.2523 0.0000 C 0 0 0 0 0 1.6146 -0.1503 0.0000 N 0 0 0 0 0 0.3331 -0.4937 0.0000 C 0 0 0 0 0 -0.7015 0.344…	5-Acetyl-2,4-dimethylthiazole	C7 H9 N O S	-2.16	155.04	156.047	18.972	1.33373e+06		[M+H]+1	931663	699325	1.21807e+06	934520	1.33373e+06	1.03028e+06	1.08857e+06	1.31074e+06	1.26364e+06	1.23079e+06	132796	149593	167006	169049	180567	182826	188245	197856	194207	192747	1.15332e+06	181696	18.5598	12.0095	6.348	2.67	1.683e-13	7.49961e-13
#mol format Mass Frontier 1/4/2022 1:33:34 PM 2D 19 20 0 0 0 0 0 0 0 0 1 V2000 3.6897 -1.4828 0.0000 C 0 0 0 0 0 0 0 0 0 0 0 0 4.4483 -1.4828 0.0000 C 0 0 0 0 0 0 0 0 0 0 0 0 4.4483 -2.2414 0.0000 C 0 0 0 0 0 0 0 0 0 0 0 0 3.7931 -2.6207 0.0000 C 0 0 0 0 0 0 0 0 0 0 0 0 3.7931 -3.3793 0.0000 C 0 0 0 0 0 0 0 0 0 0 0 0 4.4483 -3.7586 0.0000 C 0 0 0 0 0 0 0 0 0 0 0 0 4.4483 -4.5172 0.0000 C 0 0 0 0 …	Gliomastin B	C13 H17 N O4 S	-2.79	283.087	284.094	29.79	1.79231e+07		[M+H]+1	1.70971e+07	1.68024e+07	1.73078e+07	1.64587e+07	1.75372e+07	1.77068e+07	1.75148e+07	1.79231e+07	1.7355e+07	1.73729e+07	143446	160323	173687	178972	175643	198366	187169	182809	198598	195697	1.73639e+07	180891	2.48178	9.77394	95.991	6.58	8.0519e-18	5.96071e-17
#mol format Mass Frontier 9/12/2024 7:06:42 PM 2D 23 26 0 0 0 0 0 0 0 0 1 V2000 11.1724 -11.5517 0.0000 C 0 0 0 0 0 0 0 0 0 0 0 0 11.7586 -12.0000 0.0000 C 0 0 0 0 0 0 0 0 0 0 0 0 12.4483 -11.6897 0.0000 C 0 0 0 0 0 0 0 0 0 0 0 0 12.5517 -10.9310 0.0000 C 0 0 0 0 0 0 0 0 0 0 0 0 11.9655 -10.5172 0.0000 C 0 0 0 0 0 0 0 0 0 0 0 0 11.2759 -10.7931 0.0000 C 0 0 0 0 0 0 0 0 0 0 0 0 10.6552 -10.3448 0.…	2-[4-(4-Chlorophenyl)-1,3-thiazol-2-yl]isoindoline-1,3-dione	C17 H9 Cl N2 O2 S	-9.02	340.004	341.012	15.693	9.69702e+06	79.1	[M+H]+1	8.00342e+06	8.21885e+06	9.69702e+06	8.82916e+06	8.0516e+06	8.60888e+06	8.60645e+06	9.54697e+06	8.85741e+06	8.89963e+06	135774	144632	158885	168208	177673	185456	182898	186737	194622	193141	8.71902e+06	180286	6.54184	11.8112	48.362	5.6	3.73805e-20	3.95773e-19
#mol format ACD/Labs04281711072D 18 19 0 0 0 0 0 0 0 0 1 V2000 5.9977 -0.2634 0.0000 S 0 0 0 0 0 0 0 0 0 0 0 0 1.1347 -2.4011 0.0000 O 0 0 0 0 0 0 0 0 0 0 0 0 7.8618 -5.1973 0.0000 O 0 0 0 0 0 0 0 0 0 0 0 0 8.9965 -1.8641 0.0000 O 0 0 0 0 0 0 0 0 0 0 0 0 10.1312 -3.8600 0.0000 O 0 0 0 0 0 0 0 0 0 0 0 0 6.7271 -3.2015 0.0000 N 0 0 0 0 0 0 0 0 0 0 0 0 4.5286 -2.1985 0.0000 C 0 0 0 0 0 0 0 0 0 0 0 0…	Aladorian	C12 H13 N O4 S	-2.47	267.056	268.063	11.87	6.22017e+06		[M+H]+1	4.6247e+06	4.01498e+06	4.74759e+06	5.33011e+06	6.22017e+06	4.69947e+06	5.08477e+06	4.65208e+06	5.67469e+06	5.22493e+06	140191	153032	172219	168709	178441	182043	189165	191190	198711	190078	4.91618e+06	180242	12.3857	10.4138	27.275	4.77	1.69569e-22	2.77198e-21
#mol format ACD/Labs04281710572D 11 11 0 0 0 0 0 0 0 0 1 V2000 1.3304 -5.3887 0.0000 S 0 0 0 0 0 0 0 0 0 0 0 0 0.0000 -5.3954 0.0000 O 0 0 0 0 0 0 0 0 0 0 0 0 2.6608 -5.3887 0.0000 O 0 0 0 0 0 0 0 0 0 0 0 0 1.3371 -6.7191 0.0000 O 0 0 0 0 0 0 0 0 0 0 0 0 1.3304 -4.0314 0.0000 C 0 0 0 0 0 0 0 0 0 0 0 0 2.4525 -3.3528 0.0000 C 0 0 0 0 0 0 0 0 0 0 0 0 0.2016 -3.3528 0.0000 C 0 0 0 0 0 0 0 0 0 0 0 0 …	p-Toluenesulfonic acid	C7 H8 O3 S	-1.88	172.019	155.016	19.357	1.63898e+07		[M+H-H2O]+1	1.38359e+07	1.44784e+07	1.47086e+07	1.39487e+07	1.60558e+07	1.50589e+07	1.63898e+07	1.54414e+07	1.48555e+07	1.62513e+07	133403	152142	159942	175176	179802	180257	187341	195354	194478	198499	1.49572e+07	180029	6.06201	12.0395	83.082	6.38	5.74746e-20	5.88554e-19
#mol format OpenBabel09092015522D 37 37 0 0 1 0 0 0 0 0999 V2000 1.2081 0.2900 0.0000 C 0 0 0 0 0 0 0 0 0 0 0 0 0.7738 -0.5622 0.0000 C 0 0 2 0 0 0 0 0 0 0 0 0 1.5227 -1.1574 0.0000 H 0 0 0 0 0 0 0 0 0 0 0 0 0.4783 -1.4719 0.0000 C 0 0 0 0 0 0 0 0 0 0 0 0 -0.4783 -1.4719 0.0000 C 0 0 0 0 0 0 0 0 0 0 0 0 -1.0405 -2.2458 0.0000 O 0 0 0 0 0 0 0 0 0 0 0 0 -0.7738 -0.5622 0.0000 N 0 0 0 0 0 0 0 0 0 0 …	Violaceimide D	C12 H17 N O6 S	-2.35	303.077	326.066	15.719	7.60704e+06		[M+Na]+1	6.36067e+06	6.70092e+06	6.91532e+06	6.81181e+06	7.12417e+06	7.33901e+06	7.0413e+06	7.40206e+06	7.27653e+06	7.60704e+06	135182	144002	158193	167475	176899	184647	182101	185923	193773	192299	7.08273e+06	179500	5.27173	11.8112	39.458	5.3	1.95264e-18	1.58221e-17
#mol format OpenBabel09092014492D 42 43 0 0 1 0 0 0 0 0999 V2000 -2.5981 -1.5000 0.0000 C 0 0 0 0 0 0 0 0 0 0 0 0 -1.7321 -1.0000 0.0000 C 0 0 0 0 0 0 0 0 0 0 0 0 -0.8660 -1.5000 0.0000 C 0 0 0 0 0 0 0 0 0 0 0 0 0.0000 -1.0000 0.0000 N 0 0 0 0 0 0 0 0 0 0 0 0 0.0000 0.0000 0.0000 C 0 0 1 0 0 0 0 0 0 0 0 0 -0.2588 0.9659 0.0000 H 0 0 0 0 0 0 0 0 0 0 0 0 1.0000 -0.0000 0.0000 C 0 0 1 0 0 0 0 0 0 0 …	16-Hydroxyadipoyl-7-ADCA	C14 H18 N2 O7 S	-3	358.082	391.116	13.165	1.45558e+07		[M+H+MeOH]+1	1.32088e+07	1.4233e+07	1.32523e+07	1.35985e+07	1.31893e+07	1.45558e+07	1.27538e+07	1.45378e+07	1.19895e+07	1.43182e+07	141511	149189	163106	168576	183209	175689	191198	189480	186684	196486	1.34254e+07	179449	6.24079	10.6455	74.814	6.23	2.89714e-22	4.51299e-21
#mol format ACD/Labs04281711212D 9 9 0 0 0 0 0 0 0 0 1 V2000 4.0514 -4.9588 0.0000 C 0 0 0 0 0 0 0 0 0 0 0 0 2.7522 -4.6811 0.0000 C 0 0 0 0 0 0 0 0 0 0 0 0 2.3406 -3.4166 0.0000 C 0 0 0 0 0 0 0 0 0 0 0 0 3.1241 -2.3406 0.0000 S 0 0 0 0 0 0 0 0 0 0 0 0 2.3406 -1.2645 0.0000 C 0 0 0 0 0 0 0 0 0 0 0 0 1.0761 -1.6761 0.0000 N 0 0 0 0 0 0 0 0 0 0 0 0 1.0761 -3.0051 0.0000 C 0 0 0 0 0 0 0 0 0 0 0 0 0.…	2,4-DIMETHYL-5-VINYLTHIAZOLE	C7 H9 N S	-2.45	139.045	140.053	32.86	3.55229e+06		[M+H]+1	3.36286e+06	3.55229e+06	3.5163e+06	3.11897e+06	3.28071e+06	3.38058e+06	3.31573e+06	3.35662e+06	3.11289e+06	3.40805e+06	160549	166922	169804	177018	181927	171405	181743	180768	186958	184859	3.35974e+06	178893	4.3238	4.89944	18.781	4.23	1.87617e-28	1.85025e-26
#mol format Mass Frontier 9/12/2024 7:06:47 PM 2D 23 25 0 0 0 0 0 0 0 0 1 V2000 8.2069 -2.7931 0.0000 C 0 0 0 0 0 0 0 0 0 0 0 0 7.5517 -3.1724 0.0000 C 0 0 0 0 0 0 0 0 0 0 0 0 6.9655 -2.6897 0.0000 O 0 0 0 0 0 0 0 0 0 0 0 0 6.2069 -2.8621 0.0000 C 0 0 0 0 0 0 0 0 0 0 0 0 5.8966 -3.5517 0.0000 C 0 0 0 0 0 0 0 0 0 0 0 0 6.2069 -4.2414 0.0000 C 0 0 0 0 0 0 0 0 0 0 0 0 6.9655 -4.4138 0.0000 O 0 0 0 0…	N-[2-(2-Pyridinyl)ethyl]-3,4-dihydro-2H-1,5-benzodioxepine-7-sulfonamide	C16 H18 N2 O4 S	-9.73	334.095	335.103	25.053	8.36143e+06	53.7	[M+H]+1	7.73707e+06	7.1055e+06	7.74514e+06	7.36185e+06	7.52699e+06	7.79033e+06	8.25651e+06	8.34345e+06	8.2825e+06	8.36143e+06	133887	157778	169549	177735	171208	177932	183133	189753	200106	191958	7.76774e+06	177834	5.66694	10.8364	43.68	5.45	5.42727e-20	5.58185e-19
#mol format ACD/Labs04281711442D 20 20 0 0 0 0 0 0 0 0 1 V2000 2.1982 -2.0570 0.0000 S 0 0 0 0 0 0 0 0 0 0 0 0 2.1982 -0.4840 0.0000 O 0 0 0 0 0 0 0 0 0 0 0 0 0.6353 -2.0570 0.0000 O 0 0 0 0 0 0 0 0 0 0 0 0 3.7712 -2.0570 0.0000 O 0 0 0 0 0 0 0 0 0 0 0 0 2.1982 -3.6200 0.0000 C 0 0 0 0 0 0 0 0 0 0 0 0 2.1982 -6.7560 0.0000 C 0 0 0 0 0 0 0 0 0 0 0 0 0.8470 -4.4065 0.0000 C 0 0 0 0 0 0 0 0 0 0 0 0 …	4-styrenesulfonic acid	C8 H8 O3 S	-2.09	184.019	217.053	13.175	3.69954e+07		[M+H+MeOH]+1	3.27007e+07	3.38579e+07	3.5152e+07	3.66724e+07	3.69954e+07	3.34507e+07	3.58627e+07	3.6495e+07	3.2313e+07	3.35346e+07	139552	147123	160848	166242	180672	173256	188551	186857	184099	193766	3.45049e+07	176964	5.01503	10.6455	194.982	7.61	2.32162e-21	3.03837e-20
#mol format ACD/Labs05091716432D 27 27 0 0 1 0 0 0 0 0 1 V2000 14.0362 -0.2246 0.0000 C 0 0 0 0 0 0 0 0 0 0 0 0 12.7309 0.0000 0.0000 S 0 0 0 0 0 0 0 0 0 0 0 0 11.8747 -1.0106 0.0000 C 0 0 0 0 0 0 0 0 0 0 0 0 10.5553 -0.7860 0.0000 C 0 0 0 0 0 0 0 0 0 0 0 0 9.7131 -1.7966 0.0000 C 0 0 0 0 0 0 0 0 0 0 0 0 8.3937 -1.5721 0.0000 C 0 0 0 0 0 0 0 0 0 0 0 0 7.5375 -2.5967 0.0000 C 0 0 0 0 0 0 0 0 0 0 0…	1-S-[(1E)-N-Hydroxy-6-(methylsulfanyl)hexanimidoyl]-1-thio-beta-D-glucopyranose	C13 H25 N O6 S2	-1.45	355.112	356.119	12.036	8.9152e+06		[M+H]+1	7.52836e+06	7.71101e+06	7.70616e+06	7.59655e+06	8.15292e+06	7.96529e+06	8.9152e+06	8.19241e+06	8.27204e+06	8.13644e+06	142448	145776	168557	171439	170758	182880	186429	183741	182140	186858	8.05087e+06	176790	5.16565	9.41432	45.539	5.51	3.24927e-21	4.15274e-20
#mol format ACD/Labs08091917212D 14 14 0 0 0 0 0 0 0 0 1 V2000 1.1546 -9.3113 0.0000 C 0 0 0 0 0 0 0 0 0 0 0 0 2.2999 -8.6502 0.0000 C 0 0 0 0 0 0 0 0 0 0 0 0 2.2999 -7.3186 0.0000 C 0 0 0 0 0 0 0 0 0 0 0 0 1.1546 -6.6482 0.0000 C 0 0 0 0 0 0 0 0 0 0 0 0 0.0000 -7.3186 0.0000 C 0 0 0 0 0 0 0 0 0 0 0 0 0.0000 -8.6502 0.0000 C 0 0 0 0 0 0 0 0 0 0 0 0 1.1546 -5.3167 0.0000 C 0 0 0 0 0 0 0 0 0 0 0 0 …	3-Phenylpropyl hydrogen sulfate	C9 H12 O4 S	-1.85	216.045	217.053	18.298	7.31363e+07		[M+H]+1	6.55089e+07	6.95432e+07	7.11594e+07	6.96216e+07	6.27388e+07	7.31363e+07	6.9565e+07	7.02071e+07	6.93461e+07	6.96453e+07	175114	144232	152530	162211	320575	174678	176790	185381	182437	196611	6.95933e+07	175952	4.21233	26.4235	395.523	8.63	3.16543e-15	1.68057e-14
#mol format ACD/Labs04281712252D 36 36 0 0 0 0 0 0 0 0 1 V2000 2.2489 -9.7871 0.0000 S 0 0 0 0 0 0 0 0 0 0 0 0 0.6477 -9.7871 0.0000 O 0 0 0 0 0 0 0 0 0 0 0 0 3.8501 -9.7871 0.0000 O 0 0 0 0 0 0 0 0 0 0 0 0 5.0195 -8.2039 0.0000 O 0 0 0 0 0 0 0 0 0 0 0 0 0.8636 -17.0015 0.0000 O 0 0 0 0 0 0 0 0 0 0 0 0 3.6342 -17.0015 0.0000 O 0 0 0 0 0 0 0 0 0 0 0 0 3.6342 -5.7931 0.0000 N 0 0 0 0 0 0 0 0 0 0 0 …	MFCD00272697	C12 H16 N2 O5 S	-2.44	300.077	301.085	16.937	2.11174e+07		[M+H]+1	1.9061e+07	1.91002e+07	2.00581e+07	2.07098e+07	1.96625e+07	1.97265e+07	2.11174e+07	2.08474e+07	2.09181e+07	2.07378e+07	129652	142542	162807	187599	173171	170993	183048	177702	186580	212039	2.0384e+07	175437	3.8235	13.5972	116.19	6.86	7.16181e-17	4.63146e-16
#mol format ACD/Labs08091917212D 17 17 0 0 0 0 0 0 0 0 1 V2000 1.1503 0.0000 0.0000 C 0 0 0 0 0 0 0 0 0 0 0 0 1.1503 -1.3329 0.0000 C 0 0 0 0 0 0 0 0 0 0 0 0 2.3007 -1.9903 0.0000 C 0 0 0 0 0 0 0 0 0 0 0 0 2.3007 -3.3232 0.0000 C 0 0 0 0 0 0 0 0 0 0 0 0 3.4510 -3.9896 0.0000 C 0 0 0 0 0 0 0 0 0 0 0 0 3.4510 -5.3226 0.0000 C 0 0 0 0 0 0 0 0 0 0 0 0 2.3007 -5.9799 0.0000 C 0 0 0 0 0 0 0 0 0 0 0 0 1…	4-Allyl-2-hydroxy-6-methoxyphenyl hydrogen sulfate	C10 H12 O6 S	-2.32	260.035	261.042	15.75	7.60218e+06		[M+H]+1	6.5651e+06	7.1475e+06	6.99575e+06	7.09316e+06	7.38519e+06	6.92888e+06	7.60218e+06	7.32859e+06	7.32757e+06	7.5337e+06	119453	131489	153964	162923	167333	183074	188190	188196	200264	197544	7.23754e+06	175203	4.32838	16.306	41.309	5.37	1.10579e-14	5.53667e-14
#mol format ACD/Labs08091916462D 20 21 0 0 0 0 0 0 0 0 1 V2000 8.2193 -4.9151 0.0000 C 0 0 0 0 0 0 0 0 0 0 0 0 6.9124 -5.1453 0.0000 C 0 0 0 0 0 0 0 0 0 0 0 0 7.3645 -6.3946 0.0000 C 0 0 0 0 0 0 0 0 0 0 0 0 6.9124 -3.8138 0.0000 C 0 0 0 0 0 0 0 0 0 0 0 0 5.7617 -3.1480 0.0000 C 0 0 0 0 0 0 0 0 0 0 0 0 4.6028 -3.8138 0.0000 C 0 0 0 0 0 0 0 0 0 0 0 0 3.4521 -3.1480 0.0000 C 0 0 0 0 0 0 0 0 0 0 0 0 …	5-Hydroxy-7-methoxy-2,2-dimethyl-3,4-dihydro-2H-chromen-4-yl hydrogen sulfate	C12 H16 O7 S	-2.27	304.061	305.068	14.261	4.02248e+07		[M+H]+1	3.73613e+07	3.93247e+07	3.86029e+07	3.81725e+07	3.93673e+07	3.56816e+07	4.02248e+07	3.94333e+07	3.9997e+07	3.67309e+07	131880	136967	154359	163723	170909	180461	187232	176867	189570	185869	3.89638e+07	173888	3.87358	12.3565	224.074	7.81	3.03026e-18	2.38868e-17
#mol format OpenBabel09092013312D 24 25 0 0 1 0 0 0 0 0999 V2000 2.8147 1.2024 0.0000 C 0 0 0 0 0 0 0 0 0 0 0 0 3.3147 0.3364 0.0000 C 0 0 1 0 0 0 0 0 0 0 0 0 4.1237 -0.2514 0.0000 H 0 0 0 0 0 0 0 0 0 0 0 0 2.6456 -0.4067 0.0000 N 0 0 0 0 0 0 0 0 0 0 0 0 1.7321 -0.0000 0.0000 C 0 0 0 0 0 0 0 0 0 0 0 0 1.8366 0.9945 0.0000 S 0 0 0 0 0 0 0 0 0 0 0 0 0.8660 -0.5000 0.0000 C 0 0 0 0 0 0 0 0 0 0 0 0 0…	(+)-(S)-Dihydroaeruginoic acid	C10 H9 N O3 S	-3.12	223.03	241.063	24.492	2.91747e+06		[M+NH4]+1	2.77423e+06	2.71321e+06	2.52294e+06	2.58792e+06	2.51677e+06	2.55675e+06	2.70866e+06	2.91747e+06	2.70323e+06	2.70502e+06	122267	141111	172681	192191	143495	186830	147869	180718	193307	174119	2.70412e+06	173400	4.71105	15.0179	15.595	3.96	2.99061e-14	1.43901e-13
#mol format ACD/Labs04281712252D 27 28 0 0 0 0 0 0 0 0 1 V2000 6.9365 -3.0361 0.0000 S 0 0 0 0 0 0 0 0 0 0 0 0 4.9579 -7.3003 0.0000 O 0 0 0 0 0 0 0 0 0 0 0 0 7.2548 -4.5371 0.0000 O 0 0 0 0 0 0 0 0 0 0 0 0 6.6294 -1.5237 0.0000 O 0 0 0 0 0 0 0 0 0 0 0 0 7.9030 -0.1023 0.0000 O 0 0 0 0 0 0 0 0 0 0 0 0 8.4488 -2.7177 0.0000 N 0 0 0 0 0 0 0 0 0 0 0 0 5.8562 -6.0495 0.0000 N 0 0 0 0 0 0 0 0 0 0 0 0 …	N-ACETYL ZONISAMIDE	C10 H10 N2 O4 S	-2.8	254.035	255.043	19.784	1.09428e+06		[M+H]+1	974717	1.00353e+06	868975	981168	222280	835839	847776	1.09428e+06	1.00848e+06	794974	143474	147017	168302	169674	178516	166170	172061	180068	177368	176688	921846	170868	28.298	7.64628	5.395	2.43	1.43205e-06	2.9114e-06
#mol format ELEMENTL06032116222D Dotmatics Elemental 8 8 0 0 0 0 999 V2000 2.5965 -4.8982 0.0000 C 0 0 0 0 0 1.4954 -4.2501 0.0000 C 0 0 0 0 0 1.1060 -2.9776 0.0000 C 0 0 0 0 0 -0.2245 -2.9540 0.0000 C 0 0 0 0 0 -0.6563 -4.2115 0.0000 C 0 0 0 0 0 0.4056 -5.0117 0.0000 O 0 0 0 0 0 -1.7424 -4.7864 0.0000 C 0 0 0 0 0 2.2578 -2.3126 0.0000 S 0 0 0 0 0 1 2 1 0 0 0 2 3 1 0 0 0 2 6 1 0 0 0 3 4 1 0 0 0 4…	2,5-Dimethyltetrahydrofuran-3-thiol	C6 H12 O S	0.22	132.061	133.068	15.953	334957		[M+H]+1	90789.3	83369.4	114642	118480	132582	100158	102077	115978	111594	180965	334957	228627	104052	195882	78326.1	90603.3	199102	144329	217864	115749	113118	170105	23.6403	46.5964	0.665	-0.59	0.0721782	0.0899588
#mol format ACD/Labs04281710322D 18 18 0 0 0 0 0 0 0 0 1 V2000 4.5123 -1.2910 0.0000 S 0 0 0 0 0 0 0 0 0 0 0 0 5.2644 -0.1379 0.0000 O 0 0 0 0 0 0 0 0 0 0 0 0 3.5848 -0.0877 0.0000 O 0 0 0 0 0 0 0 0 0 0 0 0 7.0442 0.0000 0.0000 O 0 0 0 0 0 0 0 0 0 0 0 0 5.9788 -1.9929 0.0000 N 0 0 0 0 0 0 0 0 0 0 0 0 8.1974 -1.9052 0.0000 N 0 0 0 0 0 0 0 0 0 0 0 0 0.0000 -3.8981 0.0000 N 0 0 0 0 0 0 0 0 0 0 0 0 3…	Carbutamide	C11 H17 N3 O3 S	-3.02	271.098	272.106	11.505	5.71066e+06		[M+H]+1	4.94024e+06	5.28181e+06	4.55661e+06	4.65794e+06	4.63979e+06	5.11478e+06	5.24188e+06	5.12763e+06	5.71066e+06	5.06859e+06	136423	147561	159993	167944	164709	171754	179282	180985	182248	186227	5.09169e+06	169849	6.98415	9.60244	29.978	4.91	5.39896e-23	9.96147e-22
#mol format Mass Frontier 1/4/2022 12:13:07 PM 2D 17 18 0 0 0 0 0 0 0 0 1 V2000 3.7931 -0.7241 0.0000 O 0 0 0 0 0 0 0 0 0 0 0 0 3.7931 -1.4828 0.0000 C 0 0 0 0 0 0 0 0 0 0 0 0 4.4483 -1.8621 0.0000 C 0 0 0 0 0 0 0 0 0 0 0 0 4.4483 -2.6207 0.0000 C 0 0 0 0 0 0 0 0 0 0 0 0 3.7931 -3.0000 0.0000 O 0 0 0 0 0 0 0 0 0 0 0 0 3.1379 -2.6207 0.0000 C 0 0 0 0 0 0 0 0 0 0 0 0 3.1379 -1.8621 0.0000 C 0 0 0 0…	Quadricinctone B	C12 H14 O4 S	-2.17	254.061	237.057	25.345	2.98855e+06		[M+H-H2O]+1	2.53607e+06	2.70617e+06	2.76341e+06	2.60329e+06	2.79387e+06	2.74836e+06	2.63616e+06	2.98855e+06	2.68281e+06	2.72776e+06	154210	144360	152751	152663	170728	168934	213867	173745	177949	186927	2.71696e+06	169831	4.52766	12.1035	15.998	4	1.35803e-16	8.46343e-16
#mol format ACD/Labs04281710572D 20 22 0 0 0 0 0 0 0 0 1 V2000 0.0000 -2.1650 0.0000 C 0 0 0 0 0 0 0 0 0 0 0 0 0.0000 -0.8398 0.0000 N 0 0 0 0 0 0 0 0 0 0 0 0 1.0478 0.0000 0.0000 C 0 0 0 0 0 0 0 0 0 0 0 0 2.3345 -0.3082 0.0000 C 0 0 0 0 0 0 0 0 0 0 0 0 2.9200 -1.4947 0.0000 N 0 0 0 0 0 0 0 0 0 0 0 0 2.3345 -2.6966 0.0000 C 0 0 0 0 0 0 0 0 0 0 0 0 1.0478 -3.0047 0.0000 C 0 0 0 0 0 0 0 0 0 0 0 0 4…	Fasudil	C14 H17 N3 O2 S	-2.62	291.103	292.111	18.533	4.27092e+07		[M+H]+1	4.04926e+07	4.03375e+07	4.17933e+07	4.1268e+07	4.15097e+07	4.27092e+07	3.9992e+07	4.08411e+07	3.99005e+07	4.27083e+07	130684	138578	152620	166103	161408	172408	175219	173609	180691	176299	4.10545e+07	169256	2.49722	10.4433	242.56	7.92	3.91823e-18	3.03482e-17
#mol format ACD/Labs08091917122D 19 19 0 0 0 0 0 0 0 0 1 V2000 5.7591 -7.9815 0.0000 C 0 0 0 0 0 0 0 0 0 0 0 0 4.6090 -8.6474 0.0000 C 0 0 0 0 0 0 0 0 0 0 0 0 3.4589 -7.9815 0.0000 C 0 0 0 0 0 0 0 0 0 0 0 0 3.4589 -6.6498 0.0000 C 0 0 0 0 0 0 0 0 0 0 0 0 4.6090 -5.9840 0.0000 C 0 0 0 0 0 0 0 0 0 0 0 0 4.6090 -4.6523 0.0000 C 0 0 0 0 0 0 0 0 0 0 0 0 5.7591 -3.9951 0.0000 C 0 0 0 0 0 0 0 0 0 0 0 0 …	1-(4-Methoxyphenyl)-3-oxo-2-pentanyl hydrogen sulfate	C12 H16 O6 S	-2.77	288.066	289.073	24.279	1.06226e+07		[M+H]+1	9.95308e+06	1.02063e+07	1.0298e+07	9.95284e+06	9.68688e+06	1.0266e+07	1.06226e+07	1.04545e+07	9.84391e+06	1.05502e+07	142614	147006	165428	160739	167366	183727	167958	188391	176250	181198	1.02362e+07	167662	3.08695	8.98053	61.052	5.93	4.72159e-19	4.18765e-18
#mol format ACD/Labs03221913572D 10 9 0 0 0 0 0 0 0 0 1 V2000 0.0000 0.0000 0.0000 C 0 0 0 0 0 0 0 0 0 0 0 0 1.1513 -0.6638 0.0000 C 0 0 0 0 0 0 0 0 0 0 0 0 2.3027 0.0000 0.0000 C 0 0 0 0 0 0 0 0 0 0 0 0 3.4540 -0.6638 0.0000 C 0 0 0 0 0 0 0 0 0 0 0 0 4.6053 0.0000 0.0000 S 0 0 0 0 0 0 0 0 0 0 0 0 5.7670 -0.6638 0.0000 S 0 0 0 0 0 0 0 0 0 0 0 0 6.9184 0.0000 0.0000 C 0 0 0 0 0 0 0 0 0 0 0 0 8.069…	MFCD00009467	C8 H18 S2	0.8	178.085	179.092	36.793	727901		[M+H]+1	208589	228101	122963	239046	125806	124370	266558	130012	379705	130293	112074	285110	129199	727901	137236	306830	138099	214008	139969	191622	169441	165796	43.7366	77.5507	1.022	0.03	0.662594	0.700728
#mol format ACD/Labs12220914092D 26 29 0 0 1 0 0 0 0 0 2 V2000 3.6353 -3.9626 0.0000 N 0 0 0 0 0 0 0 0 0 0 0 0 4.9094 -4.3717 0.0000 C 0 0 0 0 0 0 0 0 0 0 0 0 2.3027 -3.9626 0.0000 C 0 0 0 0 0 0 0 0 0 0 0 0 5.6692 -3.2846 0.0000 C 0 0 0 0 0 0 0 0 0 0 0 0 3.6353 -2.6183 0.0000 C 0 0 0 0 0 0 0 0 0 0 0 0 9.5967 -1.0053 0.0000 N 0 3 0 0 0 0 0 0 0 0 0 0 2.3027 -2.6183 0.0000 C 0 0 0 0 0 0 0 0 0 0 0 0 …	6-({(4R,5S,6S)-2-Carboxy-6-[(1R)-1-hydroxyethyl]-4-methyl-7-oxo-1-azabicyclo[3.2.0]hept-2-en-3-yl}sulfanyl)-6,7-dihydro-5H-pyrazolo[1,2-a][1,2,4]triazol-4-ium	C15 H19 N4 O4 S	1.43	351.113	352.12	20.31	574186		[M+H]+1	201309	482386	574186	451436	478553	383593	561065	559915	545489	303951	124401	138292	151355	155870	161043	171010	176728	181878	169700	177225	480469	165371	27.2868	11.5384	2.905	1.54	1.99238e-06	3.99233e-06
#mol format ACD/Labs08091916582D 15 15 0 0 0 0 0 0 0 0 1 V2000 3.4562 -7.8017 0.0000 C 0 0 0 0 0 0 0 0 0 0 0 0 2.3015 -7.1386 0.0000 C 0 0 0 0 0 0 0 0 0 0 0 0 2.3015 -5.8045 0.0000 C 0 0 0 0 0 0 0 0 0 0 0 0 3.4562 -5.1413 0.0000 C 0 0 0 0 0 0 0 0 0 0 0 0 3.4562 -3.8150 0.0000 C 0 0 0 0 0 0 0 0 0 0 0 0 2.3015 -3.1441 0.0000 C 0 0 0 0 0 0 0 0 0 0 0 0 1.1547 -3.8150 0.0000 C 0 0 0 0 0 0 0 0 0 0 0 0 …	4-Ethyl-2-methoxyphenyl hydrogen sulfate	C9 H12 O5 S	-2.63	232.04	255.029	14.47	5.06939e+06		[M+Na]+1	4.26988e+06	4.40814e+06	4.61817e+06	5.06939e+06	4.61207e+06	4.47284e+06	4.4848e+06	4.97596e+06	4.66612e+06	4.7413e+06	136513	138266	157506	164034	161615	173495	186043	166250	182440	179212	4.61512e+06	165142	5.34465	10.3603	27.946	4.8	1.19524e-19	1.16642e-18
#mol format ACD/Labs08091917122D 18 18 0 0 0 0 0 0 0 0 1 V2000 1.1572 -11.1272 0.0000 C 0 0 0 0 0 0 0 0 0 0 0 0 1.1572 -9.7919 0.0000 C 0 0 0 0 0 0 0 0 0 0 0 0 0.0000 -9.1354 0.0000 C 0 0 0 0 0 0 0 0 0 0 0 0 2.3033 -9.1354 0.0000 C 0 0 0 0 0 0 0 0 0 0 0 0 2.3033 -7.8002 0.0000 C 0 0 0 0 0 0 0 0 0 0 0 0 3.4606 -7.1325 0.0000 C 0 0 0 0 0 0 0 0 0 0 0 0 3.4606 -5.8084 0.0000 C 0 0 0 0 0 0 0 0 0 0 0 0…	4-[(1E)-4-Methyl-3-oxo-1-penten-1-yl]phenyl hydrogen sulfate	C12 H14 O5 S	-3.37	270.055	271.062	21.672	2.28955e+06		[M+H]+1	2.17242e+06	2.16764e+06	1.82814e+06	2.17352e+06	2.28955e+06	1.50703e+06	1.8261e+06	2.07658e+06	2.16788e+06	1.50122e+06	131189	140758	142400	153694	269239	161437	170820	167964	171406	176283	2.12211e+06	164700	14.6363	22.8416	12.885	3.69	1.90656e-16	1.16809e-15
#mol format ACD/Labs04221415492D 17 17 0 0 1 0 0 0 0 0 1 V2000 4.6267 -1.9979 0.0000 S 0 0 0 0 0 0 0 0 0 0 0 0 6.9562 -6.0098 0.0000 O 0 0 0 0 0 0 0 0 0 0 0 0 8.0886 -4.0200 0.0000 O 0 0 0 0 0 0 0 0 0 0 0 0 6.8914 -0.6713 0.0000 O 0 0 0 0 0 0 0 0 0 0 0 0 5.7510 -0.0162 0.0000 N 0 0 0 0 0 0 0 0 0 0 0 0 4.6347 -4.6590 0.0000 N 0 0 0 0 0 0 0 0 0 0 0 0 4.6267 -0.6633 0.0000 C 0 0 0 0 0 0 0 0 0 0 0 0 …	S-(Phenylacetothiohydroximoyl)-L-cysteine	C11 H14 N2 O3 S	-2.29	254.072	255.079	25.068	5.15403e+06		[M+H]+1	4.29655e+06	4.47138e+06	4.52902e+06	4.61523e+06	4.13303e+06	4.54318e+06	4.39299e+06	5.15403e+06	4.73897e+06	4.7957e+06	123685	145755	156630	164192	158162	164374	169179	175294	184858	177331	4.5361e+06	164283	6.24337	10.8364	27.612	4.79	7.80141e-20	7.82886e-19
#mol format ACD/Labs05091716382D 10 9 0 0 1 0 0 0 0 0 1 V2000 3.4535 -1.3261 0.0000 C 0 0 0 0 0 0 0 0 0 0 0 0 4.6070 -1.9961 0.0000 C 0 0 0 0 0 0 0 0 0 0 0 0 5.7535 -1.3261 0.0000 C 0 0 0 0 0 0 0 0 0 0 0 0 6.9070 -1.9961 0.0000 O 0 0 0 0 0 0 0 0 0 0 0 0 5.7535 0.0000 0.0000 O 0 0 0 0 0 0 0 0 0 0 0 0 3.7505 -3.0115 0.0000 N 0 0 0 0 0 0 0 0 0 0 0 0 5.4565 -3.0115 0.0000 H 0 0 0 0 0 0 0 0 0 0 0 0 2.…	S-(Sulfanylmethyl)-L-cysteine	C4 H9 N O2 S2	-1.78	167.007	168.014	19.881	5.19948e+06		[M+H]+1	4.78876e+06	4.68094e+06	4.72773e+06	4.71245e+06	4.59458e+06	4.84535e+06	5.19948e+06	4.82683e+06	4.56372e+06	4.30455e+06	138222	144638	162354	164700	156223	163368	174295	173165	173476	185960	4.72009e+06	164034	4.86757	8.79515	28.775	4.85	2.02937e-21	2.68924e-20
#mol format OpenBabel09092014582D 57 61 0 0 1 0 0 0 0 0999 V2000 4.9228 0.2285 0.0000 C 0 0 0 0 0 0 0 0 0 0 0 0 4.5142 1.1134 0.0000 C 0 0 2 0 0 0 0 0 0 0 0 0 5.4849 1.0249 0.0000 H 0 0 0 0 0 0 0 0 0 0 0 0 4.5009 2.0880 0.0000 C 0 0 0 0 0 0 0 0 0 0 0 0 3.5699 2.3765 0.0000 C 0 0 0 0 0 0 0 0 0 0 0 0 3.2560 3.2993 0.0000 O 0 0 0 0 0 0 0 0 0 0 0 0 3.0078 1.5802 0.0000 C 0 0 2 0 0 0 0 0 0 0 0 0 3.591…	Sirodesmin H	C20 H26 N2 O8 S	-2.75	454.14	455.147	21.146	5.91099e+06		[M+H]+1	5.59271e+06	5.06903e+06	5.91099e+06	5.57607e+06	5.42736e+06	4.9673e+06	5.50876e+06	5.73737e+06	5.60698e+06	5.57021e+06	122034	140729	151246	154447	158519	169227	173503	176349	171068	174122	5.57314e+06	163873	5.18402	11.028	34.009	5.09	8.45763e-19	7.24602e-18
#mol format ACD/Labs04221415492D 21 21 0 0 0 0 0 0 0 0 2 V2000 4.6284 -3.3218 0.0000 S 0 0 0 0 0 0 0 0 0 0 0 0 4.6008 -1.9783 0.0000 P 0 0 0 0 0 0 0 0 0 0 0 0 5.7510 -2.6501 0.0000 O 0 0 0 0 0 0 0 0 0 0 0 0 4.6008 -0.6625 0.0000 O 0 0 0 0 0 0 0 0 0 0 0 0 8.0514 -2.6409 0.0000 O 0 5 0 0 0 0 0 0 0 0 0 0 9.2016 -4.6376 0.0000 O 0 0 0 0 0 0 0 0 0 0 0 0 3.4506 -2.6409 0.0000 N 0 0 0 0 0 0 0 0 0 0 0 0 …	Butamifos	C13 H21 N2 O4 P S	4.23	332.097	333.105	12.353	2.01032e+06		[M+H]+1	1.58308e+06	1.8081e+06	1.66547e+06	1.59609e+06	1.2566e+06	1.79787e+06	1.64296e+06	1.84996e+06	2.01032e+06	1.82413e+06	120920	131771	144073	173722	153880	158925	167998	174545	172102	178395	1.73167e+06	163462	12.0761	12.5264	10.594	3.41	3.50291e-19	3.16795e-18
#mol format ACD/Labs04281712442D 30 30 0 0 1 0 0 0 0 0 1 V2000 4.9882 -1.7796 0.0000 S 0 0 0 0 0 0 0 0 0 0 0 0 2.2343 -9.7425 0.0000 O 0 0 0 0 0 0 0 0 0 0 0 0 3.6112 -2.5850 0.0000 O 0 0 0 0 0 0 0 0 0 0 0 0 0.8573 -4.1698 0.0000 O 0 0 0 0 0 0 0 0 0 0 0 0 6.3781 -0.9872 0.0000 O 0 0 0 0 0 0 0 0 0 0 0 0 5.7936 -3.1566 0.0000 O 0 0 0 0 0 0 0 0 0 0 0 0 4.1958 -0.4027 0.0000 O 0 0 0 0 0 0 0 0 0 0 0 0 …	EPINEPHRINE 4-SULFATE	C9 H13 N O6 S	4.18	263.047	132.531	20.893	2.80417e+06		[M+2H]+2	540425	941567	389041	383061	375373	2.80417e+06	289779	290979	1.882e+06	475213	69056.9	67463.7	113064	109593	248472	199546	257502	117298	747069	237576	432127	158422	100.801	92.4188	2.728	1.45	0.00136531	0.00208048
#mol format ACD/Labs04221415492D 20 20 0 0 1 0 0 0 0 0 1 V2000 5.8852 -2.0271 0.0000 S 0 0 0 0 0 0 0 0 0 0 0 0 1.1689 -0.7030 0.0000 S 0 0 0 0 0 0 0 0 0 0 0 0 4.7736 -4.0951 0.0000 O 0 0 0 0 0 0 0 0 0 0 0 0 8.1658 -3.4576 0.0000 O 0 0 0 0 0 0 0 0 0 0 0 0 8.1658 -6.0814 0.0000 O 0 0 0 0 0 0 0 0 0 0 0 0 5.8852 -7.3729 0.0000 O 0 0 0 0 0 0 0 0 0 0 0 0 2.4767 -5.4357 0.0000 O 0 0 0 0 0 0 0 0 0 0 0 0 …	3-methylthiopropyl-desulfoglucosinolate	C11 H21 N O6 S2	-2.34	327.08	350.07	11.352	1.94779e+06		[M+Na]+1	1.70474e+06	1.48817e+06	1.94779e+06	1.91077e+06	1.90595e+06	1.8499e+06	1.94088e+06	1.82333e+06	1.88121e+06	1.6548e+06	123574	134102	141790	147565	158459	158305	165917	163751	168558	167867	1.86555e+06	158382	8.25419	10.1768	11.779	3.56	3.72588e-21	4.71932e-20
#mol format Mass Frontier 09/20/2023 22:12:15 2D 16 17 0 0 0 0 0 0 0 0 1 V2000 44.8966 -53.4483 0.0000 O 0 0 0 0 0 0 0 0 0 0 0 0 45.5517 -53.0690 0.0000 C 0 0 0 0 0 0 0 0 0 0 0 0 46.2069 -53.4483 0.0000 C 0 0 0 0 0 0 0 0 0 0 0 0 46.8621 -53.0690 0.0000 C 0 0 0 0 0 0 0 0 0 0 0 0 47.5172 -53.4483 0.0000 C 0 0 0 0 0 0 0 0 0 0 0 0 48.1724 -53.0690 0.0000 C 0 0 0 0 0 0 0 0 0 0 0 0 48.8276 -53.4483 0.0…	Biotin	C10 H16 N2 O3 S	-2.76	244.087	245.095	19.721	6.9938e+06		[M+H]+1	6.63139e+06	6.9938e+06	6.57662e+06	6.65132e+06	6.81798e+06	6.52058e+06	6.91932e+06	6.86124e+06	6.7269e+06	6.89828e+06	147991	137358	137842	153628	168802	158159	158450	170514	180456	169555	6.77244e+06	158305	2.38117	9.08832	42.781	5.42	1.35296e-17	9.69326e-17
#mol format ACD/Labs04281710572D 20 21 0 0 0 0 0 0 0 0 1 V2000 4.6064 -2.0038 0.0000 S 0 0 0 0 0 0 0 0 0 0 0 0 5.5508 -1.0595 0.0000 O 0 0 0 0 0 0 0 0 0 0 0 0 3.6736 -1.0595 0.0000 O 0 0 0 0 0 0 0 0 0 0 0 0 6.9212 -0.6679 0.0000 O 0 0 0 0 0 0 0 0 0 0 0 0 5.7696 -2.6717 0.0000 N 0 0 0 0 0 0 0 0 0 0 0 0 8.0728 -2.6717 0.0000 N 0 0 0 0 0 0 0 0 0 0 0 0 3.4548 -2.6717 0.0000 C 0 0 0 0 0 0 0 0 0 0 0 0 …	glycyclamide	C14 H20 N2 O3 S	-2.66	296.119	297.126	25.265	1.00085e+07		[M+H]+1	8.73217e+06	8.88426e+06	8.89321e+06	9.04762e+06	9.90334e+06	1.00085e+07	9.27077e+06	9.41768e+06	9.60326e+06	9.20939e+06	112706	130647	148853	152595	157526	159925	158589	176953	171754	174929	9.24008e+06	158058	4.68204	12.9955	58.46	5.87	5.4681e-17	3.58997e-16
#mol format OpenBabel09092016362D 26 27 0 0 0 0 0 0 0 0999 V2000 1.7321 -0.0000 0.0000 O 0 0 0 0 0 0 0 0 0 0 0 0 0.8660 -0.5000 0.0000 C 0 0 0 0 0 0 0 0 0 0 0 0 0.8660 -1.5000 0.0000 C 0 0 0 0 0 0 0 0 0 0 0 0 0.0000 -2.0000 0.0000 S 0 0 0 0 0 0 0 0 0 0 0 0 -0.8660 -1.5000 0.0000 C 0 0 0 0 0 0 0 0 0 0 0 0 -1.7321 -2.0000 0.0000 C 0 0 0 0 0 0 0 0 0 0 0 0 -2.5981 -1.5000 0.0000 C 0 0 0 0 0 0 0 0 0 0…	Leptothiazinone A	C10 H11 N O3 S	-2.29	225.045	226.053	25.304	1.83857e+07		[M+H]+1	1.44027e+07	1.59334e+07	1.56544e+07	1.6023e+07	1.61575e+07	1.62618e+07	1.83857e+07	1.55904e+07	1.68087e+07	1.73097e+07	123556	126072	139206	147960	222170	333714	383458	155993	159724	167003	1.60902e+07	157858	6.60096	46.3591	101.928	6.67	2.08522e-11	7.38496e-11
#mol format OpenBabel09092012252D 34 34 0 0 1 0 0 0 0 0999 V2000 4.2731 4.5878 0.0000 C 0 0 0 0 0 0 0 0 0 0 0 0 3.4071 5.0878 0.0000 C 0 0 0 0 0 0 0 0 0 0 0 0 3.4071 6.0878 0.0000 C 0 0 0 0 0 0 0 0 0 0 0 0 2.5411 4.5878 0.0000 C 0 0 0 0 0 0 0 0 0 0 0 0 2.5411 3.5878 0.0000 C 0 0 0 0 0 0 0 0 0 0 0 0 1.6750 3.0878 0.0000 C 0 0 0 0 0 0 0 0 0 0 0 0 1.6750 2.0878 0.0000 C 0 0 0 0 0 0 0 0 0 0 0 0 0.809…	Myxothiazol S2	C13 H17 N O2 S	-2.61	251.097	269.131	19.542	6.37268e+06		[M+NH4]+1	6.37268e+06	5.37564e+06	4.99831e+06	5.12536e+06	5.28567e+06	5.47049e+06	5.43403e+06	5.66937e+06	5.40987e+06	5.16395e+06	126138	130135	138432	147757	159547	155126	162597	165156	162050	163995	5.39275e+06	157336	7.05682	9.71141	34.275	5.1	5.13826e-23	9.53007e-22
#mol format ACD/Labs08091916462D 13 13 0 0 0 0 0 0 0 0 1 V2000 4.7863 0.0000 0.0000 C 0 0 0 0 0 0 0 0 0 0 0 0 3.6373 -0.6660 0.0000 C 0 0 0 0 0 0 0 0 0 0 0 0 3.6373 -1.9979 0.0000 C 0 0 0 0 0 0 0 0 0 0 0 0 4.7863 -2.6639 0.0000 C 0 0 0 0 0 0 0 0 0 0 0 0 4.7863 -3.9885 0.0000 C 0 0 0 0 0 0 0 0 0 0 0 0 3.6373 -4.6545 0.0000 C 0 0 0 0 0 0 0 0 0 0 0 0 2.4809 -3.9885 0.0000 C 0 0 0 0 0 0 0 0 0 0 0 0 2…	3-Vinylphenyl hydrogen sulfate	C8 H8 O4 S	-1.79	200.014	201.021	19.599	3.21436e+06		[M+H]+1	2.82523e+06	3.04245e+06	2.91302e+06	3.06095e+06	2.98401e+06	2.99045e+06	3.21436e+06	2.92403e+06	3.02964e+06	2.97313e+06	121046	139450	138679	147195	157349	157142	159511	166576	170290	171852	2.98723e+06	157246	3.46752	10.5911	18.997	4.25	2.46461e-16	1.48831e-15
#mol format OpenBabel09092012212D 31 32 0 0 1 0 0 0 0 0999 V2000 -3.4641 1.0000 0.0000 C 0 0 0 0 0 0 0 0 0 0 0 0 -2.5981 1.5000 0.0000 S 0 0 0 0 0 0 0 0 0 0 0 0 -1.7321 1.0000 0.0000 C 0 0 0 0 0 0 0 0 0 0 0 0 -0.8660 1.5000 0.0000 C 0 0 0 0 0 0 0 0 0 0 0 0 -0.0000 1.0000 0.0000 C 0 0 3 0 0 0 0 0 0 0 0 0 0.8660 1.5000 0.0000 C 0 0 0 0 0 0 0 0 0 0 0 0 0.8660 2.5000 0.0000 O 0 0 0 0 0 0 0 0 0 0 0 0 …	Cyclo-(L-Pro-L-Met)	C10 H16 N2 O2 S	-1.37	228.093	229.1	16.049	5.86318e+06		[M+H]+1	5.76464e+06	5.6098e+06	5.21855e+06	4.97957e+06	5.52211e+06	5.84609e+06	5.79714e+06	5.86318e+06	5.65551e+06	4.95777e+06	122947	132485	139617	149251	152516	152762	166082	167675	159458	169702	5.63265e+06	152639	6.29193	10.3229	36.902	5.21	8.91598e-22	1.25992e-20
#mol format -OEChem-02070708232D 21 21 0 1 0 0 0 0 0999 V2000 3.3090 1.0794 0.0000 S 0 0 0 0 0 0 0 0 0 0 0 0 2.8090 -0.4594 0.0000 N 0 0 0 0 0 0 0 0 0 0 0 0 3.6180 0.1284 0.0000 C 0 0 3 0 0 0 0 0 0 0 0 0 4.5691 -0.1807 0.0000 C 0 0 0 0 0 0 0 0 0 0 0 0 2.0000 0.1284 0.0000 C 0 0 0 0 0 0 0 0 0 0 0 0 2.3090 1.0794 0.0000 C 0 0 0 0 0 0 0 0 0 0 0 0 5.3122 0.4885 0.0000 C 0 0 0 0 0 0 0 0 0 0 0 0 6.2633…	2-Propylthiazolidine	C6 H13 N S	-0.12	131.077	132.084	45.675	256452		[M+H]+1	168120	124732	168228	135016	113762	111272	137829	135495	124458	177506	117212	113696	256452	177207	132223	86039.3	229924	131983	168813	184538	135256	150518	16.9316	33.7423	0.899	-0.15	0.433861	0.479519
#mol format ACD/Labs04221415492D 13 14 0 0 0 0 0 0 0 0 1 V2000 5.6929 -2.5860 0.0000 S 0 0 0 0 0 0 0 0 0 0 0 0 5.2672 0.0000 0.0000 O 0 0 0 0 0 0 0 0 0 0 0 0 3.5835 -3.6724 0.0000 N 0 0 0 0 0 0 0 0 0 0 0 0 2.3128 -1.9315 0.0000 C 0 0 0 0 0 0 0 0 0 0 0 0 3.5771 -1.5185 0.0000 C 0 0 0 0 0 0 0 0 0 0 0 0 2.3128 -3.2658 0.0000 C 0 0 0 0 0 0 0 0 0 0 0 0 4.3714 -2.5923 0.0000 C 0 0 0 0 0 0 0 0 0 0 0 0 1…	Brassicanal A	C10 H9 N O S	-3.24	191.04	270.061	30.899	420100		[M+DMSO+H]+1	242339	420100	404420	273661	363860	170170	342482	292033	301370	412035	122915	138587	144834	154098	139475	147364	152927	156056	152996	192785	321926	150145	25.2853	11.9701	2.144	1.1	6.44773e-06	1.22623e-05
#mol format ACD/Labs08091917212D 15 16 0 0 0 0 0 0 0 0 1 V2000 1.1553 0.0000 0.0000 C 0 0 0 0 0 0 0 0 0 0 0 0 0.0000 -0.6627 0.0000 C 0 0 0 0 0 0 0 0 0 0 0 0 0.0000 -1.9971 0.0000 C 0 0 0 0 0 0 0 0 0 0 0 0 1.1553 -2.6598 0.0000 C 0 0 0 0 0 0 0 0 0 0 0 0 2.3016 -1.9971 0.0000 C 0 0 0 0 0 0 0 0 0 0 0 0 2.3016 -0.6627 0.0000 C 0 0 0 0 0 0 0 0 0 0 0 0 1.1553 -3.9941 0.0000 C 0 0 0 0 0 0 0 0 0 0 0 0 1…	(3-Phenyl-2-oxiranyl)methyl hydrogen sulfate	C9 H10 O5 S	-2.38	230.024	231.032	16.618	2.20804e+07		[M+H]+1	2.11203e+07	2.09661e+07	2.02265e+07	2.08373e+07	2.06824e+07	2.14316e+07	2.15053e+07	2.14754e+07	2.20804e+07	2.19308e+07	115480	120725	133965	139642	145293	153422	163466	157215	156776	165155	2.12759e+07	149358	2.68971	11.9738	142.449	7.15	4.86525e-17	3.21374e-16
#mol format Mass Frontier 9/12/2024 7:06:47 PM 2D 27 29 0 0 0 0 0 0 0 0 1 V2000 2.8966 -1.1034 0.0000 C 0 0 0 0 0 0 0 0 0 0 0 0 2.2414 -0.7241 0.0000 C 0 0 0 0 0 0 0 0 0 0 0 0 1.5862 -1.1034 0.0000 C 0 0 0 0 0 0 0 0 0 0 0 0 1.5862 -1.8621 0.0000 C 0 0 0 0 0 0 0 0 0 0 0 0 2.2414 -2.2414 0.0000 C 0 0 0 0 0 0 0 0 0 0 0 0 2.8966 -1.8621 0.0000 C 0 0 0 0 0 0 0 0 0 0 0 0 3.5517 -2.2414 0.0000 O 0 0 0 0…	{4-[3-(3,4-Dichlorophenoxy)-2-hydroxypropyl]-1,4-diazepan-1-yl}(2-thienyl)methanone	C19 H22 Cl2 N2 O3 S	0.93	428.073	429.08	22.204	7.47822e+06	57.8	[M+H]+1	6.71541e+06	7.02559e+06	7.36786e+06	6.4897e+06	7.36646e+06	6.86407e+06	7.39369e+06	7.39067e+06	7.47822e+06	6.67641e+06	119170	127434	138847	142603	147111	150386	154941	157595	152087	163516	7.19602e+06	148748	5.18587	9.45992	48.377	5.6	1.19448e-21	1.6471e-20
#mol format ACD/Labs04281710392D 29 32 0 0 0 0 0 0 0 0 1 V2000 3.4572 -8.6660 0.0000 S 0 0 0 0 0 0 0 0 0 0 0 0 8.0898 -4.6787 0.0000 O 0 0 0 0 0 0 0 0 0 0 0 0 11.5240 -0.0230 0.0000 O 0 0 0 0 0 0 0 0 0 0 0 0 3.4572 -6.0040 0.0000 N 0 0 0 0 0 0 0 0 0 0 0 0 5.7620 -2.0052 0.0000 N 0 0 0 0 0 0 0 0 0 0 0 0 4.6096 -6.6724 0.0000 C 0 0 0 0 0 0 0 0 0 0 0 0 2.3048 -6.6724 0.0000 C 0 0 0 0 0 0 0 0 0 0 0 0…	Quide	C24 H30 N2 O2 S	3.13	410.204	411.211	25.036	725723		[M+H]+1	513455	577458	496775	605099	655140	559904	594983	662486	725723	663382	111960	131938	141782	148627	140843	148791	153141	158676	167334	160520	600041	148709	11.9086	10.9032	4.035	2.01	5.65656e-16	3.26483e-15
#mol format OpenBabel09092013572D 35 35 0 0 1 0 0 0 0 0999 V2000 0.2788 -1.7601 0.0000 C 0 0 0 0 0 0 0 0 0 0 0 0 -0.3090 -0.9511 0.0000 C 0 0 0 0 0 0 0 0 0 0 0 0 -1.3090 -0.9511 0.0000 N 0 0 0 0 0 0 0 0 0 0 0 0 -1.6180 -0.0000 0.0000 C 0 0 0 0 0 0 0 0 0 0 0 0 -0.8090 0.5878 0.0000 C 0 0 0 0 0 0 0 0 0 0 0 0 -0.0000 -0.0000 0.0000 S 0 0 0 0 0 0 0 0 0 0 0 0 -2.5691 0.3090 0.0000 C 0 0 0 0 0 0 0 0 0 …	(6E)-3,5-Dihydroxy-6-methyl-7-(2-methyl-1,3-thiazol-4-yl)-6-heptenoic acid	C12 H17 N O4 S	-1.69	271.087	272.095	24.685	5.3686e+06		[M+H]+1	5.3686e+06	5.08811e+06	4.76363e+06	4.60349e+06	5.0691e+06	4.43877e+06	4.91807e+06	5.29165e+06	5.14013e+06	4.09041e+06	109834	127548	134066	136942	152892	146786	150229	158709	153749	154189	4.99359e+06	148507	8.27072	10.7318	33.625	5.07	7.60496e-23	1.34947e-21
#mol format OpenBabel09092015522D 34 34 0 0 1 0 0 0 0 0999 V2000 0.6478 -1.0572 0.0000 C 0 0 0 0 0 0 0 0 0 0 0 0 -0.2950 -0.9078 0.0000 C 0 0 2 0 0 0 0 0 0 0 0 0 -0.6289 -1.8021 0.0000 H 0 0 0 0 0 0 0 0 0 0 0 0 -1.2495 -0.9078 0.0000 C 0 0 0 0 0 0 0 0 0 0 0 0 -1.5445 -0.0000 0.0000 C 0 0 0 0 0 0 0 0 0 0 0 0 -2.4523 0.2950 0.0000 O 0 0 0 0 0 0 0 0 0 0 0 0 -0.7722 0.5611 0.0000 N 0 0 0 0 0 0 0 0 0 …	Violaceimide C	C11 H15 N O6 S	-2.3	289.061	290.069	17.616	401757		[M+H]+1	401757	304482	270999	278465	267422	176500	228698	179052	184838	191595	116708	126814	145344	141416	146693	150107	155141	155999	162677	181977	248060	148400	28.8063	12.2476	1.672	0.74	0.000211172	0.000344993
#mol format ACD/Labs04281710572D 22 24 0 0 1 0 0 0 0 0 1 V2000 5.6777 -2.6532 0.0000 C 0 0 0 0 0 0 0 0 0 0 0 0 4.8989 -3.7308 0.0000 C 0 0 0 0 0 0 0 0 0 0 0 0 4.8989 -1.5847 0.0000 S 0 0 0 0 0 0 0 0 0 0 0 0 3.6312 -1.9922 0.0000 C 0 0 0 0 0 0 0 0 0 0 0 0 3.6312 -3.3233 0.0000 N 0 0 0 0 0 0 0 0 0 0 0 0 2.3000 -3.3233 0.0000 C 0 0 0 0 0 0 0 0 0 0 0 0 2.3000 -1.9922 0.0000 C 0 0 0 0 0 0 0 0 0 0 0 0 …	FAROPENEM	C12 H15 N O5 S	-2.7	285.066	286.074	18.974	1.80574e+07		[M+H]+1	1.55295e+07	1.58504e+07	1.63985e+07	1.68609e+07	1.70453e+07	1.80574e+07	1.56833e+07	1.77168e+07	1.70064e+07	1.5876e+07	108640	122381	136627	142168	145631	149569	154002	161865	158880	157685	1.66297e+07	147600	5.2799	11.9067	112.667	6.82	2.49007e-19	2.30834e-18
#mol format -OEChem-02070708192D 13 12 0 1 0 0 0 0 0999 V2000 5.1350 0.2500 0.0000 S 0 0 0 0 0 0 0 0 0 0 0 0 2.5369 0.7500 0.0000 O 0 0 0 0 0 0 0 0 0 0 0 0 3.4030 0.2500 0.0000 C 0 0 3 0 0 0 0 0 0 0 0 0 4.2690 0.7500 0.0000 C 0 0 0 0 0 0 0 0 0 0 0 0 3.4030 -0.7500 0.0000 C 0 0 0 0 0 0 0 0 0 0 0 0 3.4030 0.8700 0.0000 H 0 0 0 0 0 0 0 0 0 0 0 0 4.6675 1.2249 0.0000 H 0 0 0 0 0 0 0 0 0 0 0 0 3.8705 …	MFCD00004878	C3 H8 O S	1.38	92.0297	93.037	29.633	154700		[M+H]+1	78770.1	81490.1	91285.5	87851.5	84791.7	85562.9	88869.1	92587.7	90129.7	96323.8	124177	149879	154700	128343	146045	145785	148911	147678	147001	154123	88360.3	147339	6.00147	7.06171	0.6	-0.74	4.7349e-12	1.80414e-11
#mol format OpenBabel09092015142D 32 33 0 0 0 0 0 0 0 0999 V2000 4.3301 -1.5000 0.0000 C 0 0 0 0 0 0 0 0 0 0 0 0 4.3301 -0.5000 0.0000 O 0 0 0 0 0 0 0 0 0 0 0 0 3.4641 -0.0000 0.0000 C 0 0 0 0 0 0 0 0 0 0 0 0 2.5981 -0.5000 0.0000 C 0 0 0 0 0 0 0 0 0 0 0 0 1.7321 -0.0000 0.0000 C 0 0 0 0 0 0 0 0 0 0 0 0 1.7321 1.0000 0.0000 N 0 0 0 0 0 0 0 0 0 0 0 0 2.5981 1.5000 0.0000 C 0 0 0 0 0 0 0 0 0 0 0 0 …	Collismycin B	C13 H13 N3 O2 S	-2.93	275.072	276.079	21.222	1.97405e+07		[M+H]+1	1.78484e+07	1.76706e+07	1.907e+07	1.83398e+07	1.77726e+07	1.70398e+07	1.931e+07	1.87355e+07	1.85771e+07	1.97405e+07	110839	124392	134521	144264	149883	144703	154830	156819	155834	154513	1.84585e+07	147293	4.54465	10.7598	125.318	6.97	9.9988e-20	9.8774e-19
#mol format ACD/Labs04221415492D 22 23 0 0 0 0 0 0 0 0 1 V2000 7.8900 -1.3404 0.0000 S 0 0 0 0 0 0 0 0 0 0 0 0 0.7975 -1.5950 0.0000 O 0 0 0 0 0 0 0 0 0 0 0 0 0.7975 -3.7329 0.0000 O 0 0 0 0 0 0 0 0 0 0 0 0 7.8900 0.0000 0.0000 O 0 0 0 0 0 0 0 0 0 0 0 0 2.0701 -2.0022 0.0000 C 0 0 0 0 0 0 0 0 0 0 0 0 2.0701 -3.3426 0.0000 C 0 0 0 0 0 0 0 0 0 0 0 0 4.4116 -2.0022 0.0000 C 0 0 0 0 0 0 0 0 0 0 0 0 3…	Piperonyl sulfoxide	C18 H28 O3 S	-2.53	324.175	325.182	36.126	2.76949e+06		[M+H]+1	2.47716e+06	2.5017e+06	2.40451e+06	2.75872e+06	2.49464e+06	2.70298e+06	2.76949e+06	2.62931e+06	2.67162e+06	2.62547e+06	144429	142071	149868	140535	150201	134835	142700	159990	155105	162411	2.62739e+06	147148	4.87692	6.01299	17.855	4.16	1.43342e-26	6.83168e-25
#mol format ACD/Labs03221913572D 22 23 0 0 0 0 0 0 0 0 1 V2000 0.0000 -2.0008 0.0000 C 0 0 0 0 0 0 0 0 0 0 0 0 1.1524 -1.3296 0.0000 C 0 0 0 0 0 0 0 0 0 0 0 0 2.3047 -2.0008 0.0000 C 0 0 0 0 0 0 0 0 0 0 0 0 2.3047 -3.3304 0.0000 C 0 0 0 0 0 0 0 0 0 0 0 0 3.4571 -3.9889 0.0000 C 0 0 0 0 0 0 0 0 0 0 0 0 4.6094 -3.3304 0.0000 C 0 0 0 0 0 0 0 0 0 0 0 0 4.6094 -2.0008 0.0000 C 0 0 0 0 0 0 0 0 0 0 0 0 …	acetohexamide	C15 H20 N2 O4 S	-2.95	324.113	325.121	13.193	1.98497e+06		[M+H]+1	1.60721e+06	1.60598e+06	1.81864e+06	1.65647e+06	1.63524e+06	1.88612e+06	1.50731e+06	1.98497e+06	1.34545e+06	1.70244e+06	106432	169374	122673	146521	166390	170056	143802	140466	139568	147779	1.64585e+06	145161	11.0811	14.0029	11.338	3.5	1.89733e-18	1.54015e-17
#mol format Mass Frontier 9/12/2024 7:06:45 PM 2D 25 28 0 0 0 0 0 0 0 0 1 V2000 6.3103 -4.7241 0.0000 O 0 0 0 0 0 0 0 0 0 0 0 0 7.0345 -4.4828 0.0000 S 0 0 0 0 0 0 0 0 0 0 0 0 6.7931 -3.7586 0.0000 N 0 0 0 0 0 0 0 0 0 0 0 0 7.2759 -5.2069 0.0000 C 0 0 0 0 0 0 0 0 0 0 0 0 7.7586 -4.2414 0.0000 O 0 0 0 0 0 0 0 0 0 0 0 0 8.0000 -5.4483 0.0000 C 0 0 0 0 0 0 0 0 0 0 0 0 6.8276 -5.8276 0.0000 S 0 0 0 0…	N-{[(2R,4S,5S)-5-(4-Morpholinylmethyl)-1-azabicyclo[2.2.2]oct-2-yl]methyl}-2-thiophenesulfonamide	C17 H27 N3 O3 S2	-1.14	385.149	386.156	28.383	9.7128e+06	82.4	[M+H]+1	7.70685e+06	8.84348e+06	8.72539e+06	8.71773e+06	8.54142e+06	8.95913e+06	9.7128e+06	9.18065e+06	9.68085e+06	9.46715e+06	125218	130326	140104	138799	144532	159765	144042	156646	150750	150463	8.9013e+06	144287	6.72675	7.59679	61.692	5.95	1.03951e-27	7.18302e-26
#mol format ACD/Labs04221415492D 18 19 0 0 1 0 0 0 0 0 1 V2000 1.7946 -6.9219 0.0000 S 0 0 0 0 0 0 0 0 0 0 0 0 3.1263 -4.5932 0.0000 N 0 0 0 0 0 0 0 0 0 0 0 0 3.1263 -2.3287 0.0000 C 0 0 0 0 0 0 0 0 0 0 0 0 3.7957 -3.4610 0.0000 C 0 0 0 0 0 0 0 0 0 0 0 0 3.7244 -1.1323 0.0000 C 0 0 0 0 0 0 0 0 0 0 0 0 5.1273 -3.4610 0.0000 C 0 0 0 0 0 0 0 0 0 0 0 0 2.3287 -3.3969 0.0000 C 0 0 0 0 0 0 0 0 0 0 0 0 …	Axisothiocyanate 3	C16 H25 N S	-2.81	263.17	342.191	22.646	584699		[M+DMSO+H]+1	287223	339747	431685	584699	328832	360415	366403	328896	282694	338545	107310	118562	128368	139754	145601	140550	160670	158989	159638	155833	339146	143076	24.0831	13.1052	2.37	1.25	4.17487e-09	1.12909e-08
#mol format OpenBabel09092016072D 35 37 0 0 1 0 0 0 0 0999 V2000 0.9706 -4.4945 0.0000 C 0 0 0 0 0 0 0 0 0 0 0 0 1.8366 -3.9945 0.0000 O 0 0 0 0 0 0 0 0 0 0 0 0 1.8366 -2.9945 0.0000 C 0 0 0 0 0 0 0 0 0 0 0 0 0.9706 -2.4945 0.0000 C 0 0 0 0 0 0 0 0 0 0 0 0 0.9706 -1.4945 0.0000 C 0 0 0 0 0 0 0 0 0 0 0 0 1.8366 -0.9945 0.0000 C 0 0 0 0 0 0 0 0 0 0 0 0 2.7026 -1.4945 0.0000 C 0 0 0 0 0 0 0 0 0 0 0 …	Karamomycin A	C15 H15 N O3 S	-2.96	289.076	290.084	34.761	3.51308e+06		[M+H]+1	3.22722e+06	2.84414e+06	3.0368e+06	3.40642e+06	3.14025e+06	3.18133e+06	3.51308e+06	3.11094e+06	3.2694e+06	3.17628e+06	126743	135408	136345	142700	141741	144747	138755	150465	154205	163076	3.1788e+06	142220	5.82604	7.24441	22.351	4.48	9.16976e-26	3.35014e-24
#mol format ACD/Labs06251410132D 7 7 0 0 0 0 0 0 0 0 1 V2000 2.7506 -3.4169 0.0000 O 0 0 0 0 0 0 0 0 0 0 0 0 2.3406 -2.1527 0.0000 C 0 0 0 0 0 0 0 0 0 0 0 0 3.1231 -1.0763 0.0000 S 0 0 0 0 0 0 0 0 0 0 0 0 2.3406 0.0000 0.0000 C 0 0 0 0 0 0 0 0 0 0 0 0 1.0763 -0.4100 0.0000 C 0 0 0 0 0 0 0 0 0 0 0 0 1.0763 -1.7426 0.0000 C 0 0 0 0 0 0 0 0 0 0 0 0 0.0000 -2.5217 0.0000 N 0 0 0 0 0 0 0 0 0 0 0 0 1 2…	Homocysteine thiolactone	C4 H7 N O S	0.2	117.025	252.084	15.51	689311		[2M+NH4]+1	568736	473608	689311	138663	153618	148599	438303	308211	158268	664003	176264	127910	229501	155556	223478	141529	130664	135070	138931	133029	373257	140230	59.1746	24.0223	2.662	1.41	0.0100488	0.013587
#mol format OpenBabel09092016232D 37 38 0 0 1 0 0 0 0 0999 V2000 -0.8660 -1.5000 0.0000 C 0 0 0 0 0 0 0 0 0 0 0 0 -0.8660 -0.5000 0.0000 C 0 0 0 0 0 0 0 0 0 0 0 0 -1.7321 0.0000 0.0000 C 0 0 0 0 0 0 0 0 0 0 0 0 -1.7321 1.0000 0.0000 N 0 0 0 0 0 0 0 0 0 0 0 0 -2.5981 1.5000 0.0000 C 0 0 1 0 0 0 0 0 0 0 0 0 -1.7321 2.0000 0.0000 H 0 0 0 0 0 0 0 0 0 0 0 0 -3.1859 0.6910 0.0000 C 0 0 0 0 0 0 0 0 0 0 …	Thymidine-3-mercaptocarbamic acid	C11 H15 N3 O7 S	1.82	333.064	334.071	21.674	298100		[M+H]+1	18324.9	19024.9	20321.7	19552.9	21312.5	22123.3	22029.2	22511.1	21644	22627.3	298100	120828	191892	170563	81813.8	83414.1	217520	111984	58519.2	150918	21478.3	135873	7.35254	49.3635	0.158	-2.66	7.43944e-07	1.5591e-06
#mol format ELEMENTL06072116542D Dotmatics Elemental 9 8 0 0 0 0 999 V2000 -6.9282 0.8000 0.0000 C 0 0 0 0 0 -1.3856 0.8000 0.0000 C 0 0 0 0 0 -5.5426 0.0000 0.0000 C 0 0 0 0 0 -4.1569 0.8000 0.0000 C 0 0 0 0 0 -2.7713 0.0000 0.0000 O 0 0 0 0 0 0.0000 0.0000 0.0000 C 0 0 0 0 0 -4.1569 2.4000 0.0000 O 0 0 0 0 0 -8.3139 0.0000 0.0000 C 0 0 0 0 0 -6.9281 2.4000 0.0000 S 0 0 0 0 0 1 3 1 0 0 0 2 5 1 0…	Ethyl 3-mercaptobutyrate	C6 H12 O2 S	-4.94	148.055	149.062	0.309	203680		[M+H]+1	60823.2	129472	170065	83197	92742	197635	100877	96328.9	93048.3	99715.8	115971	107590	198370	162495	92109.2	203680	137731	155681	132039	120912	98022.4	134885	37.171	26.1215	0.727	-0.46	0.0695094	0.0868062
#mol format ACD/Labs04221415492D 14 15 0 0 0 0 0 0 0 0 1 V2000 4.7280 -5.7306 0.0000 S 0 0 0 0 0 0 0 0 0 0 0 0 2.3128 -7.3188 0.0000 O 0 0 0 0 0 0 0 0 0 0 0 0 1.1417 0.0000 0.0000 O 0 0 0 0 0 0 0 0 0 0 0 0 2.3128 -1.9980 0.0000 N 0 0 0 0 0 0 0 0 0 0 0 0 0.0000 -1.9834 0.0000 N 0 0 0 0 0 0 0 0 0 0 0 0 3.4618 -3.9888 0.0000 C 0 0 0 0 0 0 0 0 0 0 0 0 3.4618 -5.3208 0.0000 C 0 0 0 0 0 0 0 0 0 0 0 0 2…	sulbenox	C9 H10 N2 O2 S	-1.69	210.046	211.053	11.61	1.16643e+06		[M+H]+1	952784	975543	1.09259e+06	1.01327e+06	1.05368e+06	869458	1.12599e+06	1.10305e+06	1.16643e+06	1.0607e+06	106646	117411	122403	134822	132246	134465	147110	146620	146876	151199	1.05719e+06	134643	8.60569	10.9995	7.852	2.97	4.67559e-19	4.14907e-18
#mol format OpenBabel09092012212D 27 28 0 0 0 0 0 0 0 0999 V2000 -0.9135 -2.5933 0.0000 C 0 0 0 0 0 0 0 0 0 0 0 0 -0.9135 -1.5933 0.0000 N 0 0 0 0 0 0 0 0 0 0 0 0 -1.7796 -1.0933 0.0000 C 0 0 0 0 0 0 0 0 0 0 0 0 -2.6456 -1.5933 0.0000 C 0 0 0 0 0 0 0 0 0 0 0 0 -3.5116 -1.0933 0.0000 C 0 0 0 0 0 0 0 0 0 0 0 0 -3.5116 -0.0933 0.0000 C 0 0 0 0 0 0 0 0 0 0 0 0 -2.6456 0.4067 0.0000 C 0 0 0 0 0 0 0 0 …	Anithiactin B	C11 H11 N3 O S	-1.04	233.062	508.158	15.465	905428		[2M+ACN+H]+1	695493	527019	684784	703878	725598	686804	629790	576711	905428	780797	94876.8	108484	115682	124963	122356	131256	139765	138047	138555	144789	691148	128110	15.1778	12.614	5.395	2.43	8.88645e-16	5.01927e-15
#mol format ACD/Labs04281710582D 19 20 0 0 0 0 0 0 0 0 1 V2000 8.0520 -1.3326 0.0000 S 0 0 0 0 0 0 0 0 0 0 0 0 9.3846 -1.3326 0.0000 O 0 0 0 0 0 0 0 0 0 0 0 0 6.7194 -1.3326 0.0000 O 0 0 0 0 0 0 0 0 0 0 0 0 3.4160 -6.6631 0.0000 N 0 0 0 0 0 0 0 0 0 0 0 0 8.0520 -2.6558 0.0000 C 0 0 0 0 0 0 0 0 0 0 0 0 6.8977 -4.6548 0.0000 C 0 0 0 0 0 0 0 0 0 0 0 0 5.7246 -5.3305 0.0000 C 0 0 0 0 0 0 0 0 0 0 0 0 …	Pridopidine	C15 H23 N O2 S	-2.73	281.144	282.151	37.09	1.1143e+07		[M+H]+1	1.05516e+07	1.0376e+07	1.06239e+07	1.04763e+07	1.0653e+07	1.03303e+07	1.10882e+07	1.08657e+07	1.09197e+07	1.1143e+07	100481	106913	115266	129028	125403	128367	125103	130173	128357	128051	1.06384e+07	126727	2.68703	8.61777	83.948	6.39	6.63901e-19	5.77874e-18
#mol format ELEMENTL10062108062D Dotmatics Elemental 22 21 0 0 0 0 999 V2000 12.4807 -3.5886 0.0000 S 0 0 0 0 0 9.4022 -3.6415 0.0000 N 0 0 0 0 0 4.8861 -4.5110 0.0000 C 0 0 0 0 0 3.3807 -3.6415 0.0000 C 0 0 0 0 0 6.3915 -3.6415 0.0000 C 0 0 0 0 0 1.8753 -4.5110 0.0000 C 0 0 0 0 0 7.8969 -4.5110 0.0000 C 0 0 0 0 0 0.3700 -3.6415 0.0000 C 0 0 0 0 0 10.9076 -4.5110 0.0000 C 0 0 0 0 0 4.1983 -5.3416…	Hexyl Isothiocyanate	C7 H13 N S	3.13	143.077	144.085	32.375	217682		[M+H]+1	51857.8	57491.3	63582.1	60039.1	65389.1	62586.1	64792	125523	65109.4	67588.8	106883	100582	102636	117669	106067	122222	123450	125555	130448	115751	64187.1	116710	30.1067	9.09889	0.55	-0.86	2.19895e-05	3.94585e-05
#mol format ACD/Labs04221415492D 17 19 0 0 1 0 0 0 0 0 1 V2000 6.0052 -2.6263 0.0000 S 0 0 0 0 0 0 0 0 0 0 0 0 7.0060 -1.8976 0.0000 S 0 0 0 0 0 0 0 0 0 0 0 0 4.4839 -4.8362 0.0000 O 0 0 0 0 0 0 0 0 0 0 0 0 6.3415 -5.9651 0.0000 O 0 0 0 0 0 0 0 0 0 0 0 0 0.6886 -1.3612 0.0000 N 0 0 0 0 0 0 0 0 0 0 0 0 1.4893 -2.2339 0.0000 C 0 0 0 0 0 0 0 0 0 0 0 0 1.4092 -3.2188 0.0000 C 0 0 0 0 0 0 0 0 0 0 0 0 …	8-Methyl-8-azabicyclo[3.2.1]oct-3-yl (3S)-1,2-dithiolane-3-carboxylate	C12 H19 N O2 S2	-5.05	273.084	274.092	16.773	599167		[M+H]+1	591068	474007	505883	326068	508960	481428	555622	422211	260176	599167	85318.4	95216.1	107299	107922	115217	120129	120387	120635	118086	121612	493656	116651	23.2494	11.1229	4.232	2.08	1.7686e-09	4.99871e-09
#mol format ACD/Labs04281711152D 10 9 0 0 1 0 0 0 0 0 1 V2000 1.1572 -1.3434 0.0000 C 0 0 0 0 0 0 0 0 0 0 0 0 2.3226 -1.9908 0.0000 C 0 0 0 0 0 0 0 0 0 0 0 0 3.4798 -1.3434 0.0000 C 0 0 0 0 0 0 0 0 0 0 0 0 4.6371 -1.9908 0.0000 C 0 0 0 0 0 0 0 0 0 0 0 0 5.8024 -1.3434 0.0000 C 0 0 0 0 0 0 0 0 0 0 0 0 6.9353 -1.9908 0.0000 C 0 0 0 0 0 0 0 0 0 0 0 0 8.0926 -1.3434 0.0000 C 0 0 0 0 0 0 0 0 0 0 0 0 3…	(S)-1-Methoxy-3-heptanethiol	C8 H18 O S	-0.69	162.108	163.115	26.808	452243		[M+H]+1	336139	97726.8	269626	102439	103574	141451	124698	452243	107297	370865	78280.9	112929	96334.5	112404	94396.1	108884	112616	117799	116136	110231	133074	111318	63.713	11.7551	1.195	0.26	0.0260485	0.0339446
#mol format ACD/Labs03221913572D 11 11 0 0 0 0 0 0 0 0 1 V2000 4.7651 -1.9948 0.0000 C 0 0 0 0 0 0 0 0 0 0 0 0 3.6167 -1.3259 0.0000 C 0 0 0 0 0 0 0 0 0 0 0 0 2.4625 -1.9948 0.0000 C 0 0 0 0 0 0 0 0 0 0 0 0 2.4625 -3.3208 0.0000 C 0 0 0 0 0 0 0 0 0 0 0 0 3.6167 -3.9897 0.0000 C 0 0 0 0 0 0 0 0 0 0 0 0 4.7651 -3.3267 0.0000 C 0 0 0 0 0 0 0 0 0 0 0 0 5.9194 -3.9897 0.0000 N 0 0 0 0 0 0 0 0 0 0 0 0 …	sulfanilamide	C6 H8 N2 O2 S	0.37	172.031	173.038	16.539	1.09317e+06		[M+H]+1	925610	1.09317e+06	888391	573686	985728	736335	548463	880788	975764	724877	81949	91622	101360	103689	107230	114827	114510	113796	117499	117680	884590	110513	21.7108	11.2573	8.004	3	1.40841e-12	5.68013e-12
#mol format OpenBabel09092013562D 64 66 0 0 1 0 0 0 0 0999 V2000 3.4392 0.2247 0.0000 C 0 0 0 0 0 0 0 0 0 0 0 0 2.4732 -0.0341 0.0000 C 0 0 1 0 0 0 0 0 0 0 0 0 1.6072 -0.5341 0.0000 C 0 0 0 0 0 0 0 0 0 0 0 0 0.7412 -0.0341 0.0000 C 0 0 0 0 0 0 0 0 0 0 0 0 0.7412 0.9659 0.0000 C 0 0 1 0 0 0 0 0 0 0 0 0 0.2412 1.8320 0.0000 H 0 0 0 0 0 0 0 0 0 0 0 0 1.6072 1.4659 0.0000 C 0 0 2 0 0 0 0 0 0 0 0 0 0.…	Kalihinol J	C22 H35 Cl N2 O3 S	-3.59	442.204	443.212	15.104	269979		[M+H]+1	146776	145353	204422	147414	183535	168411	269979	169092	243326	168310	88650.2	93693.2	100643	104468	108505	110575	114396	119114	120600	121346	168752	109540	23.0135	10.4632	1.541	0.62	1.05712e-05	1.96456e-05
#mol format ACD/Labs08121512342D 12 12 0 0 0 0 0 0 0 0 1 V2000 5.7573 -5.9847 0.0000 C 0 0 0 0 0 0 0 0 0 0 0 0 2.3041 0.0000 0.0000 C 0 0 0 0 0 0 0 0 0 0 0 0 0.0000 -3.9918 0.0000 C 0 0 0 0 0 0 0 0 0 0 0 0 5.7573 -4.6561 0.0000 C 0 0 0 0 0 0 0 0 0 0 0 0 3.4532 -0.6643 0.0000 C 0 0 0 0 0 0 0 0 0 0 0 0 1.1491 -4.6561 0.0000 C 0 0 0 0 0 0 0 0 0 0 0 0 4.6082 -3.9918 0.0000 C 0 0 0 0 0 0 0 0 0 0 0 0 3…	2,4,6-Triethyl-1,3,5-oxadithiane	C9 H18 O S2	2.32	206.08	207.087	44.387	231341		[M+H]+1	118623	123200	113525	114450	130819	118964	110339	147188	136861	108675	107574	127124	93369.4	154367	84513.3	231341	102980	79161.6	110702	111864	118794	109138	10.1894	37.0309	1.088	0.12	0.570685	0.613361
#mol format OpenBabel09092016412D 62 64 0 0 1 0 0 0 0 0999 V2000 -0.5240 1.4397 0.0000 C 0 0 0 0 0 0 0 0 0 0 0 0 0.3420 0.9397 0.0000 C 0 0 0 0 0 0 0 0 0 0 0 0 0.9848 1.7057 0.0000 C 0 0 0 0 0 0 0 0 0 0 0 0 1.8508 2.2057 0.0000 C 0 0 0 0 0 0 0 0 0 0 0 0 2.8356 2.3794 0.0000 C 0 0 0 0 0 0 0 0 0 0 0 0 2.8356 3.3794 0.0000 C 0 0 0 0 0 0 0 0 0 0 0 0 3.8204 2.2057 0.0000 C 0 0 0 0 0 0 0 0 0 0 0 0 4.68…	Guangnanmycin A	C24 H30 N2 O4 S2	-3.55	474.163	475.17	24.642	710013		[M+H]+1	576180	577266	312832	611196	710013	510697	650483	659305	519478	486935	79054.7	86075.6	96496	98566.4	110046	105651	108130	113494	110664	110980	576723	106891	20.0651	11.45	5.395	2.43	1.34072e-11	4.85609e-11
#mol format ACD/Labs03221913572D 14 15 0 0 0 0 0 0 0 0 1 V2000 8.0577 -0.6607 0.0000 C 0 0 0 0 0 0 0 0 0 0 0 0 6.9054 0.0000 0.0000 C 0 0 0 0 0 0 0 0 0 0 0 0 5.7532 -0.6607 0.0000 C 0 0 0 0 0 0 0 0 0 0 0 0 5.7532 -1.9902 0.0000 C 0 0 0 0 0 0 0 0 0 0 0 0 6.9054 -2.6590 0.0000 C 0 0 0 0 0 0 0 0 0 0 0 0 8.0577 -1.9902 0.0000 C 0 0 0 0 0 0 0 0 0 0 0 0 4.6009 -2.6590 0.0000 S 0 0 0 0 0 0 0 0 0 0 0 0 3…	diphenyldisulfide	C12 H10 S2	2	218.023	110.019	16.879	247021		[M+2H]+2	139143	129879	188274	118729	130017	169539	157598	129757	136316	134479	73269	80748.5	247021	97538.6	95895.4	100414	105682	103506	103905	109401	135397	101960	15.0728	43.7356	1.328	0.41	0.0206401	0.0271362
#mol format OpenBabel09092013102D 24 24 0 0 1 0 0 0 0 0999 V2000 -0.8660 -1.5000 0.0000 C 0 0 0 0 0 0 0 0 0 0 0 0 -0.8660 -0.5000 0.0000 C 0 0 3 0 0 0 0 0 0 0 0 0 -1.7321 -0.0000 0.0000 C 0 0 0 0 0 0 0 0 0 0 0 0 -1.7321 1.0000 0.0000 C 0 0 0 0 0 0 0 0 0 0 0 0 -2.5981 1.5000 0.0000 O 0 0 0 0 0 0 0 0 0 0 0 0 -0.8660 1.5000 0.0000 C 0 0 0 0 0 0 0 0 0 0 0 0 -0.0000 1.0000 0.0000 C 0 0 0 0 0 0 0 0 0 0…	Citreothiopyrane A	C9 H12 O2 S	-1.4	184.056	167.052	18.491	1.7528e+06		[M+H-H2O]+1	1.21039e+06	1.41737e+06	1.59816e+06	1.69077e+06	1.50923e+06	1.11236e+06	1.48567e+06	855633	1.7528e+06	1.44205e+06	58248.3	61767.2	64651.3	92974.2	95952.8	213760	107594	208815	185504	159112	1.46386e+06	101774	19.5887	49.2317	14.384	3.85	5.10655e-09	1.36551e-08
#mol format Mass Frontier 9/12/2024 7:06:01 PM 2D 32 35 0 0 0 0 0 0 0 0 1 V2000 1.8276 -0.5172 0.0000 C 0 0 0 0 0 0 0 0 0 0 0 0 1.8276 -1.2414 0.0000 C 0 0 0 0 0 0 0 0 0 0 0 0 1.1724 -1.6207 0.0000 O 0 0 0 0 0 0 0 0 0 0 0 0 1.1724 -2.3793 0.0000 C 0 0 0 0 0 0 0 0 0 0 0 0 1.8276 -2.7586 0.0000 C 0 0 0 0 0 0 0 0 0 0 0 0 2.4828 -2.3793 0.0000 N 0 0 0 0 0 0 0 0 0 0 0 0 3.1034 -2.7586 0.0000 C 0 0 0 0…	N,N'-di[4-(2,6-dimethylmorpholino)phenyl]thiourea	C25 H34 N4 O2 S	-0.01	454.24	477.23	39.433	2.03835e+06	93.3	[M+Na]+1	99095.6	103902	103107	109047	101422	114404	111899	109725	111616	116930	77732.4	91089.6	90360.1	106302	94410.8	99532.6	99312.3	98909.1	99554.4	99345.9	109386	99110.7	5.48307	8.19347	1.104	0.14	0.00155652	0.00236039
#mol format ACD/Labs04281710322D 11 11 0 0 0 0 0 0 0 0 1 V2000 0.0000 0.0000 0.0000 S 0 0 0 0 0 0 0 0 0 0 0 0 0.6644 -1.1553 0.0000 C 0 0 0 0 0 0 0 0 0 0 0 0 0.0000 -2.3046 0.0000 N 0 0 0 0 0 0 0 0 0 0 0 0 1.9933 -1.1553 0.0000 N 0 0 0 0 0 0 0 0 0 0 0 0 2.6578 -2.3046 0.0000 C 0 0 0 0 0 0 0 0 0 0 0 0 3.9927 -2.3046 0.0000 C 0 0 0 0 0 0 0 0 0 0 0 0 4.6571 -1.1553 0.0000 C 0 0 0 0 0 0 0 0 0 0 0 0 5…	propylthiouracil	C7 H10 N2 O S	-1.53	170.051	171.058	20.382	563419		[M+H]+1	331522	440197	330900	473789	503137	469330	563419	471248	511617	439863	83465.1	102870	81404.4	118942	113977	86514.7	87425.1	111625	95556.1	80891.4	470289	91490.6	16.2991	15.1021	5.14	2.36	5.39129e-14	2.53155e-13
#mol format ACD/Labs04281710562D 34 35 0 0 0 0 0 0 0 0 1 V2000 5.0504 -4.1156 0.0000 S 0 0 0 0 0 0 0 0 0 0 0 0 5.8273 -5.4631 0.0000 O 0 0 0 0 0 0 0 0 0 0 0 0 4.2612 -2.7558 0.0000 O 0 0 0 0 0 0 0 0 0 0 0 0 0.9712 -9.6030 0.0000 O 0 0 0 0 0 0 0 0 0 0 0 0 3.6906 -4.8925 0.0000 N 0 0 0 0 0 0 0 0 0 0 0 0 5.0504 -7.2477 0.0000 N 0 0 0 0 0 0 0 0 0 0 0 0 3.6906 -9.6030 0.0000 N 0 0 0 0 0 0 0 0 0 0 0 0 …	sulfametomidine	C12 H14 N4 O3 S	4.75	294.08	295.087	17.223	1.28776e+06		[M+H]+1	896917	760369	556999	903080	595288	1.28776e+06	800951	1.14434e+06	1.08696e+06	791185	71229.9	82055.6	85216.3	90309.7	90227.2	92125.2	97540.9	104751	103532	102013	848934	91217.4	26.5397	11.5201	9.307	3.22	8.88984e-12	3.28463e-11
#mol format ACD/Labs04281711282D 11 10 0 0 0 0 0 0 0 0 1 V2000 5.7509 -2.0007 0.0000 C 0 0 0 0 0 0 0 0 0 0 0 0 5.7509 -0.6480 0.0000 O 0 0 0 0 0 0 0 0 0 0 0 0 4.6169 -2.6487 0.0000 C 0 0 0 0 0 0 0 0 0 0 0 0 3.4587 -2.0007 0.0000 C 0 0 0 0 0 0 0 0 0 0 0 0 1.1583 -2.0007 0.0000 C 0 0 0 0 0 0 0 0 0 0 0 0 2.3247 -2.6487 0.0000 C 0 0 0 0 0 0 0 0 0 0 0 0 0.0000 -2.6487 0.0000 C 0 0 0 0 0 0 0 0 0 0 0 0 …	ALLYL THIOHEXANOATE	C9 H16 O S	2.27	172.093	173.1	37.626	231944		[M+H]+1	51009.3	53373.5	52534.3	64861.3	56903.7	58294.1	120059	231944	147690	121834	114592	48546	79659.1	193469	54768.7	58113.3	56421.8	165405	137780	90058.4	61577.7	84858.8	62.2575	51.1749	0.726	-0.46	0.761733	0.791154
#mol format Mass Frontier 1/4/2022 8:37:39 PM 2D 31 35 0 0 0 0 0 0 0 0 1 V2000 3.8276 -1.6552 0.0000 C 0 0 0 0 0 0 0 0 0 0 0 0 3.7241 -2.4138 0.0000 S 0 0 0 0 0 0 0 0 0 0 0 0 4.3448 -2.8621 0.0000 C 0 0 0 0 0 0 0 0 0 0 0 0 4.5172 -2.1034 0.0000 C 0 0 0 0 0 0 0 0 0 0 0 0 5.2414 -2.0345 0.0000 C 0 0 0 0 0 0 0 0 0 0 0 0 5.6897 -1.4138 0.0000 C 0 0 0 0 0 0 0 0 0 0 0 0 6.4483 -1.5172 0.0000 C 0 0 0 0 …	7-dehydroxyepicoccin H	C20 H26 N2 O7 S2	-1.18	470.118	471.125	24.005	470862		[M+H]+1	250855	120166	147845	163912	271240	138867	223138	206514	470862	179243	60348.8	99020.5	199390	92794	67426.9	78402.1	84979.5	84102.3	85569.6	80354.6	192878	84540.9	46.8352	41.7627	2.281	1.19	8.76325e-05	0.000147965
#mol format ACD/Labs04221415492D 12 11 0 0 0 0 0 0 0 0 1 V2000 1.1375 -2.6118 0.0000 S 0 0 0 0 0 0 0 0 0 0 0 0 0.0000 -0.6552 0.0000 S 0 0 0 0 0 0 0 0 0 0 0 0 7.9355 -4.0588 0.0000 O 0 0 0 0 0 0 0 0 0 0 0 0 9.1004 -1.7837 0.0000 N 0 0 0 0 0 0 0 0 0 0 0 0 2.2660 -1.9657 0.0000 C 0 0 0 0 0 0 0 0 0 0 0 0 3.4035 -2.6118 0.0000 C 0 0 0 0 0 0 0 0 0 0 0 0 2.2660 -0.6552 0.0000 C 0 0 0 0 0 0 0 0 0 0 0 0 …	Dihydrolipoamide	C8 H17 N O S2	-0.75	207.075	208.082	45.672	141787		[M+H]+1	88473.2	57067.5	61774.7	94440.4	43896.4	13301	32733.9	62213.1	40457.6	76022.1	98861.8	17842.9	85724.2	100940	77481	9937.13	141787	78580.1	32262	106688	59421.1	82152.1	44.3069	56.5039	0.723	-0.47	0.672705	0.71021
#mol format ACD/Labs04221415492D 15 15 0 0 1 0 0 0 0 0 1 V2000 5.4212 -3.7987 0.0000 S 0 0 0 0 0 0 0 0 0 0 0 0 3.6587 -0.2991 0.0000 O 0 0 0 0 0 0 0 0 0 0 0 0 2.2079 -3.7987 0.0000 O 0 0 0 0 0 0 0 0 0 0 0 0 4.4795 -4.7404 0.0000 O 0 0 0 0 0 0 0 0 0 0 0 0 6.3630 -2.8570 0.0000 O 0 0 0 0 0 0 0 0 0 0 0 0 6.3630 -4.7404 0.0000 O 0 0 0 0 0 0 0 0 0 0 0 0 0.5854 -2.2079 0.0000 O 0 0 0 0 0 0 0 0 0 0 0 0 …	(3R)-3-Acetamido-3-methoxy-2-oxo-1-azetidinesulfonic acid	C6 H10 N2 O6 S	4.12	238.027	239.034	17.405	7.28879e+06		[M+H]+1	4.29473e+06	4.69066e+06	3.8729e+06	5.08727e+06	5.67446e+06	7.28879e+06	5.61848e+06	6.19414e+06	4.85704e+06	5.34921e+06	57667.4	67754	71361.7	35728.9	73843.7	80821.3	77165	83003.9	77389.8	80889.2	5.21824e+06	75504.4	18.5315	20.3505	69.112	6.11	2.40647e-18	1.92634e-17
#mol format ELEMENTL02092210442D Dotmatics Elemental 7 7 0 0 0 0 999 V2000 -3.7241 -0.5137 0.0000 C 0 0 0 0 0 -2.3941 -0.5137 0.0000 C 0 0 0 0 0 -4.1350 -1.7786 0.0000 C 0 0 0 0 0 -3.0591 -2.5604 0.0000 S 0 0 0 0 0 -1.9831 -1.7786 0.0000 C 0 0 0 0 0 -0.8313 -2.4436 0.0000 C 0 0 0 0 0 0.3205 -1.7786 0.0000 O 0 0 0 0 0 1 2 1 0 0 0 1 3 2 0 0 0 3 4 1 0 0 0 4 5 1 0 0 0 5 2 2 0 0 0 5 6 1 0 0 0 6 7 1 0 …	Thenyl alcohol	C5 H6 O S	0.45	114.014	115.021	41.68	197440		[M+H]+1	71303.2	75095.2	64033	63199.4	65224.6	102585	87341	100526	68593.1	135916	49121.4	50148.4	73006	94082.2	57121.1	59873.7	68535.3	57824.4	70031.3	197440	73199.2	64204.5	28.2193	56.7105	1.14	0.19	0.400172	0.44525
#mol format -OEChem-02070709402D 28 28 0 1 0 0 0 0 0999 V2000 4.2601 1.0492 0.0000 S 0 0 0 0 0 0 0 0 0 0 0 0 3.7601 -0.4897 0.0000 N 0 0 0 0 0 0 0 0 0 0 0 0 4.5691 0.0981 0.0000 C 0 0 3 0 0 0 0 0 0 0 0 0 5.5201 -0.2109 0.0000 C 0 0 0 0 0 0 0 0 0 0 0 0 5.7281 -1.1891 0.0000 C 0 0 0 0 0 0 0 0 0 0 0 0 3.2601 1.0492 0.0000 C 0 0 3 0 0 0 0 0 0 0 0 0 2.9511 0.0981 0.0000 C 0 0 0 0 0 0 0 0 0 0 0 0 4.984…	XJ6642800	C9 H17 N S	-2.31	171.108	172.115	68.512	2.35775e+06		[M+H]+1	72832.2	79928.2	83314.3	90047.8	94783.1	93887.3	100087	100791	102466	105040	37210.2	44421	48295.5	111098	58706.7	61354.8	64642.3	71455.6	68813.9	71622.5	94335.2	62998.5	11.5596	31.9606	1.497	0.58	0.00206317	0.00294223
#mol format ACD/Labs04111411492D 11 10 0 0 0 0 0 0 0 0 1 V2000 8.0706 -0.6564 0.0000 C 0 0 0 0 0 0 0 0 0 0 0 0 8.0706 -2.0061 0.0000 O 0 0 0 0 0 0 0 0 0 0 0 0 6.9335 0.0000 0.0000 O 0 0 0 0 0 0 0 0 0 0 0 0 9.2447 0.0000 0.0000 C 0 0 0 0 0 0 0 0 0 0 0 0 5.7964 -0.6564 0.0000 C 0 0 0 0 0 0 0 0 0 0 0 0 4.6131 -0.0092 0.0000 C 0 0 0 0 0 0 0 0 0 0 0 0 3.4945 -0.6841 0.0000 C 0 0 0 0 0 0 0 0 0 0 0 0 2.…	3-Thiohexyl acetate	C8 H16 O2 S	-0.53	176.087	177.094	22.159	393266		[M+H]+1	330336	373090	393266	305137	335176	163510	333728	245224	258010	368145	45238.2	50939.2	57428.3	58130.6	58197	64402.7	62227.1	65793.8	65931.8	65249.9	332032	60212	22.5866	11.6437	5.514	2.46	2.26155e-10	7.08585e-10
#mol format -OEChem-02070708222D 29 29 0 0 0 0 0 0 0999 V2000 2.8090 1.0219 0.0000 S 0 0 0 0 0 0 0 0 0 0 0 0 5.3122 1.9698 0.0000 O 0 0 0 0 0 0 0 0 0 0 0 0 5.9360 -0.9646 0.0000 C 0 0 0 0 0 0 0 0 0 0 0 0 5.7281 0.0135 0.0000 C 0 0 0 0 0 0 0 0 0 0 0 0 6.8870 -1.2736 0.0000 C 0 0 0 0 0 0 0 0 0 0 0 0 4.7770 0.3226 0.0000 C 0 0 0 0 0 0 0 0 0 0 0 0 7.0949 -2.2518 0.0000 C 0 0 0 0 0 0 0 0 0 0 0 0 4.569…	2-(N-HEPTANOYL)THIOPHENE	C11 H16 O S	1.82	196.093	197.1	39.062	114730		[M+H]+1	58018.8	60445	57735.6	61778.6	69585.2	60228.6	71450.3	114730	66996.2	74371.1	41043.1	52332.8	50597.6	55276.6	53958.5	54792.3	54400.8	53743	52557.6	54836.6	64387.4	53850.7	24.3368	8.06381	1.196	0.26	0.00250916	0.00355369
#mol format ACD/Labs04281712452D 21 21 0 0 0 0 0 0 0 0 1 V2000 6.2245 -1.7435 0.0000 S 0 0 0 0 0 0 0 0 0 0 0 0 4.8720 -2.5175 0.0000 O 0 0 0 0 0 0 0 0 0 0 0 0 2.1835 -4.0736 0.0000 O 0 0 0 0 0 0 0 0 0 0 0 0 7.5688 -0.9614 0.0000 O 0 0 0 0 0 0 0 0 0 0 0 0 6.9985 -3.0878 0.0000 O 0 0 0 0 0 0 0 0 0 0 0 0 5.4424 -0.3911 0.0000 O 0 0 0 0 0 0 0 0 0 0 0 0 4.8720 -4.0736 0.0000 C 0 0 0 0 0 0 0 0 0 0 0 0 …	guaiacol sulfate	C7 H8 O5 S	1.07	204.009	205.017	63.673	6.55361e+06		[M+H]+1	45521	49956.1	52072.4	56280.9	59240.5	58680.7	62555.3	62995.3	64042.3	65651.5	23256.8	27763.6	30185.2	69437.8	36692.4	38347.4	40402.2	44660.6	43009.5	44764.9	58960.6	39374.8	11.5596	31.9606	1.497	0.58	0.00206317	0.00294223
#mol format ACD/Labs02211713302D 17 18 0 0 0 0 0 0 0 0 1 V2000 4.6024 -0.6634 0.0000 O 0 0 0 0 0 0 0 0 0 0 0 0 4.6024 -1.9902 0.0000 S 0 0 0 0 0 0 0 0 0 0 0 0 5.7633 -2.6536 0.0000 S 0 0 0 0 0 0 0 0 0 0 0 0 6.9139 -1.9902 0.0000 C 0 0 0 0 0 0 0 0 0 0 0 0 8.0645 -2.6536 0.0000 C 0 0 0 0 0 0 0 0 0 0 0 0 9.2151 -1.9902 0.0000 C 0 0 0 0 0 0 0 0 0 0 0 0 10.3657 -2.6536 0.0000 C 0 0 0 0 0 0 0 0 0 0 0 0…	S-benzyl phenylmethanethiosulfinate	C14 H14 O S2	3.12	262.049	132.032	50.512	132768		[M+2H]+2	11074.6	10026.4	8480.78	12107.7	27554.5	15446.7	17416.1	31148	132768	24234.9	34729.2	34308.9	90248.7	30937.5	73793.3	56074	17944.3	13562.8	29087.6	12162.1	16431.4	32623.2	128.41	66.4974	0.504	-0.99	0.154717	0.185074
#mol format -OEChem-02070708262D 28 28 0 1 0 0 0 0 0999 V2000 3.7321 0.5000 0.0000 S 0 0 0 0 0 0 0 0 0 0 0 0 5.4641 0.5000 0.0000 S 0 0 0 0 0 0 0 0 0 0 0 0 4.5981 -1.0000 0.0000 N 0 0 0 0 0 0 0 0 0 0 0 0 3.7321 -0.5000 0.0000 C 0 0 3 0 0 0 0 0 0 0 0 0 2.8660 -1.0000 0.0000 C 0 0 0 0 0 0 0 0 0 0 0 0 5.4641 -0.5000 0.0000 C 0 0 3 0 0 0 0 0 0 0 0 0 4.5981 1.0000 0.0000 C 0 0 3 0 0 0 0 0 0 0 0 0 2.86…	UNII:R3KSN48ZFJ	C8 H17 N S2	0.68	191.08	233.114	64.769	802975		[M+ACN+H]+1	29013.5	31840.3	33189.1	35871.5	37757.9	37401	39870.6	40151	40818.3	41844	14823.1	17695.6	19239	44257.3	23386.5	24441.3	25750.9	28465.1	27412.8	28531.6	37579.4	25096.1	11.5596	31.9606	1.497	0.58	0.00206317	0.00294223
#mol format Mass Frontier 9/12/2024 7:06:04 PM 2D 12 11 0 0 0 0 0 0 0 0 1 V2000 4.1379 -7.0345 0.0000 N 0 0 0 0 0 0 0 0 0 0 0 0 4.7931 -6.6552 0.0000 C 0 0 0 0 0 0 0 0 0 0 0 0 5.4483 -7.0345 0.0000 N 0 0 0 0 0 0 0 0 0 0 0 0 6.1034 -6.6552 0.0000 C 0 0 0 0 0 0 0 0 0 0 0 0 6.7586 -7.0345 0.0000 C 0 0 0 0 0 0 0 0 0 0 0 0 7.4138 -6.6552 0.0000 C 0 0 0 0 0 0 0 0 0 0 0 0 8.0690 -7.0345 0.0000 C 0 0 0 0…	DL-Arginine	C6 H14 N4 O2	-2.63	174.111	175.118	1.836	6.68914e+10	93.3	[M+H]+1	6.13164e+10	6.23165e+10	6.2936e+10	6.57443e+10	6.50056e+10	6.68914e+10	6.55429e+10	6.32525e+10	6.22523e+10	6.26216e+10	5.77948e+10	5.9445e+10	5.95465e+10	5.96336e+10	5.84159e+10	5.77817e+10	6.18588e+10	5.85529e+10	5.90976e+10	6.24107e+10	6.30942e+10	5.92713e+10	2.91075	2.63762	1.064	0.09	2.18224e-05	3.91699e-05
#mol format Mass Frontier 9/12/2024 7:06:03 PM 2D 21 21 0 0 0 0 0 0 0 0 1 V2000 3.2069 -6.0345 0.0000 C 0 0 0 0 0 0 0 0 0 0 0 0 2.5517 -6.4138 0.0000 C 0 0 0 0 0 0 0 0 0 0 0 0 1.8966 -6.0345 0.0000 C 0 0 0 0 0 0 0 0 0 0 0 0 1.8966 -5.2759 0.0000 C 0 0 0 0 0 0 0 0 0 0 0 0 2.5517 -4.8966 0.0000 C 0 0 0 0 0 0 0 0 0 0 0 0 3.2069 -5.2759 0.0000 C 0 0 0 0 0 0 0 0 0 0 0 0 3.8621 -4.8966 0.0000 C 0 0 0 0…	Aspartame	C14 H18 N2 O5	-3.18	294.121	295.128	14.83	3.0354e+10	62	[M+H]+1	2.47892e+10	2.47836e+10	2.51198e+10	2.52089e+10	2.54817e+10	2.52738e+10	2.60629e+10	2.53169e+10	2.57228e+10	2.53761e+10	3.02156e+10	2.31504e+10	2.99592e+10	2.98123e+10	2.91088e+10	2.94758e+10	3.0354e+10	2.60757e+10	2.98431e+10	3.03393e+10	2.52953e+10	2.98277e+10	1.53968	8.18486	0.848	-0.24	0.00131003	0.00199925
#mol format Mass Frontier 9/12/2024 7:06:05 PM 2D 9 8 0 0 0 0 0 0 0 0 1 V2000 10.5517 -7.8621 0.0000 C 0 0 0 0 0 0 0 0 0 0 0 0 11.2069 -7.4828 0.0000 C 0 0 0 0 0 0 0 0 0 0 0 0 11.8621 -7.8621 0.0000 C 0 0 0 0 0 0 0 0 0 0 0 0 12.5172 -7.4828 0.0000 C 0 0 0 0 0 0 0 0 0 0 0 0 13.1724 -7.8621 0.0000 C 0 0 0 0 0 0 0 0 0 0 0 0 13.8276 -7.4828 0.0000 C 0 0 0 0 0 0 0 0 0 0 0 0 13.1724 -8.6207 0.0000 N 0 …	L-Norleucine	C6 H13 N O2	-1.96	131.094	132.102	4.191	2.89421e+10	99.1	[M+H]+1	2.7478e+10	2.71892e+10	2.74768e+10	2.7655e+10	2.78904e+10	2.79627e+10	2.84913e+10	2.89421e+10	2.81635e+10	2.8509e+10	2.60196e+10	2.60427e+10	2.61355e+10	2.56344e+10	2.55158e+10	2.56076e+10	2.61694e+10	2.65818e+10	2.63425e+10	2.61144e+10	2.79265e+10	2.60785e+10	1.97407	1.30509	1.071	0.1	5.11949e-08	1.21845e-07
#mol format OpenBabel09092011562D 19 19 0 0 0 0 0 0 0 0999 V2000 3.4641 1.0000 0.0000 C 0 0 0 0 0 0 0 0 0 0 0 0 2.5981 1.5000 0.0000 C 0 0 0 0 0 0 0 0 0 0 0 0 1.7321 2.0000 0.0000 C 0 0 0 0 0 0 0 0 0 0 0 0 0.8660 1.5000 0.0000 C 0 0 0 0 0 0 0 0 0 0 0 0 0.8660 0.5000 0.0000 C 0 0 0 0 0 0 0 0 0 0 0 0 1.7321 0.0000 0.0000 C 0 0 0 0 0 0 0 0 0 0 0 0 1.7321 -1.0000 0.0000 C 0 0 0 0 0 0 0 0 0 0 0 0 2.59…	Sistopyrone	C9 H8 O2	-2.64	148.052	166.086	8.209	2.87746e+10		[M+NH4]+1	2.79657e+10	2.76762e+10	2.77616e+10	2.7752e+10	2.78882e+10	2.79483e+10	2.83914e+10	2.87746e+10	2.86249e+10	2.8686e+10	2.06532e+10	2.08668e+10	2.08275e+10	2.11477e+10	2.10782e+10	2.13081e+10	2.14609e+10	2.1274e+10	2.1468e+10	2.11862e+10	2.7957e+10	2.11669e+10	1.51566	1.29184	1.321	0.4	1.04683e-19	1.03009e-18
#mol format Mass Frontier 9/12/2024 7:06:05 PM 2D 12 12 0 0 0 0 0 0 0 0 1 V2000 1.3448 -2.1034 0.0000 C 0 0 0 0 0 0 0 0 0 0 0 0 0.7241 -2.4483 0.0000 C 0 0 0 0 0 0 0 0 0 0 0 0 0.0690 -2.1034 0.0000 C 0 0 0 0 0 0 0 0 0 0 0 0 0.0690 -1.3448 0.0000 C 0 0 0 0 0 0 0 0 0 0 0 0 0.7241 -0.9310 0.0000 C 0 0 0 0 0 0 0 0 0 0 0 0 1.3448 -1.3448 0.0000 C 0 0 0 0 0 0 0 0 0 0 0 0 2.0000 -0.9310 0.0000 C 0 0 0 0…	L-Phenylalanine	C9 H11 N O2	-2.52	165.079	166.086	8.21	2.87746e+10	98.9	[M+H]+1	2.79657e+10	2.76762e+10	2.77616e+10	2.7752e+10	2.78882e+10	2.79483e+10	2.83914e+10	2.87746e+10	2.86249e+10	2.8686e+10	2.06532e+10	2.08668e+10	2.08275e+10	2.11477e+10	2.10782e+10	2.13081e+10	2.14609e+10	2.1274e+10	2.1468e+10	2.11862e+10	2.7957e+10	2.11669e+10	1.51566	1.29184	1.321	0.4	1.04683e-19	1.03009e-18
#mol format Mass Frontier 9/12/2024 7:06:04 PM 2D 15 16 0 0 0 0 0 0 0 0 1 V2000 7.0000 -5.3103 0.0000 C 0 0 0 0 0 0 0 0 0 0 0 0 7.6552 -5.6897 0.0000 C 0 0 0 0 0 0 0 0 0 0 0 0 7.6552 -6.4483 0.0000 C 0 0 0 0 0 0 0 0 0 0 0 0 7.0000 -6.8276 0.0000 C 0 0 0 0 0 0 0 0 0 0 0 0 6.3448 -6.4483 0.0000 C 0 0 0 0 0 0 0 0 0 0 0 0 6.3448 -5.6897 0.0000 C 0 0 0 0 0 0 0 0 0 0 0 0 8.3793 -6.6897 0.0000 C 0 0 0 0…	D-(+)-Tryptophan	C11 H12 N2 O2	-2.51	204.089	205.097	12.644	2.00015e+10	99.1	[M+H]+1	1.76972e+10	1.77109e+10	1.78736e+10	1.82852e+10	1.77657e+10	1.85929e+10	1.81806e+10	1.81044e+10	1.81863e+10	1.79424e+10	1.90241e+10	1.98737e+10	1.92825e+10	1.93796e+10	1.98511e+10	1.99268e+10	1.95251e+10	2.00015e+10	1.93519e+10	1.97829e+10	1.80234e+10	1.9654e+10	1.59984	1.6902	0.917	-0.12	1.35014e-09	3.87312e-09
#mol format Mass Frontier 9/12/2024 7:06:03 PM 2D 10 9 0 0 0 0 0 0 0 0 1 V2000 3.4483 -1.3448 0.0000 C 0 0 0 0 0 0 0 0 0 0 0 0 2.7931 -0.9655 0.0000 C 0 0 0 0 0 0 0 0 0 0 0 0 4.1034 -0.9655 0.0000 C 0 0 0 0 0 0 0 0 0 0 0 0 3.4483 -2.1034 0.0000 N 0 0 0 0 0 0 0 0 0 0 0 0 2.1379 -1.3448 0.0000 C 0 0 0 0 0 0 0 0 0 0 0 0 4.7586 -1.3448 0.0000 O 0 0 0 0 0 0 0 0 0 0 0 0 4.1034 -0.2069 0.0000 O 0 0 0 0 …	DL-Glutamine	C5 H10 N2 O3	-2.37	146.069	147.076	1.881	2.06878e+10	99	[M+H]+1	1.99981e+08	2.01933e+08	1.96972e+08	2.0189e+08	2.10574e+08	2.01728e+08	2.11237e+08	1.97255e+08	2.05278e+08	1.74926e+08	2.02979e+10	2.04846e+10	2.04693e+10	1.88569e+10	1.94636e+10	1.93418e+10	1.8968e+10	1.95353e+10	1.91654e+10	2.06878e+10	2.01809e+08	1.94995e+10	5.05445	3.49452	0.01	-6.59	5.4334e-29	6.68915e-27
#mol format Mass Frontier 9/12/2024 7:06:05 PM 2D 9 9 0 0 0 0 0 0 0 0 1 V2000 1.5517 -0.7241 0.0000 N 0 0 0 0 0 0 0 0 0 0 0 0 2.1724 -1.1724 0.0000 C 0 0 0 0 0 0 0 0 0 0 0 0 1.9310 -1.8966 0.0000 C 0 0 0 0 0 0 0 0 0 0 0 0 1.1724 -1.8966 0.0000 C 0 0 0 0 0 0 0 0 0 0 0 0 0.9310 -1.1724 0.0000 C 0 0 0 0 0 0 0 0 0 0 0 0 0.2069 -0.9310 0.0000 O 0 0 0 0 0 0 0 0 0 0 0 0 2.8966 -0.9310 0.0000 C 0 0 0 0 0…	D-(+)-Pyroglutamic Acid	C5 H7 N O3	-1.66	129.042	147.076	1.889	2.06878e+10	96.6	[M+NH4]+1	1.99981e+08	2.01933e+08	1.96972e+08	2.0189e+08	2.10574e+08	2.01728e+08	2.11237e+08	1.97255e+08	2.05278e+08	1.74926e+08	2.02979e+10	2.04846e+10	2.04693e+10	1.88569e+10	1.94636e+10	1.93418e+10	1.8968e+10	1.95353e+10	1.91654e+10	2.06878e+10	2.01809e+08	1.94995e+10	5.05445	3.49452	0.01	-6.59	5.4334e-29	6.68915e-27
#mol format Mass Frontier 9/12/2024 7:06:05 PM 2D 13 13 0 0 0 0 0 0 0 0 1 V2000 10.4828 -3.6897 0.0000 C 0 0 0 0 0 0 0 0 0 0 0 0 9.8276 -4.8276 0.0000 N 0 0 0 0 0 0 0 0 0 0 0 0 9.8276 -4.0690 0.0000 C 0 0 0 0 0 0 0 0 0 0 0 0 9.1724 -3.6897 0.0000 C 0 0 0 0 0 0 0 0 0 0 0 0 8.4828 -4.0690 0.0000 C 0 0 0 0 0 0 0 0 0 0 0 0 8.4828 -4.8276 0.0000 C 0 0 0 0 0 0 0 0 0 0 0 0 7.8276 -5.2069 0.0000 C 0 0 0 …	L-Tyrosine	C9 H11 N O3	-2.31	181.073	182.081	3.738	1.79431e+10	98.1	[M+H]+1	1.71693e+10	1.72338e+10	1.75978e+10	1.74906e+10	1.70808e+10	1.79273e+10	1.76755e+10	1.79299e+10	1.77926e+10	1.79431e+10	1.70601e+10	1.66903e+10	1.74812e+10	1.72034e+10	1.68548e+10	1.70569e+10	1.71146e+10	1.68535e+10	1.72091e+10	1.71334e+10	1.76366e+10	1.70874e+10	1.87186	1.30977	1.032	0.05	0.000792156	0.00123142
#mol format Mass Frontier 9/12/2024 7:05:10 PM 2D 10 10 0 0 0 0 0 0 0 0 1 V2000 1.8276 -0.5172 0.0000 C 0 0 0 0 0 0 0 0 0 0 0 0 2.4828 -0.8966 0.0000 O 0 0 0 0 0 0 0 0 0 0 0 0 2.4828 -1.6552 0.0000 C 0 0 0 0 0 0 0 0 0 0 0 0 3.1379 -2.0345 0.0000 C 0 0 0 0 0 0 0 0 0 0 0 0 3.1379 -2.7931 0.0000 C 0 0 0 0 0 0 0 0 0 0 0 0 2.4828 -3.1724 0.0000 O 0 0 0 0 0 0 0 0 0 0 0 0 1.8276 -2.7931 0.0000 C 0 0 0 0…	5-hydroxy-4-methoxy-5,6-dihydro-2H-pyran-2-one	C6 H8 O4	-2.28	144.042	145.049	6.227	4.26782e+10	71.6	[M+H]+1	2.57359e+10	2.84558e+10	3.0084e+10	2.91492e+10	3.48508e+10	3.51151e+10	3.27873e+10	3.71207e+10	3.73668e+10	4.26782e+10	9.18119e+09	1.06009e+10	1.2809e+10	1.45145e+10	1.55784e+10	1.71898e+10	1.865e+10	1.95964e+10	1.97629e+10	2.05576e+10	3.38191e+10	1.63841e+10	15.2734	25.27	2.064	1.05	2.39362e-06	4.75503e-06
#mol format OpenBabel09092016462D 38 37 0 0 1 0 0 0 0 0999 V2000 -1.5000 -2.8660 0.0000 C 0 0 0 0 0 0 0 0 0 0 0 0 -0.6340 -2.3660 0.0000 C 0 0 0 0 0 0 0 0 0 0 0 0 0.2321 -2.8660 0.0000 C 0 0 0 0 0 0 0 0 0 0 0 0 -0.6340 -1.3660 0.0000 C 0 0 0 0 0 0 0 0 0 0 0 0 -1.5000 -0.8660 0.0000 C 0 0 2 0 0 0 0 0 0 0 0 0 -2.0000 -1.7321 0.0000 H 0 0 0 0 0 0 0 0 0 0 0 0 -2.3660 -0.3660 0.0000 N 0 0 0 0 0 0 0 0 …	Gaburedin B	C11 H20 N2 O5	-3.01	260.136	261.144	12.916	1.32022e+10		[M+H]+1	1.03795e+10	1.00656e+10	1.04984e+10	1.03048e+10	1.07986e+10	1.03962e+10	1.06663e+10	1.05766e+10	1.05897e+10	1.07873e+10	1.28183e+10	1.31604e+10	1.32022e+10	1.29171e+10	1.27529e+10	1.27163e+10	1.27616e+10	1.30459e+10	1.18061e+10	1.27459e+10	1.05375e+10	1.27899e+10	2.16349	3.04661	0.824	-0.28	1.97378e-11	7.01033e-11
#mol format ACD/Labs04221415492D 6 5 0 0 0 0 0 0 0 0 1 V2000 4.6052 -0.6585 0.0000 O 0 0 0 0 0 0 0 0 0 0 0 0 2.3072 -0.6677 0.0000 C 0 0 0 0 0 0 0 0 0 0 0 0 3.4539 0.0000 0.0000 C 0 0 0 0 0 0 0 0 0 0 0 0 1.1559 0.0000 0.0000 C 0 0 0 0 0 0 0 0 0 0 0 0 2.3072 -1.9986 0.0000 C 0 0 0 0 0 0 0 0 0 0 0 0 0.0000 -0.6677 0.0000 C 0 0 0 0 0 0 0 0 0 0 0 0 1 3 2 0 0 0 0 2 3 1 0 0 0 0 2 4 1 0 0 0 0 2 5 1 0 0 …	2-Methylbutanal	C5 H10 O	2.44	86.0734	104.107	1.854	1.24856e+10		[M+NH4]+1	1.08388e+10	1.1875e+10	1.20249e+10	1.14988e+10	1.12008e+10	1.24856e+10	1.16597e+10	1.21469e+10	1.14626e+10	1.2098e+10	1.08326e+10	5.86413e+09	1.19136e+10	1.21394e+10	1.12648e+10	1.12782e+10	1.22851e+10	1.1111e+10	1.11333e+10	1.14443e+10	1.17674e+10	1.12715e+10	4.20797	16.8507	1.044	0.06	0.236941	0.275474
[truncated: 2,616 more rows]

## Sheet: Table S3 
Structure	Name	Formula	Annot. DeltaMass [ppm]	Calc. MW	m/z	RT [min]	Area (Max.)	mzCloud Best Match	Reference Ion	Area: H-NEG-1.raw (F1)	Area: H-NEG-2.raw (F2)	Area: H-NEG-3.raw (F3)	Area: H-NEG-4.raw (F4)	Area: H-NEG-5.raw (F5)	Area: H-NEG-6.raw (F6)	Area: H-NEG-7.raw (F7)	Area: H-NEG-8.raw (F8)	Area: H-NEG-9.raw (F9)	Area: H-NEG-10.raw (F10)	Area: R-NEG-1.raw (F11)	Area: R-NEG-2.raw (F12)	Area: R-NEG-3.raw (F13)	Area: R-NEG-4.raw (F14)	Area: R-NEG-5.raw (F15)	Area: R-NEG-6.raw (F16)	Area: R-NEG-7.raw (F17)	Area: R-NEG-8.raw (F18)	Area: R-NEG-9.raw (F19)	Area: R-NEG-10.raw (F20)	Group Area: H	Group Area: R	Ratio: (H) / (R)	Log2 Fold Change: (H) / (R)	P-value: (H) / (R)	Adj. P-value: (H) / (R)
[truncated: 1,162 more rows]

[truncated: 2 more sheets: Table S4, Table S5]
